# Supplementary material for: A combined computational and functional approach identifies IGF2BP2 as a driver of chemoresistance in a wide array of pre-clinical models of colorectal cancer
Source: Mol Cancer. 2023 May 30;22:89. doi: 10.1186/s12943-023-01787-x (PMC10227963; doi:10.1186/s12943-023-01787-x)
Supplement: Supplementary file 3 — Additional file 3: Supplementary Table S1. Primer sequences. [file 12943_2023_1787_MOESM3_ESM.xlsx]

## Sheet: Supplementary_table_S1_primer
Supplementary table S1: Primer sequences.
gene	Primer Forward (5´-3´)	Primer Reward (5´-3´)
18S	AGGTCTGTGATGCCCTTAGA	GAATGGGGTTCAACGGGTTA
COX16	GAACAAGACTCTCGGCTATGG	TTGGAGGAGGTCAGGATCTTC
COX6B1	AACTGCTGGCAGAACTACCTGG	AGAGGGACTGGTACACACGCTG
COX7B	GAAGCGAATTGGCACCAAAG	GTGGCTCCACTAGCTAATAC
COX7C	GGAAAACAAGTGGTCGTTACTAGC	GTTAAATGGAGGAACTGAAACATCC
CYB5B	AAACCTGCCTCAGTAGAGTC	CAGGCTCAAACGATAGGTTC
IGF2BP2	GTTCCCGCATCATCACTCTTAT	GAATCTCGCCAGCTGTTTGA
NDUFA1	ATGTGGTTCGAGATTCTCC	GCAACCCTTTTTTCCTTGC
NDUFA4	AAGCATCCGAGCTTGATCCC	TGGGACCCAGTTTGTTCCAG
NDUFA8	ACTGGTCAACAAGTGTGCTTTGG	CACACTCGTCAAACTTTGCCTGC
NDUFA11	CCTTCCTTGAAGGAGTGGCTAAG	AGCCACCGAGGAAGTAGTTCAG
NDUFAF4	TCCTGCGAGAGCAGATTAGTC	CGGCAATCTGAATTCCTTCGG
NDUFB4	GCTGAAACGAGAGTACCTGCTTC	TCCACACAGAGCTCCCATGAGT
