# Supplementary material for: A combined computational and functional approach identifies IGF2BP2 as a driver of chemoresistance in a wide array of pre-clinical models of colorectal cancer
Source: Mol Cancer. 2023 May 30;22:89. doi: 10.1186/s12943-023-01787-x (PMC10227963; doi:10.1186/s12943-023-01787-x)
Supplement: Supplementary file 4 — Additional file 4: Supplementary Table S2. Comparison of the expression of the three IGF2BPs. [file 12943_2023_1787_MOESM4_ESM.xlsx]

## Sheet: Supplementary_table_S2_p-values
IGF2BP2 compared to	IGF2BP1	IGF2BP3
	p	p
normal colon tissue	9.50351e-13	9.50526e-13
primary tumor tissue	<10E-60	4.91026e-44
non-neoplastic hepatic tissue	7.39602e-07	7.39602e-07
tissue from liver metastases	1.94135e-08	4.73679e-11
				Statistical analysis of RNA expression using RPKM values of IGF2BP1-3 determined by RNA-Seq (Schütte et al., 2017) in normal colon tissue (n=22), primary tumor tissue (n=88), non-neoplastic hepatic tissue (liver, n=12), and tissue from liver metastases (liver metastases, n=23). Statistical significance was determined by Mann-Whitney U Test as data were not normally distributed.
