# Supplementary material for: A combined computational and functional approach identifies IGF2BP2 as a driver of chemoresistance in a wide array of pre-clinical models of colorectal cancer
Source: Mol Cancer. 2023 May 30;22:89. doi: 10.1186/s12943-023-01787-x (PMC10227963; doi:10.1186/s12943-023-01787-x)
Supplement: Supplementary file 5 — Additional file 5: Supplementary Table S3. gProfiler_hsapiensprimaryTargets [file 12943_2023_1787_MOESM5_ESM.xlsx]

## Sheet: Supplementary_table_S1_gProfile
Supplementary table S3: gProfiler_homo sapiens_primary Targets.
source	term_name	term_id	adjusted_p_value	negative_log10_of_adjusted_p_value	term_size	query_size	intersection_size	effective_domain_size	intersections
GO:MF	DNA binding	GO:0003677	1.61419e-12	11.792	2497	455	117	20183	ENSG00000006704,ENSG00000009950,ENSG00000011332,ENSG00000012048,ENSG00000043355,ENSG00000050344,ENSG00000051341,ENSG00000065328,ENSG00000073111,ENSG00000078900,ENSG00000081059,ENSG00000085999,ENSG00000088305,ENSG00000090889,ENSG00000091651,ENSG00000092853,ENSG00000093009,ENSG00000094804,ENSG00000100625,ENSG00000101057,ENSG00000101412,ENSG00000104738,ENSG00000106536,ENSG00000107187,ENSG00000107807…
GO:MF	protein binding	GO:0005515	1.0239e-11	10.9897	14833	455	400	20183	ENSG00000006327,ENSG00000006606,ENSG00000006634,ENSG00000006704,ENSG00000007038,ENSG00000008300,ENSG00000009950,ENSG00000011332,ENSG00000011347,ENSG00000011426,ENSG00000011677,ENSG00000012048,ENSG00000018280,ENSG00000021826,ENSG00000024526,ENSG00000025772,ENSG00000046774,ENSG00000050344,ENSG00000051341,ENSG00000064651,ENSG00000065328,ENSG00000065911,ENSG00000066279,ENSG00000068650,ENSG00000070882…
GO:MF	microtubule motor activity	GO:0003777	7.81191e-10	9.10724	68	455	16	20183	ENSG00000090889,ENSG00000112984,ENSG00000118193,ENSG00000121621,ENSG00000137807,ENSG00000138160,ENSG00000138182,ENSG00000138778,ENSG00000142945,ENSG00000163808,ENSG00000183914,ENSG00000185842,ENSG00000186185,ENSG00000186638,ENSG00000197653,ENSG00000237649
GO:MF	ATP-dependent activity	GO:0140657	1.98713e-09	8.70177	546	455	42	20183	ENSG00000051341,ENSG00000068650,ENSG00000071539,ENSG00000073111,ENSG00000085999,ENSG00000090889,ENSG00000104738,ENSG00000105929,ENSG00000107815,ENSG00000112984,ENSG00000118193,ENSG00000119969,ENSG00000120694,ENSG00000121621,ENSG00000127311,ENSG00000131747,ENSG00000133119,ENSG00000136492,ENSG00000136982,ENSG00000137807,ENSG00000138160,ENSG00000138182,ENSG00000138346,ENSG00000138778,ENSG00000142945…
GO:MF	catalytic activity, acting on DNA	GO:0140097	2.09337e-07	6.67915	229	455	24	20183	ENSG00000051341,ENSG00000073111,ENSG00000085999,ENSG00000088305,ENSG00000104738,ENSG00000107815,ENSG00000109674,ENSG00000119969,ENSG00000127311,ENSG00000130826,ENSG00000131747,ENSG00000133119,ENSG00000136492,ENSG00000136982,ENSG00000137309,ENSG00000138346,ENSG00000174371,ENSG00000176208,ENSG00000184428,ENSG00000186871,ENSG00000196584,ENSG00000197275,ENSG00000197299,ENSG00000239672
GO:MF	ATP-dependent activity, acting on DNA	GO:0008094	2.94062e-07	6.53156	113	455	17	20183	ENSG00000051341,ENSG00000073111,ENSG00000085999,ENSG00000104738,ENSG00000107815,ENSG00000119969,ENSG00000127311,ENSG00000131747,ENSG00000133119,ENSG00000136492,ENSG00000136982,ENSG00000138346,ENSG00000176208,ENSG00000186871,ENSG00000196584,ENSG00000197275,ENSG00000197299
GO:MF	cytoskeletal motor activity	GO:0003774	3.89121e-07	6.40992	115	455	17	20183	ENSG00000090889,ENSG00000112984,ENSG00000118193,ENSG00000121621,ENSG00000133454,ENSG00000137807,ENSG00000138160,ENSG00000138182,ENSG00000138778,ENSG00000142945,ENSG00000163808,ENSG00000183914,ENSG00000185842,ENSG00000186185,ENSG00000186638,ENSG00000197653,ENSG00000237649
GO:MF	DNA helicase activity	GO:0003678	4.46348e-06	5.35033	74	455	13	20183	ENSG00000051341,ENSG00000073111,ENSG00000085999,ENSG00000104738,ENSG00000107815,ENSG00000127311,ENSG00000133119,ENSG00000136492,ENSG00000136982,ENSG00000138346,ENSG00000186871,ENSG00000197275,ENSG00000197299
GO:MF	ATP hydrolysis activity	GO:0016887	5.15324e-06	5.28792	356	455	28	20183	ENSG00000068650,ENSG00000071539,ENSG00000073111,ENSG00000085999,ENSG00000104738,ENSG00000107815,ENSG00000112984,ENSG00000118193,ENSG00000120694,ENSG00000121621,ENSG00000127311,ENSG00000136492,ENSG00000137807,ENSG00000138182,ENSG00000138346,ENSG00000142945,ENSG00000144381,ENSG00000156802,ENSG00000163808,ENSG00000165181,ENSG00000165732,ENSG00000176208,ENSG00000185842,ENSG00000186185,ENSG00000186871…
GO:MF	ATP binding	GO:0005524	1.18751e-05	4.92536	1503	455	68	20183	ENSG00000021826,ENSG00000051341,ENSG00000068650,ENSG00000071539,ENSG00000073111,ENSG00000077152,ENSG00000085999,ENSG00000087586,ENSG00000090889,ENSG00000094804,ENSG00000101255,ENSG00000104738,ENSG00000107815,ENSG00000108106,ENSG00000112655,ENSG00000112742,ENSG00000112984,ENSG00000117650,ENSG00000118193,ENSG00000119969,ENSG00000120254,ENSG00000120694,ENSG00000121621,ENSG00000127311,ENSG00000127564…
GO:MF	microtubule binding	GO:0008017	2.68792e-05	4.57058	271	455	23	20183	ENSG00000075218,ENSG00000088325,ENSG00000089685,ENSG00000090889,ENSG00000104892,ENSG00000112984,ENSG00000117724,ENSG00000118193,ENSG00000121621,ENSG00000126787,ENSG00000137804,ENSG00000137807,ENSG00000138160,ENSG00000138182,ENSG00000138778,ENSG00000142945,ENSG00000154839,ENSG00000163808,ENSG00000166851,ENSG00000186185,ENSG00000186638,ENSG00000198901,ENSG00000237649
GO:MF	adenyl ribonucleotide binding	GO:0032559	5.70893e-05	4.24345	1566	455	68	20183	ENSG00000021826,ENSG00000051341,ENSG00000068650,ENSG00000071539,ENSG00000073111,ENSG00000077152,ENSG00000085999,ENSG00000087586,ENSG00000090889,ENSG00000094804,ENSG00000101255,ENSG00000104738,ENSG00000107815,ENSG00000108106,ENSG00000112655,ENSG00000112742,ENSG00000112984,ENSG00000117650,ENSG00000118193,ENSG00000119969,ENSG00000120254,ENSG00000120694,ENSG00000121621,ENSG00000127311,ENSG00000127564…
GO:MF	adenyl nucleotide binding	GO:0030554	7.41726e-05	4.12976	1577	455	68	20183	ENSG00000021826,ENSG00000051341,ENSG00000068650,ENSG00000071539,ENSG00000073111,ENSG00000077152,ENSG00000085999,ENSG00000087586,ENSG00000090889,ENSG00000094804,ENSG00000101255,ENSG00000104738,ENSG00000107815,ENSG00000108106,ENSG00000112655,ENSG00000112742,ENSG00000112984,ENSG00000117650,ENSG00000118193,ENSG00000119969,ENSG00000120254,ENSG00000120694,ENSG00000121621,ENSG00000127311,ENSG00000127564…
GO:MF	chromatin binding	GO:0003682	0.000191937	3.71684	580	455	34	20183	ENSG00000043355,ENSG00000051341,ENSG00000077152,ENSG00000093009,ENSG00000113356,ENSG00000115163,ENSG00000116017,ENSG00000117724,ENSG00000119969,ENSG00000121152,ENSG00000123975,ENSG00000124092,ENSG00000124575,ENSG00000125931,ENSG00000129474,ENSG00000131747,ENSG00000134317,ENSG00000136492,ENSG00000137309,ENSG00000138795,ENSG00000140534,ENSG00000146670,ENSG00000152192,ENSG00000156802,ENSG00000159259…
GO:MF	single-stranded DNA helicase activity	GO:0017116	0.000230389	3.63754	23	455	7	20183	ENSG00000051341,ENSG00000073111,ENSG00000104738,ENSG00000127311,ENSG00000133119,ENSG00000136982,ENSG00000138346
GO:MF	tubulin binding	GO:0015631	0.000253053	3.59679	379	455	26	20183	ENSG00000012048,ENSG00000075218,ENSG00000088325,ENSG00000089685,ENSG00000090889,ENSG00000104892,ENSG00000112984,ENSG00000117724,ENSG00000118193,ENSG00000120694,ENSG00000121621,ENSG00000126787,ENSG00000137804,ENSG00000137807,ENSG00000138160,ENSG00000138182,ENSG00000138778,ENSG00000139618,ENSG00000142945,ENSG00000154839,ENSG00000163808,ENSG00000166851,ENSG00000186185,ENSG00000186638,ENSG00000198901…
GO:MF	anaphase-promoting complex binding	GO:0010997	0.000302797	3.51885	9	455	5	20183	ENSG00000092853,ENSG00000108106,ENSG00000117399,ENSG00000162063,ENSG00000166851
GO:MF	plus-end-directed microtubule motor activity	GO:0008574	0.000578666	3.23757	17	455	6	20183	ENSG00000118193,ENSG00000121621,ENSG00000138160,ENSG00000138182,ENSG00000138778,ENSG00000186185
GO:MF	single-stranded DNA binding	GO:0003697	0.00160209	2.79531	121	455	13	20183	ENSG00000065328,ENSG00000073111,ENSG00000085999,ENSG00000093009,ENSG00000104738,ENSG00000107815,ENSG00000109674,ENSG00000111247,ENSG00000139618,ENSG00000144381,ENSG00000152192,ENSG00000165181,ENSG00000197299
GO:MF	double-stranded DNA binding	GO:0003690	0.00164726	2.78324	1652	455	66	20183	ENSG00000006704,ENSG00000009950,ENSG00000011332,ENSG00000012048,ENSG00000043355,ENSG00000050344,ENSG00000065328,ENSG00000073111,ENSG00000078900,ENSG00000081059,ENSG00000093009,ENSG00000094804,ENSG00000100625,ENSG00000101057,ENSG00000101412,ENSG00000106536,ENSG00000107187,ENSG00000107807,ENSG00000109674,ENSG00000111206,ENSG00000111247,ENSG00000112837,ENSG00000115507,ENSG00000119547,ENSG00000120068…
GO:MF	helicase activity	GO:0004386	0.00174475	2.75827	161	455	15	20183	ENSG00000051341,ENSG00000073111,ENSG00000085999,ENSG00000104738,ENSG00000107815,ENSG00000119969,ENSG00000127311,ENSG00000133119,ENSG00000136492,ENSG00000136982,ENSG00000138346,ENSG00000165732,ENSG00000186871,ENSG00000197275,ENSG00000197299
GO:MF	5'-3' DNA helicase activity	GO:0043139	0.00754845	2.12214	8	455	4	20183	ENSG00000107815,ENSG00000127311,ENSG00000136492,ENSG00000138346
GO:MF	DNA replication origin binding	GO:0003688	0.00920952	2.03576	16	455	5	20183	ENSG00000065328,ENSG00000073111,ENSG00000093009,ENSG00000094804,ENSG00000144381
GO:MF	purine ribonucleoside triphosphate binding	GO:0035639	0.00963788	2.01602	1850	455	69	20183	ENSG00000021826,ENSG00000051341,ENSG00000068650,ENSG00000071539,ENSG00000073111,ENSG00000077152,ENSG00000085999,ENSG00000087586,ENSG00000090889,ENSG00000094804,ENSG00000101255,ENSG00000104738,ENSG00000107815,ENSG00000108106,ENSG00000112655,ENSG00000112742,ENSG00000112984,ENSG00000117650,ENSG00000118193,ENSG00000119969,ENSG00000120254,ENSG00000120694,ENSG00000121621,ENSG00000127311,ENSG00000127564…
GO:MF	protein heterodimerization activity	GO:0046982	0.0131035	1.88261	363	455	22	20183	ENSG00000009950,ENSG00000079462,ENSG00000087586,ENSG00000115163,ENSG00000124635,ENSG00000131747,ENSG00000159216,ENSG00000180596,ENSG00000181218,ENSG00000183598,ENSG00000184260,ENSG00000184270,ENSG00000185130,ENSG00000196747,ENSG00000196866,ENSG00000196890,ENSG00000197061,ENSG00000197153,ENSG00000197409,ENSG00000203760,ENSG00000203814,ENSG00000233822
GO:MF	sequence-specific double-stranded DNA binding	GO:1990837	0.0135334	1.86859	1555	455	60	20183	ENSG00000006704,ENSG00000009950,ENSG00000011332,ENSG00000012048,ENSG00000043355,ENSG00000050344,ENSG00000065328,ENSG00000073111,ENSG00000078900,ENSG00000081059,ENSG00000093009,ENSG00000094804,ENSG00000100625,ENSG00000101057,ENSG00000101412,ENSG00000106536,ENSG00000107187,ENSG00000107807,ENSG00000111206,ENSG00000112837,ENSG00000115507,ENSG00000119547,ENSG00000120068,ENSG00000124092,ENSG00000134317…
GO:MF	protein dimerization activity	GO:0046983	0.0139664	1.85492	1086	455	46	20183	ENSG00000009950,ENSG00000018280,ENSG00000079462,ENSG00000087586,ENSG00000088836,ENSG00000088992,ENSG00000101412,ENSG00000112837,ENSG00000113739,ENSG00000114346,ENSG00000115163,ENSG00000117724,ENSG00000120254,ENSG00000124635,ENSG00000125931,ENSG00000130513,ENSG00000131747,ENSG00000134317,ENSG00000136997,ENSG00000138182,ENSG00000159216,ENSG00000163191,ENSG00000163507,ENSG00000163993,ENSG00000164109…
GO:MF	DNA-binding transcription activator activity	GO:0001216	0.0249319	1.60324	462	455	25	20183	ENSG00000078900,ENSG00000100625,ENSG00000101057,ENSG00000101412,ENSG00000107187,ENSG00000107807,ENSG00000115507,ENSG00000119547,ENSG00000124092,ENSG00000134317,ENSG00000136997,ENSG00000137270,ENSG00000138795,ENSG00000151650,ENSG00000152192,ENSG00000159216,ENSG00000163132,ENSG00000165066,ENSG00000168505,ENSG00000175832,ENSG00000176692,ENSG00000183770,ENSG00000184937,ENSG00000197905,ENSG00000198807
GO:MF	purine ribonucleotide binding	GO:0032555	0.0304735	1.51608	1919	455	69	20183	ENSG00000021826,ENSG00000051341,ENSG00000068650,ENSG00000071539,ENSG00000073111,ENSG00000077152,ENSG00000085999,ENSG00000087586,ENSG00000090889,ENSG00000094804,ENSG00000101255,ENSG00000104738,ENSG00000107815,ENSG00000108106,ENSG00000112655,ENSG00000112742,ENSG00000112984,ENSG00000117650,ENSG00000118193,ENSG00000119969,ENSG00000120254,ENSG00000120694,ENSG00000121621,ENSG00000127311,ENSG00000127564…
GO:MF	purine nucleotide binding	GO:0017076	0.0374432	1.42663	1932	455	69	20183	ENSG00000021826,ENSG00000051341,ENSG00000068650,ENSG00000071539,ENSG00000073111,ENSG00000077152,ENSG00000085999,ENSG00000087586,ENSG00000090889,ENSG00000094804,ENSG00000101255,ENSG00000104738,ENSG00000107815,ENSG00000108106,ENSG00000112655,ENSG00000112742,ENSG00000112984,ENSG00000117650,ENSG00000118193,ENSG00000119969,ENSG00000120254,ENSG00000120694,ENSG00000121621,ENSG00000127311,ENSG00000127564…
GO:MF	ribonucleotide binding	GO:0032553	0.0398661	1.3994	1936	455	69	20183	ENSG00000021826,ENSG00000051341,ENSG00000068650,ENSG00000071539,ENSG00000073111,ENSG00000077152,ENSG00000085999,ENSG00000087586,ENSG00000090889,ENSG00000094804,ENSG00000101255,ENSG00000104738,ENSG00000107815,ENSG00000108106,ENSG00000112655,ENSG00000112742,ENSG00000112984,ENSG00000117650,ENSG00000118193,ENSG00000119969,ENSG00000120254,ENSG00000120694,ENSG00000121621,ENSG00000127311,ENSG00000127564…
GO:MF	sequence-specific DNA binding	GO:0043565	0.0459038	1.33815	1659	455	61	20183	ENSG00000006704,ENSG00000009950,ENSG00000011332,ENSG00000012048,ENSG00000043355,ENSG00000050344,ENSG00000065328,ENSG00000073111,ENSG00000078900,ENSG00000081059,ENSG00000093009,ENSG00000094804,ENSG00000100625,ENSG00000101057,ENSG00000101412,ENSG00000106536,ENSG00000107187,ENSG00000107807,ENSG00000111206,ENSG00000112837,ENSG00000115507,ENSG00000119547,ENSG00000120068,ENSG00000124092,ENSG00000134317…
GO:MF	DNA binding	GO:0003677	1.61419e-12	11.792	2497	455	117	20183	ENSG00000006704,ENSG00000009950,ENSG00000011332,ENSG00000012048,ENSG00000043355,ENSG00000050344,ENSG00000051341,ENSG00000065328,ENSG00000073111,ENSG00000078900,ENSG00000081059,ENSG00000085999,ENSG00000088305,ENSG00000090889,ENSG00000091651,ENSG00000092853,ENSG00000093009,ENSG00000094804,ENSG00000100625,ENSG00000101057,ENSG00000101412,ENSG00000104738,ENSG00000106536,ENSG00000107187,ENSG00000107807…
GO:MF	protein binding	GO:0005515	1.0239e-11	10.9897	14833	455	400	20183	ENSG00000006327,ENSG00000006606,ENSG00000006634,ENSG00000006704,ENSG00000007038,ENSG00000008300,ENSG00000009950,ENSG00000011332,ENSG00000011347,ENSG00000011426,ENSG00000011677,ENSG00000012048,ENSG00000018280,ENSG00000021826,ENSG00000024526,ENSG00000025772,ENSG00000046774,ENSG00000050344,ENSG00000051341,ENSG00000064651,ENSG00000065328,ENSG00000065911,ENSG00000066279,ENSG00000068650,ENSG00000070882…
GO:MF	microtubule motor activity	GO:0003777	7.81191e-10	9.10724	68	455	16	20183	ENSG00000090889,ENSG00000112984,ENSG00000118193,ENSG00000121621,ENSG00000137807,ENSG00000138160,ENSG00000138182,ENSG00000138778,ENSG00000142945,ENSG00000163808,ENSG00000183914,ENSG00000185842,ENSG00000186185,ENSG00000186638,ENSG00000197653,ENSG00000237649
GO:MF	ATP-dependent activity	GO:0140657	1.98713e-09	8.70177	546	455	42	20183	ENSG00000051341,ENSG00000068650,ENSG00000071539,ENSG00000073111,ENSG00000085999,ENSG00000090889,ENSG00000104738,ENSG00000105929,ENSG00000107815,ENSG00000112984,ENSG00000118193,ENSG00000119969,ENSG00000120694,ENSG00000121621,ENSG00000127311,ENSG00000131747,ENSG00000133119,ENSG00000136492,ENSG00000136982,ENSG00000137807,ENSG00000138160,ENSG00000138182,ENSG00000138346,ENSG00000138778,ENSG00000142945…
GO:MF	catalytic activity, acting on DNA	GO:0140097	2.09337e-07	6.67915	229	455	24	20183	ENSG00000051341,ENSG00000073111,ENSG00000085999,ENSG00000088305,ENSG00000104738,ENSG00000107815,ENSG00000109674,ENSG00000119969,ENSG00000127311,ENSG00000130826,ENSG00000131747,ENSG00000133119,ENSG00000136492,ENSG00000136982,ENSG00000137309,ENSG00000138346,ENSG00000174371,ENSG00000176208,ENSG00000184428,ENSG00000186871,ENSG00000196584,ENSG00000197275,ENSG00000197299,ENSG00000239672
GO:MF	ATP-dependent activity, acting on DNA	GO:0008094	2.94062e-07	6.53156	113	455	17	20183	ENSG00000051341,ENSG00000073111,ENSG00000085999,ENSG00000104738,ENSG00000107815,ENSG00000119969,ENSG00000127311,ENSG00000131747,ENSG00000133119,ENSG00000136492,ENSG00000136982,ENSG00000138346,ENSG00000176208,ENSG00000186871,ENSG00000196584,ENSG00000197275,ENSG00000197299
GO:MF	cytoskeletal motor activity	GO:0003774	3.89121e-07	6.40992	115	455	17	20183	ENSG00000090889,ENSG00000112984,ENSG00000118193,ENSG00000121621,ENSG00000133454,ENSG00000137807,ENSG00000138160,ENSG00000138182,ENSG00000138778,ENSG00000142945,ENSG00000163808,ENSG00000183914,ENSG00000185842,ENSG00000186185,ENSG00000186638,ENSG00000197653,ENSG00000237649
GO:MF	DNA helicase activity	GO:0003678	4.46348e-06	5.35033	74	455	13	20183	ENSG00000051341,ENSG00000073111,ENSG00000085999,ENSG00000104738,ENSG00000107815,ENSG00000127311,ENSG00000133119,ENSG00000136492,ENSG00000136982,ENSG00000138346,ENSG00000186871,ENSG00000197275,ENSG00000197299
GO:MF	ATP hydrolysis activity	GO:0016887	5.15324e-06	5.28792	356	455	28	20183	ENSG00000068650,ENSG00000071539,ENSG00000073111,ENSG00000085999,ENSG00000104738,ENSG00000107815,ENSG00000112984,ENSG00000118193,ENSG00000120694,ENSG00000121621,ENSG00000127311,ENSG00000136492,ENSG00000137807,ENSG00000138182,ENSG00000138346,ENSG00000142945,ENSG00000144381,ENSG00000156802,ENSG00000163808,ENSG00000165181,ENSG00000165732,ENSG00000176208,ENSG00000185842,ENSG00000186185,ENSG00000186871…
GO:MF	ATP binding	GO:0005524	1.18751e-05	4.92536	1503	455	68	20183	ENSG00000021826,ENSG00000051341,ENSG00000068650,ENSG00000071539,ENSG00000073111,ENSG00000077152,ENSG00000085999,ENSG00000087586,ENSG00000090889,ENSG00000094804,ENSG00000101255,ENSG00000104738,ENSG00000107815,ENSG00000108106,ENSG00000112655,ENSG00000112742,ENSG00000112984,ENSG00000117650,ENSG00000118193,ENSG00000119969,ENSG00000120254,ENSG00000120694,ENSG00000121621,ENSG00000127311,ENSG00000127564…
GO:MF	microtubule binding	GO:0008017	2.68792e-05	4.57058	271	455	23	20183	ENSG00000075218,ENSG00000088325,ENSG00000089685,ENSG00000090889,ENSG00000104892,ENSG00000112984,ENSG00000117724,ENSG00000118193,ENSG00000121621,ENSG00000126787,ENSG00000137804,ENSG00000137807,ENSG00000138160,ENSG00000138182,ENSG00000138778,ENSG00000142945,ENSG00000154839,ENSG00000163808,ENSG00000166851,ENSG00000186185,ENSG00000186638,ENSG00000198901,ENSG00000237649
GO:MF	adenyl ribonucleotide binding	GO:0032559	5.70893e-05	4.24345	1566	455	68	20183	ENSG00000021826,ENSG00000051341,ENSG00000068650,ENSG00000071539,ENSG00000073111,ENSG00000077152,ENSG00000085999,ENSG00000087586,ENSG00000090889,ENSG00000094804,ENSG00000101255,ENSG00000104738,ENSG00000107815,ENSG00000108106,ENSG00000112655,ENSG00000112742,ENSG00000112984,ENSG00000117650,ENSG00000118193,ENSG00000119969,ENSG00000120254,ENSG00000120694,ENSG00000121621,ENSG00000127311,ENSG00000127564…
GO:MF	adenyl nucleotide binding	GO:0030554	7.41726e-05	4.12976	1577	455	68	20183	ENSG00000021826,ENSG00000051341,ENSG00000068650,ENSG00000071539,ENSG00000073111,ENSG00000077152,ENSG00000085999,ENSG00000087586,ENSG00000090889,ENSG00000094804,ENSG00000101255,ENSG00000104738,ENSG00000107815,ENSG00000108106,ENSG00000112655,ENSG00000112742,ENSG00000112984,ENSG00000117650,ENSG00000118193,ENSG00000119969,ENSG00000120254,ENSG00000120694,ENSG00000121621,ENSG00000127311,ENSG00000127564…
GO:MF	chromatin binding	GO:0003682	0.000191937	3.71684	580	455	34	20183	ENSG00000043355,ENSG00000051341,ENSG00000077152,ENSG00000093009,ENSG00000113356,ENSG00000115163,ENSG00000116017,ENSG00000117724,ENSG00000119969,ENSG00000121152,ENSG00000123975,ENSG00000124092,ENSG00000124575,ENSG00000125931,ENSG00000129474,ENSG00000131747,ENSG00000134317,ENSG00000136492,ENSG00000137309,ENSG00000138795,ENSG00000140534,ENSG00000146670,ENSG00000152192,ENSG00000156802,ENSG00000159259…
GO:MF	single-stranded DNA helicase activity	GO:0017116	0.000230389	3.63754	23	455	7	20183	ENSG00000051341,ENSG00000073111,ENSG00000104738,ENSG00000127311,ENSG00000133119,ENSG00000136982,ENSG00000138346
GO:MF	tubulin binding	GO:0015631	0.000253053	3.59679	379	455	26	20183	ENSG00000012048,ENSG00000075218,ENSG00000088325,ENSG00000089685,ENSG00000090889,ENSG00000104892,ENSG00000112984,ENSG00000117724,ENSG00000118193,ENSG00000120694,ENSG00000121621,ENSG00000126787,ENSG00000137804,ENSG00000137807,ENSG00000138160,ENSG00000138182,ENSG00000138778,ENSG00000139618,ENSG00000142945,ENSG00000154839,ENSG00000163808,ENSG00000166851,ENSG00000186185,ENSG00000186638,ENSG00000198901…
GO:MF	anaphase-promoting complex binding	GO:0010997	0.000302797	3.51885	9	455	5	20183	ENSG00000092853,ENSG00000108106,ENSG00000117399,ENSG00000162063,ENSG00000166851
GO:MF	plus-end-directed microtubule motor activity	GO:0008574	0.000578666	3.23757	17	455	6	20183	ENSG00000118193,ENSG00000121621,ENSG00000138160,ENSG00000138182,ENSG00000138778,ENSG00000186185
GO:MF	single-stranded DNA binding	GO:0003697	0.00160209	2.79531	121	455	13	20183	ENSG00000065328,ENSG00000073111,ENSG00000085999,ENSG00000093009,ENSG00000104738,ENSG00000107815,ENSG00000109674,ENSG00000111247,ENSG00000139618,ENSG00000144381,ENSG00000152192,ENSG00000165181,ENSG00000197299
GO:MF	double-stranded DNA binding	GO:0003690	0.00164726	2.78324	1652	455	66	20183	ENSG00000006704,ENSG00000009950,ENSG00000011332,ENSG00000012048,ENSG00000043355,ENSG00000050344,ENSG00000065328,ENSG00000073111,ENSG00000078900,ENSG00000081059,ENSG00000093009,ENSG00000094804,ENSG00000100625,ENSG00000101057,ENSG00000101412,ENSG00000106536,ENSG00000107187,ENSG00000107807,ENSG00000109674,ENSG00000111206,ENSG00000111247,ENSG00000112837,ENSG00000115507,ENSG00000119547,ENSG00000120068…
GO:MF	helicase activity	GO:0004386	0.00174475	2.75827	161	455	15	20183	ENSG00000051341,ENSG00000073111,ENSG00000085999,ENSG00000104738,ENSG00000107815,ENSG00000119969,ENSG00000127311,ENSG00000133119,ENSG00000136492,ENSG00000136982,ENSG00000138346,ENSG00000165732,ENSG00000186871,ENSG00000197275,ENSG00000197299
GO:MF	5'-3' DNA helicase activity	GO:0043139	0.00754845	2.12214	8	455	4	20183	ENSG00000107815,ENSG00000127311,ENSG00000136492,ENSG00000138346
GO:MF	DNA replication origin binding	GO:0003688	0.00920952	2.03576	16	455	5	20183	ENSG00000065328,ENSG00000073111,ENSG00000093009,ENSG00000094804,ENSG00000144381
GO:MF	purine ribonucleoside triphosphate binding	GO:0035639	0.00963788	2.01602	1850	455	69	20183	ENSG00000021826,ENSG00000051341,ENSG00000068650,ENSG00000071539,ENSG00000073111,ENSG00000077152,ENSG00000085999,ENSG00000087586,ENSG00000090889,ENSG00000094804,ENSG00000101255,ENSG00000104738,ENSG00000107815,ENSG00000108106,ENSG00000112655,ENSG00000112742,ENSG00000112984,ENSG00000117650,ENSG00000118193,ENSG00000119969,ENSG00000120254,ENSG00000120694,ENSG00000121621,ENSG00000127311,ENSG00000127564…
GO:MF	protein heterodimerization activity	GO:0046982	0.0131035	1.88261	363	455	22	20183	ENSG00000009950,ENSG00000079462,ENSG00000087586,ENSG00000115163,ENSG00000124635,ENSG00000131747,ENSG00000159216,ENSG00000180596,ENSG00000181218,ENSG00000183598,ENSG00000184260,ENSG00000184270,ENSG00000185130,ENSG00000196747,ENSG00000196866,ENSG00000196890,ENSG00000197061,ENSG00000197153,ENSG00000197409,ENSG00000203760,ENSG00000203814,ENSG00000233822
GO:MF	sequence-specific double-stranded DNA binding	GO:1990837	0.0135334	1.86859	1555	455	60	20183	ENSG00000006704,ENSG00000009950,ENSG00000011332,ENSG00000012048,ENSG00000043355,ENSG00000050344,ENSG00000065328,ENSG00000073111,ENSG00000078900,ENSG00000081059,ENSG00000093009,ENSG00000094804,ENSG00000100625,ENSG00000101057,ENSG00000101412,ENSG00000106536,ENSG00000107187,ENSG00000107807,ENSG00000111206,ENSG00000112837,ENSG00000115507,ENSG00000119547,ENSG00000120068,ENSG00000124092,ENSG00000134317…
GO:MF	protein dimerization activity	GO:0046983	0.0139664	1.85492	1086	455	46	20183	ENSG00000009950,ENSG00000018280,ENSG00000079462,ENSG00000087586,ENSG00000088836,ENSG00000088992,ENSG00000101412,ENSG00000112837,ENSG00000113739,ENSG00000114346,ENSG00000115163,ENSG00000117724,ENSG00000120254,ENSG00000124635,ENSG00000125931,ENSG00000130513,ENSG00000131747,ENSG00000134317,ENSG00000136997,ENSG00000138182,ENSG00000159216,ENSG00000163191,ENSG00000163507,ENSG00000163993,ENSG00000164109…
GO:MF	DNA-binding transcription activator activity	GO:0001216	0.0249319	1.60324	462	455	25	20183	ENSG00000078900,ENSG00000100625,ENSG00000101057,ENSG00000101412,ENSG00000107187,ENSG00000107807,ENSG00000115507,ENSG00000119547,ENSG00000124092,ENSG00000134317,ENSG00000136997,ENSG00000137270,ENSG00000138795,ENSG00000151650,ENSG00000152192,ENSG00000159216,ENSG00000163132,ENSG00000165066,ENSG00000168505,ENSG00000175832,ENSG00000176692,ENSG00000183770,ENSG00000184937,ENSG00000197905,ENSG00000198807
GO:MF	purine ribonucleotide binding	GO:0032555	0.0304735	1.51608	1919	455	69	20183	ENSG00000021826,ENSG00000051341,ENSG00000068650,ENSG00000071539,ENSG00000073111,ENSG00000077152,ENSG00000085999,ENSG00000087586,ENSG00000090889,ENSG00000094804,ENSG00000101255,ENSG00000104738,ENSG00000107815,ENSG00000108106,ENSG00000112655,ENSG00000112742,ENSG00000112984,ENSG00000117650,ENSG00000118193,ENSG00000119969,ENSG00000120254,ENSG00000120694,ENSG00000121621,ENSG00000127311,ENSG00000127564…
GO:MF	purine nucleotide binding	GO:0017076	0.0374432	1.42663	1932	455	69	20183	ENSG00000021826,ENSG00000051341,ENSG00000068650,ENSG00000071539,ENSG00000073111,ENSG00000077152,ENSG00000085999,ENSG00000087586,ENSG00000090889,ENSG00000094804,ENSG00000101255,ENSG00000104738,ENSG00000107815,ENSG00000108106,ENSG00000112655,ENSG00000112742,ENSG00000112984,ENSG00000117650,ENSG00000118193,ENSG00000119969,ENSG00000120254,ENSG00000120694,ENSG00000121621,ENSG00000127311,ENSG00000127564…
GO:MF	ribonucleotide binding	GO:0032553	0.0398661	1.3994	1936	455	69	20183	ENSG00000021826,ENSG00000051341,ENSG00000068650,ENSG00000071539,ENSG00000073111,ENSG00000077152,ENSG00000085999,ENSG00000087586,ENSG00000090889,ENSG00000094804,ENSG00000101255,ENSG00000104738,ENSG00000107815,ENSG00000108106,ENSG00000112655,ENSG00000112742,ENSG00000112984,ENSG00000117650,ENSG00000118193,ENSG00000119969,ENSG00000120254,ENSG00000120694,ENSG00000121621,ENSG00000127311,ENSG00000127564…
GO:MF	sequence-specific DNA binding	GO:0043565	0.0459038	1.33815	1659	455	61	20183	ENSG00000006704,ENSG00000009950,ENSG00000011332,ENSG00000012048,ENSG00000043355,ENSG00000050344,ENSG00000065328,ENSG00000073111,ENSG00000078900,ENSG00000081059,ENSG00000093009,ENSG00000094804,ENSG00000100625,ENSG00000101057,ENSG00000101412,ENSG00000106536,ENSG00000107187,ENSG00000107807,ENSG00000111206,ENSG00000112837,ENSG00000115507,ENSG00000119547,ENSG00000120068,ENSG00000124092,ENSG00000134317…
GO:BP	mitotic cell cycle	GO:0000278	3.65921e-38	37.4366	906	454	98	21100	ENSG00000006634,ENSG00000011426,ENSG00000012048,ENSG00000071539,ENSG00000073111,ENSG00000075218,ENSG00000075702,ENSG00000078900,ENSG00000080986,ENSG00000087586,ENSG00000088325,ENSG00000089685,ENSG00000090889,ENSG00000092853,ENSG00000093009,ENSG00000094804,ENSG00000100526,ENSG00000101003,ENSG00000101057,ENSG00000101224,ENSG00000101412,ENSG00000104738,ENSG00000108106,ENSG00000109805,ENSG00000111206…
GO:BP	cell cycle process	GO:0022402	2.22259e-36	35.6531	1206	454	110	21100	ENSG00000006634,ENSG00000011426,ENSG00000012048,ENSG00000066279,ENSG00000071539,ENSG00000073111,ENSG00000075218,ENSG00000075702,ENSG00000080986,ENSG00000085999,ENSG00000087586,ENSG00000088325,ENSG00000090889,ENSG00000092853,ENSG00000093009,ENSG00000094804,ENSG00000100526,ENSG00000101003,ENSG00000101057,ENSG00000101224,ENSG00000101412,ENSG00000104738,ENSG00000108106,ENSG00000109805,ENSG00000111206…
GO:BP	mitotic cell cycle process	GO:1903047	2.43244e-36	35.614	755	454	88	21100	ENSG00000006634,ENSG00000011426,ENSG00000012048,ENSG00000071539,ENSG00000073111,ENSG00000075218,ENSG00000075702,ENSG00000080986,ENSG00000087586,ENSG00000088325,ENSG00000090889,ENSG00000092853,ENSG00000093009,ENSG00000094804,ENSG00000100526,ENSG00000101003,ENSG00000101057,ENSG00000101224,ENSG00000101412,ENSG00000104738,ENSG00000108106,ENSG00000109805,ENSG00000111206,ENSG00000112742,ENSG00000112984…
GO:BP	cell cycle	GO:0007049	3.15823e-35	34.5006	1774	454	132	21100	ENSG00000006634,ENSG00000011426,ENSG00000012048,ENSG00000066279,ENSG00000068489,ENSG00000071539,ENSG00000073111,ENSG00000075218,ENSG00000075702,ENSG00000078900,ENSG00000080986,ENSG00000085999,ENSG00000087586,ENSG00000088325,ENSG00000089685,ENSG00000090889,ENSG00000092853,ENSG00000093009,ENSG00000094804,ENSG00000100526,ENSG00000101003,ENSG00000101057,ENSG00000101224,ENSG00000101412,ENSG00000104738…
GO:BP	nuclear division	GO:0000280	4.02558e-33	32.3952	454	454	67	21100	ENSG00000011426,ENSG00000066279,ENSG00000071539,ENSG00000080986,ENSG00000085999,ENSG00000087586,ENSG00000088325,ENSG00000090889,ENSG00000094804,ENSG00000101057,ENSG00000101224,ENSG00000108106,ENSG00000109805,ENSG00000111247,ENSG00000112742,ENSG00000117399,ENSG00000117650,ENSG00000117724,ENSG00000118193,ENSG00000121152,ENSG00000121211,ENSG00000121621,ENSG00000123219,ENSG00000123975,ENSG00000126787…
GO:BP	organelle fission	GO:0048285	2.19186e-31	30.6592	500	454	68	21100	ENSG00000011426,ENSG00000066279,ENSG00000071539,ENSG00000080986,ENSG00000085999,ENSG00000087586,ENSG00000088325,ENSG00000090889,ENSG00000094804,ENSG00000101057,ENSG00000101224,ENSG00000108106,ENSG00000109805,ENSG00000111247,ENSG00000112742,ENSG00000117399,ENSG00000117650,ENSG00000117724,ENSG00000118193,ENSG00000121152,ENSG00000121211,ENSG00000121621,ENSG00000123219,ENSG00000123975,ENSG00000126787…
GO:BP	chromosome organization	GO:0051276	1.65636e-26	25.7808	1059	454	90	21100	ENSG00000012048,ENSG00000051341,ENSG00000071539,ENSG00000073111,ENSG00000080986,ENSG00000085999,ENSG00000090889,ENSG00000093009,ENSG00000094804,ENSG00000101003,ENSG00000102384,ENSG00000104738,ENSG00000107815,ENSG00000109805,ENSG00000112742,ENSG00000115163,ENSG00000117399,ENSG00000117650,ENSG00000117724,ENSG00000118193,ENSG00000119969,ENSG00000121152,ENSG00000121621,ENSG00000123219,ENSG00000123485…
GO:BP	mitotic nuclear division	GO:0140014	1.97138e-26	25.7052	301	454	50	21100	ENSG00000011426,ENSG00000071539,ENSG00000080986,ENSG00000087586,ENSG00000088325,ENSG00000090889,ENSG00000094804,ENSG00000101057,ENSG00000108106,ENSG00000109805,ENSG00000112742,ENSG00000117399,ENSG00000117650,ENSG00000117724,ENSG00000118193,ENSG00000121152,ENSG00000121621,ENSG00000123219,ENSG00000126787,ENSG00000127564,ENSG00000129810,ENSG00000134057,ENSG00000136982,ENSG00000137804,ENSG00000137807…
GO:BP	cell division	GO:0051301	4.10611e-26	25.3866	646	454	70	21100	ENSG00000011426,ENSG00000066279,ENSG00000080986,ENSG00000087586,ENSG00000088325,ENSG00000089685,ENSG00000090889,ENSG00000091651,ENSG00000094804,ENSG00000101224,ENSG00000108106,ENSG00000109805,ENSG00000111665,ENSG00000112984,ENSG00000114346,ENSG00000115163,ENSG00000117399,ENSG00000117650,ENSG00000117724,ENSG00000118193,ENSG00000119969,ENSG00000121152,ENSG00000123975,ENSG00000129195,ENSG00000129810…
GO:BP	chromosome segregation	GO:0007059	1.53404e-25	24.8142	344	454	52	21100	ENSG00000012048,ENSG00000071539,ENSG00000080986,ENSG00000089685,ENSG00000090889,ENSG00000094804,ENSG00000109805,ENSG00000112742,ENSG00000114346,ENSG00000117399,ENSG00000117650,ENSG00000117724,ENSG00000118193,ENSG00000121152,ENSG00000121621,ENSG00000123219,ENSG00000123485,ENSG00000126787,ENSG00000129810,ENSG00000131747,ENSG00000134057,ENSG00000136492,ENSG00000136982,ENSG00000137804,ENSG00000137807…
GO:BP	sister chromatid segregation	GO:0000819	1.37105e-22	21.8629	202	454	39	21100	ENSG00000071539,ENSG00000080986,ENSG00000090889,ENSG00000094804,ENSG00000109805,ENSG00000112742,ENSG00000117399,ENSG00000117650,ENSG00000117724,ENSG00000118193,ENSG00000121152,ENSG00000121621,ENSG00000123219,ENSG00000126787,ENSG00000129810,ENSG00000131747,ENSG00000134057,ENSG00000136982,ENSG00000137804,ENSG00000137807,ENSG00000138778,ENSG00000142945,ENSG00000143228,ENSG00000146670,ENSG00000146918…
GO:BP	mitotic sister chromatid segregation	GO:0000070	7.32113e-22	21.1354	173	454	36	21100	ENSG00000071539,ENSG00000080986,ENSG00000090889,ENSG00000094804,ENSG00000109805,ENSG00000112742,ENSG00000117399,ENSG00000117650,ENSG00000117724,ENSG00000118193,ENSG00000121152,ENSG00000121621,ENSG00000123219,ENSG00000126787,ENSG00000129810,ENSG00000134057,ENSG00000136982,ENSG00000137804,ENSG00000137807,ENSG00000138778,ENSG00000142945,ENSG00000143228,ENSG00000146670,ENSG00000146918,ENSG00000156970…
GO:BP	nuclear chromosome segregation	GO:0098813	1.1616e-21	20.9349	284	454	44	21100	ENSG00000071539,ENSG00000080986,ENSG00000090889,ENSG00000094804,ENSG00000109805,ENSG00000112742,ENSG00000114346,ENSG00000117399,ENSG00000117650,ENSG00000117724,ENSG00000118193,ENSG00000121152,ENSG00000121621,ENSG00000123219,ENSG00000126787,ENSG00000129810,ENSG00000131747,ENSG00000134057,ENSG00000136492,ENSG00000136982,ENSG00000137804,ENSG00000137807,ENSG00000137812,ENSG00000138778,ENSG00000142945…
GO:BP	regulation of cell cycle process	GO:0010564	2.05122e-20	19.688	695	454	65	21100	ENSG00000006634,ENSG00000011426,ENSG00000012048,ENSG00000071539,ENSG00000075218,ENSG00000075702,ENSG00000080986,ENSG00000087586,ENSG00000088325,ENSG00000092853,ENSG00000093009,ENSG00000094804,ENSG00000101224,ENSG00000101412,ENSG00000109805,ENSG00000111247,ENSG00000112742,ENSG00000112984,ENSG00000114346,ENSG00000117399,ENSG00000117650,ENSG00000117724,ENSG00000118193,ENSG00000121152,ENSG00000126787…
GO:BP	DNA metabolic process	GO:0006259	1.83185e-19	18.7371	1023	454	78	21100	ENSG00000006634,ENSG00000012048,ENSG00000051341,ENSG00000065328,ENSG00000071539,ENSG00000073111,ENSG00000077152,ENSG00000078900,ENSG00000081059,ENSG00000085999,ENSG00000088305,ENSG00000089723,ENSG00000091651,ENSG00000092853,ENSG00000093009,ENSG00000094804,ENSG00000101003,ENSG00000104738,ENSG00000107815,ENSG00000109674,ENSG00000111206,ENSG00000111247,ENSG00000117650,ENSG00000117724,ENSG00000119969…
GO:BP	organelle organization	GO:0006996	5.16636e-18	17.2868	3874	454	168	21100	ENSG00000006606,ENSG00000011347,ENSG00000011426,ENSG00000012048,ENSG00000025772,ENSG00000051341,ENSG00000066279,ENSG00000071539,ENSG00000073111,ENSG00000075702,ENSG00000078114,ENSG00000080986,ENSG00000085999,ENSG00000087586,ENSG00000088325,ENSG00000089685,ENSG00000090889,ENSG00000093009,ENSG00000094804,ENSG00000100625,ENSG00000101003,ENSG00000101057,ENSG00000101224,ENSG00000102384,ENSG00000103021…
GO:BP	regulation of cell cycle	GO:0051726	8.48537e-18	17.0713	1089	454	78	21100	ENSG00000006634,ENSG00000011426,ENSG00000012048,ENSG00000066279,ENSG00000068489,ENSG00000071539,ENSG00000075218,ENSG00000075702,ENSG00000078900,ENSG00000080986,ENSG00000087586,ENSG00000088325,ENSG00000089685,ENSG00000092853,ENSG00000093009,ENSG00000094804,ENSG00000100526,ENSG00000101224,ENSG00000101412,ENSG00000109805,ENSG00000111206,ENSG00000111247,ENSG00000112742,ENSG00000112984,ENSG00000114346…
GO:BP	meiotic cell cycle	GO:0051321	3.82321e-16	15.4176	267	454	37	21100	ENSG00000066279,ENSG00000071539,ENSG00000080986,ENSG00000085999,ENSG00000087586,ENSG00000101224,ENSG00000111247,ENSG00000112742,ENSG00000117399,ENSG00000117650,ENSG00000121152,ENSG00000121211,ENSG00000121621,ENSG00000123975,ENSG00000127564,ENSG00000129810,ENSG00000131747,ENSG00000136492,ENSG00000137948,ENSG00000139618,ENSG00000142182,ENSG00000143228,ENSG00000156970,ENSG00000158402,ENSG00000163132…
GO:BP	meiotic cell cycle process	GO:1903046	4.62614e-16	15.3348	207	454	33	21100	ENSG00000066279,ENSG00000071539,ENSG00000080986,ENSG00000085999,ENSG00000087586,ENSG00000101224,ENSG00000111247,ENSG00000112742,ENSG00000117399,ENSG00000121152,ENSG00000121211,ENSG00000121621,ENSG00000123975,ENSG00000129810,ENSG00000131747,ENSG00000136492,ENSG00000137948,ENSG00000139618,ENSG00000142182,ENSG00000143228,ENSG00000156970,ENSG00000158402,ENSG00000163132,ENSG00000163535,ENSG00000164045…
GO:BP	meiotic nuclear division	GO:0140013	2.14514e-15	14.6685	188	454	31	21100	ENSG00000066279,ENSG00000071539,ENSG00000080986,ENSG00000085999,ENSG00000087586,ENSG00000101224,ENSG00000111247,ENSG00000112742,ENSG00000117399,ENSG00000121152,ENSG00000121211,ENSG00000121621,ENSG00000123975,ENSG00000129810,ENSG00000131747,ENSG00000136492,ENSG00000137948,ENSG00000139618,ENSG00000142182,ENSG00000143228,ENSG00000156970,ENSG00000163132,ENSG00000163535,ENSG00000164611,ENSG00000165181…
GO:BP	mitotic cell cycle phase transition	GO:0044772	8.37002e-15	14.0773	440	454	45	21100	ENSG00000006634,ENSG00000011426,ENSG00000012048,ENSG00000071539,ENSG00000075218,ENSG00000080986,ENSG00000087586,ENSG00000092853,ENSG00000094804,ENSG00000100526,ENSG00000101224,ENSG00000101412,ENSG00000108106,ENSG00000111206,ENSG00000112742,ENSG00000117724,ENSG00000118193,ENSG00000123975,ENSG00000126787,ENSG00000127564,ENSG00000134057,ENSG00000136997,ENSG00000138778,ENSG00000140534,ENSG00000143476…
GO:BP	cell cycle phase transition	GO:0044770	3.04886e-14	13.5159	538	454	49	21100	ENSG00000006634,ENSG00000011426,ENSG00000012048,ENSG00000071539,ENSG00000075218,ENSG00000080986,ENSG00000087586,ENSG00000092853,ENSG00000093009,ENSG00000094804,ENSG00000100526,ENSG00000101224,ENSG00000101412,ENSG00000108106,ENSG00000111206,ENSG00000112742,ENSG00000117724,ENSG00000118193,ENSG00000123975,ENSG00000126787,ENSG00000127564,ENSG00000134057,ENSG00000136492,ENSG00000136997,ENSG00000138346…
GO:BP	microtubule cytoskeleton organization	GO:0000226	4.18541e-14	13.3783	630	454	53	21100	ENSG00000012048,ENSG00000066279,ENSG00000075702,ENSG00000080986,ENSG00000087586,ENSG00000088325,ENSG00000089685,ENSG00000090889,ENSG00000101057,ENSG00000105948,ENSG00000112742,ENSG00000112877,ENSG00000112984,ENSG00000115163,ENSG00000117399,ENSG00000117650,ENSG00000121621,ENSG00000126787,ENSG00000127423,ENSG00000129810,ENSG00000134057,ENSG00000136108,ENSG00000137804,ENSG00000137807,ENSG00000138160…
GO:BP	regulation of mitotic cell cycle	GO:0007346	8.20349e-13	12.086	475	454	44	21100	ENSG00000011426,ENSG00000012048,ENSG00000071539,ENSG00000075218,ENSG00000078900,ENSG00000080986,ENSG00000087586,ENSG00000089685,ENSG00000092853,ENSG00000094804,ENSG00000101224,ENSG00000101412,ENSG00000112742,ENSG00000117650,ENSG00000117724,ENSG00000118193,ENSG00000123975,ENSG00000126787,ENSG00000127564,ENSG00000134057,ENSG00000137804,ENSG00000138182,ENSG00000138778,ENSG00000139618,ENSG00000140534…
GO:BP	microtubule-based process	GO:0007017	1.25151e-12	11.9026	904	454	62	21100	ENSG00000012048,ENSG00000066279,ENSG00000075218,ENSG00000075702,ENSG00000080986,ENSG00000087586,ENSG00000088325,ENSG00000089685,ENSG00000090889,ENSG00000101057,ENSG00000104892,ENSG00000105948,ENSG00000112742,ENSG00000112877,ENSG00000112984,ENSG00000115163,ENSG00000117399,ENSG00000117650,ENSG00000118193,ENSG00000121621,ENSG00000126787,ENSG00000127423,ENSG00000129810,ENSG00000134057,ENSG00000136108…
GO:BP	regulation of chromosome segregation	GO:0051983	2.47445e-12	11.6065	96	454	21	21100	ENSG00000071539,ENSG00000080986,ENSG00000094804,ENSG00000109805,ENSG00000112742,ENSG00000117724,ENSG00000121152,ENSG00000126787,ENSG00000134057,ENSG00000138778,ENSG00000142945,ENSG00000146918,ENSG00000148773,ENSG00000156970,ENSG00000164109,ENSG00000164611,ENSG00000166851,ENSG00000169679,ENSG00000181085,ENSG00000184661,ENSG00000259288
GO:BP	regulation of nuclear division	GO:0051783	9.14437e-12	11.0388	141	454	24	21100	ENSG00000071539,ENSG00000080986,ENSG00000087586,ENSG00000111247,ENSG00000112742,ENSG00000117399,ENSG00000117650,ENSG00000117724,ENSG00000126787,ENSG00000127564,ENSG00000134057,ENSG00000137804,ENSG00000138182,ENSG00000148773,ENSG00000149554,ENSG00000156970,ENSG00000158402,ENSG00000163132,ENSG00000164109,ENSG00000166851,ENSG00000169679,ENSG00000184661,ENSG00000237452,ENSG00000259288
GO:BP	microtubule cytoskeleton organization involved in mitosis	GO:1902850	1.21798e-11	10.9144	157	454	25	21100	ENSG00000075702,ENSG00000080986,ENSG00000087586,ENSG00000088325,ENSG00000090889,ENSG00000101057,ENSG00000112742,ENSG00000115163,ENSG00000117399,ENSG00000117650,ENSG00000126787,ENSG00000134057,ENSG00000137804,ENSG00000137807,ENSG00000138160,ENSG00000138778,ENSG00000143228,ENSG00000152253,ENSG00000163808,ENSG00000164109,ENSG00000166851,ENSG00000186193,ENSG00000198901,ENSG00000204899,ENSG00000237649
GO:BP	DNA replication	GO:0006260	1.43523e-11	10.8431	309	454	34	21100	ENSG00000006634,ENSG00000051341,ENSG00000065328,ENSG00000073111,ENSG00000091651,ENSG00000093009,ENSG00000094804,ENSG00000101003,ENSG00000104738,ENSG00000107815,ENSG00000127311,ENSG00000133119,ENSG00000136982,ENSG00000137309,ENSG00000138346,ENSG00000139618,ENSG00000140534,ENSG00000143476,ENSG00000145386,ENSG00000146263,ENSG00000147536,ENSG00000149554,ENSG00000159259,ENSG00000163191,ENSG00000165732…
GO:BP	meiosis I cell cycle process	GO:0061982	2.85533e-11	10.5443	134	454	23	21100	ENSG00000071539,ENSG00000080986,ENSG00000085999,ENSG00000087586,ENSG00000101224,ENSG00000111247,ENSG00000121211,ENSG00000123975,ENSG00000129810,ENSG00000131747,ENSG00000136492,ENSG00000137948,ENSG00000139618,ENSG00000142182,ENSG00000158402,ENSG00000163535,ENSG00000164045,ENSG00000164611,ENSG00000165181,ENSG00000166851,ENSG00000181085,ENSG00000182459,ENSG00000197275
GO:BP	positive regulation of cell cycle process	GO:0090068	4.70525e-11	10.3274	248	454	30	21100	ENSG00000006634,ENSG00000080986,ENSG00000087586,ENSG00000094804,ENSG00000101224,ENSG00000109805,ENSG00000111247,ENSG00000114346,ENSG00000118193,ENSG00000121152,ENSG00000126787,ENSG00000134057,ENSG00000137804,ENSG00000137807,ENSG00000138182,ENSG00000138795,ENSG00000142731,ENSG00000143476,ENSG00000146670,ENSG00000146918,ENSG00000158402,ENSG00000163132,ENSG00000164045,ENSG00000164109,ENSG00000165891…
GO:BP	chromosome separation	GO:0051304	7.45968e-11	10.1273	100	454	20	21100	ENSG00000071539,ENSG00000080986,ENSG00000094804,ENSG00000109805,ENSG00000112742,ENSG00000117724,ENSG00000121152,ENSG00000126787,ENSG00000131747,ENSG00000134057,ENSG00000138778,ENSG00000146918,ENSG00000156970,ENSG00000164109,ENSG00000164611,ENSG00000165181,ENSG00000166851,ENSG00000169679,ENSG00000181085,ENSG00000259288
GO:BP	positive regulation of cell cycle	GO:0045787	7.94777e-11	10.0998	347	454	35	21100	ENSG00000006634,ENSG00000080986,ENSG00000087586,ENSG00000094804,ENSG00000101224,ENSG00000109805,ENSG00000111247,ENSG00000114346,ENSG00000118193,ENSG00000121152,ENSG00000123975,ENSG00000126787,ENSG00000134057,ENSG00000137804,ENSG00000137807,ENSG00000138182,ENSG00000138795,ENSG00000139618,ENSG00000142731,ENSG00000143476,ENSG00000146670,ENSG00000146918,ENSG00000149554,ENSG00000158402,ENSG00000163132…
GO:BP	regulation of chromosome separation	GO:1905818	8.09222e-11	10.0919	77	454	18	21100	ENSG00000071539,ENSG00000080986,ENSG00000094804,ENSG00000109805,ENSG00000112742,ENSG00000117724,ENSG00000121152,ENSG00000126787,ENSG00000134057,ENSG00000138778,ENSG00000146918,ENSG00000156970,ENSG00000164109,ENSG00000164611,ENSG00000166851,ENSG00000169679,ENSG00000181085,ENSG00000259288
GO:BP	regulation of cell cycle phase transition	GO:1901987	1.25629e-10	9.90091	414	454	38	21100	ENSG00000006634,ENSG00000011426,ENSG00000012048,ENSG00000071539,ENSG00000075218,ENSG00000080986,ENSG00000087586,ENSG00000092853,ENSG00000093009,ENSG00000094804,ENSG00000101224,ENSG00000101412,ENSG00000112742,ENSG00000117724,ENSG00000118193,ENSG00000126787,ENSG00000134057,ENSG00000136492,ENSG00000138346,ENSG00000138778,ENSG00000140534,ENSG00000143476,ENSG00000146670,ENSG00000149554,ENSG00000156970…
GO:BP	cellular response to DNA damage stimulus	GO:0006974	2.23234e-10	9.65124	826	454	55	21100	ENSG00000012048,ENSG00000051341,ENSG00000065328,ENSG00000071539,ENSG00000073111,ENSG00000075218,ENSG00000077152,ENSG00000078900,ENSG00000085999,ENSG00000089723,ENSG00000092853,ENSG00000093009,ENSG00000101412,ENSG00000104738,ENSG00000109674,ENSG00000111206,ENSG00000111247,ENSG00000127311,ENSG00000127423,ENSG00000131747,ENSG00000133119,ENSG00000136492,ENSG00000136997,ENSG00000137309,ENSG00000138346…
GO:BP	regulation of mitotic cell cycle phase transition	GO:1901990	2.34232e-10	9.63035	320	454	33	21100	ENSG00000011426,ENSG00000012048,ENSG00000071539,ENSG00000075218,ENSG00000080986,ENSG00000087586,ENSG00000092853,ENSG00000094804,ENSG00000101224,ENSG00000101412,ENSG00000112742,ENSG00000117724,ENSG00000118193,ENSG00000126787,ENSG00000134057,ENSG00000138778,ENSG00000140534,ENSG00000143476,ENSG00000146670,ENSG00000149554,ENSG00000156970,ENSG00000158402,ENSG00000164045,ENSG00000164109,ENSG00000165891…
GO:BP	DNA recombination	GO:0006310	2.5597e-10	9.59181	321	454	33	21100	ENSG00000012048,ENSG00000051341,ENSG00000071539,ENSG00000073111,ENSG00000081059,ENSG00000085999,ENSG00000093009,ENSG00000104738,ENSG00000111247,ENSG00000121211,ENSG00000124575,ENSG00000127311,ENSG00000127423,ENSG00000131747,ENSG00000136492,ENSG00000138795,ENSG00000139618,ENSG00000144381,ENSG00000146263,ENSG00000147536,ENSG00000149554,ENSG00000165181,ENSG00000168298,ENSG00000174371,ENSG00000176208…
GO:BP	regulation of cellular process	GO:0050794	3.01338e-10	9.52095	11193	454	317	21100	ENSG00000003249,ENSG00000006327,ENSG00000006606,ENSG00000006634,ENSG00000006704,ENSG00000008300,ENSG00000009950,ENSG00000011332,ENSG00000011347,ENSG00000011426,ENSG00000011677,ENSG00000012048,ENSG00000018280,ENSG00000024526,ENSG00000035499,ENSG00000043355,ENSG00000046774,ENSG00000050344,ENSG00000051341,ENSG00000064651,ENSG00000066279,ENSG00000068489,ENSG00000068650,ENSG00000071539,ENSG00000073111…
GO:BP	regulation of mitotic nuclear division	GO:0007088	8.53041e-10	9.06903	113	454	20	21100	ENSG00000071539,ENSG00000080986,ENSG00000087586,ENSG00000112742,ENSG00000117650,ENSG00000117724,ENSG00000126787,ENSG00000127564,ENSG00000134057,ENSG00000137804,ENSG00000138182,ENSG00000148773,ENSG00000149554,ENSG00000156970,ENSG00000158402,ENSG00000164109,ENSG00000166851,ENSG00000169679,ENSG00000184661,ENSG00000259288
GO:BP	mitotic spindle organization	GO:0007052	8.80563e-10	9.05524	127	454	21	21100	ENSG00000075702,ENSG00000080986,ENSG00000087586,ENSG00000088325,ENSG00000090889,ENSG00000101057,ENSG00000112742,ENSG00000117399,ENSG00000117650,ENSG00000126787,ENSG00000134057,ENSG00000137807,ENSG00000138160,ENSG00000138778,ENSG00000143228,ENSG00000152253,ENSG00000163808,ENSG00000166851,ENSG00000198901,ENSG00000204899,ENSG00000237649
GO:BP	non-membrane-bounded organelle assembly	GO:0140694	1.08239e-09	8.96562	379	454	35	21100	ENSG00000011426,ENSG00000012048,ENSG00000066279,ENSG00000075702,ENSG00000078114,ENSG00000080986,ENSG00000087586,ENSG00000088325,ENSG00000090889,ENSG00000100625,ENSG00000101057,ENSG00000104549,ENSG00000105048,ENSG00000112877,ENSG00000115163,ENSG00000117399,ENSG00000117650,ENSG00000117724,ENSG00000123219,ENSG00000126787,ENSG00000137807,ENSG00000138160,ENSG00000138778,ENSG00000142731,ENSG00000162004…
GO:BP	cell cycle checkpoint signaling	GO:0000075	1.27118e-09	8.89579	175	454	24	21100	ENSG00000012048,ENSG00000071539,ENSG00000075218,ENSG00000080986,ENSG00000092853,ENSG00000093009,ENSG00000094804,ENSG00000101412,ENSG00000112742,ENSG00000117724,ENSG00000134057,ENSG00000136492,ENSG00000138346,ENSG00000140534,ENSG00000143476,ENSG00000149554,ENSG00000156970,ENSG00000164109,ENSG00000166851,ENSG00000169679,ENSG00000170312,ENSG00000197299,ENSG00000253729,ENSG00000259288
GO:BP	DNA repair	GO:0006281	1.29931e-09	8.88629	537	454	42	21100	ENSG00000012048,ENSG00000051341,ENSG00000071539,ENSG00000073111,ENSG00000077152,ENSG00000078900,ENSG00000085999,ENSG00000089723,ENSG00000092853,ENSG00000093009,ENSG00000104738,ENSG00000109674,ENSG00000111206,ENSG00000111247,ENSG00000127311,ENSG00000127423,ENSG00000133119,ENSG00000136492,ENSG00000137309,ENSG00000138346,ENSG00000139618,ENSG00000140525,ENSG00000140534,ENSG00000143476,ENSG00000146263…
GO:BP	spindle organization	GO:0007051	1.37075e-09	8.86304	192	454	25	21100	ENSG00000066279,ENSG00000075702,ENSG00000080986,ENSG00000087586,ENSG00000088325,ENSG00000090889,ENSG00000101057,ENSG00000112742,ENSG00000112877,ENSG00000117399,ENSG00000117650,ENSG00000126787,ENSG00000127423,ENSG00000134057,ENSG00000137807,ENSG00000138160,ENSG00000138778,ENSG00000143228,ENSG00000152253,ENSG00000163808,ENSG00000166851,ENSG00000181085,ENSG00000198901,ENSG00000204899,ENSG00000237649
GO:BP	DNA duplex unwinding	GO:0032508	2.16078e-09	8.66539	92	454	18	21100	ENSG00000051341,ENSG00000073111,ENSG00000085999,ENSG00000093009,ENSG00000101003,ENSG00000104738,ENSG00000107815,ENSG00000127311,ENSG00000131747,ENSG00000133119,ENSG00000136492,ENSG00000136982,ENSG00000137309,ENSG00000138346,ENSG00000147536,ENSG00000186871,ENSG00000197275,ENSG00000197299
GO:BP	DNA conformation change	GO:0071103	2.1995e-09	8.65768	105	454	19	21100	ENSG00000051341,ENSG00000073111,ENSG00000085999,ENSG00000093009,ENSG00000101003,ENSG00000104738,ENSG00000107815,ENSG00000127311,ENSG00000131747,ENSG00000133119,ENSG00000136492,ENSG00000136982,ENSG00000137309,ENSG00000138346,ENSG00000147536,ENSG00000184428,ENSG00000186871,ENSG00000197275,ENSG00000197299
GO:BP	DNA-templated DNA replication	GO:0006261	4.89082e-09	8.31062	186	454	24	21100	ENSG00000006634,ENSG00000051341,ENSG00000065328,ENSG00000073111,ENSG00000091651,ENSG00000093009,ENSG00000094804,ENSG00000101003,ENSG00000104738,ENSG00000107815,ENSG00000127311,ENSG00000133119,ENSG00000136982,ENSG00000137309,ENSG00000138346,ENSG00000139618,ENSG00000140534,ENSG00000146263,ENSG00000147536,ENSG00000165732,ENSG00000165891,ENSG00000176208,ENSG00000197299,ENSG00000198554
GO:BP	DNA geometric change	GO:0032392	6.72258e-09	8.17246	98	454	18	21100	ENSG00000051341,ENSG00000073111,ENSG00000085999,ENSG00000093009,ENSG00000101003,ENSG00000104738,ENSG00000107815,ENSG00000127311,ENSG00000131747,ENSG00000133119,ENSG00000136492,ENSG00000136982,ENSG00000137309,ENSG00000138346,ENSG00000147536,ENSG00000186871,ENSG00000197275,ENSG00000197299
GO:BP	meiosis I	GO:0007127	9.56756e-09	8.0192	128	454	20	21100	ENSG00000071539,ENSG00000080986,ENSG00000085999,ENSG00000087586,ENSG00000101224,ENSG00000111247,ENSG00000121211,ENSG00000123975,ENSG00000129810,ENSG00000131747,ENSG00000136492,ENSG00000137948,ENSG00000139618,ENSG00000142182,ENSG00000163535,ENSG00000164611,ENSG00000165181,ENSG00000166851,ENSG00000182459,ENSG00000197275
GO:BP	protein-DNA complex subunit organization	GO:0071824	1.4507e-08	7.83842	269	454	28	21100	ENSG00000073111,ENSG00000093009,ENSG00000102384,ENSG00000115163,ENSG00000117724,ENSG00000119969,ENSG00000123219,ENSG00000123485,ENSG00000124575,ENSG00000124635,ENSG00000126787,ENSG00000136997,ENSG00000137309,ENSG00000137948,ENSG00000138778,ENSG00000159259,ENSG00000168298,ENSG00000180596,ENSG00000181218,ENSG00000183598,ENSG00000185130,ENSG00000196890,ENSG00000197061,ENSG00000197153,ENSG00000197409…
GO:BP	mitotic cell cycle checkpoint signaling	GO:0007093	2.28676e-08	7.64078	134	454	20	21100	ENSG00000012048,ENSG00000071539,ENSG00000075218,ENSG00000080986,ENSG00000092853,ENSG00000094804,ENSG00000112742,ENSG00000117724,ENSG00000134057,ENSG00000140534,ENSG00000143476,ENSG00000149554,ENSG00000156970,ENSG00000164109,ENSG00000166851,ENSG00000169679,ENSG00000170312,ENSG00000197299,ENSG00000253729,ENSG00000259288
GO:BP	cytoskeleton organization	GO:0007010	5.35357e-08	7.27136	1453	454	72	21100	ENSG00000006606,ENSG00000011426,ENSG00000012048,ENSG00000066279,ENSG00000075702,ENSG00000078114,ENSG00000080986,ENSG00000087586,ENSG00000088325,ENSG00000089685,ENSG00000090889,ENSG00000100625,ENSG00000101057,ENSG00000105048,ENSG00000105948,ENSG00000108759,ENSG00000112655,ENSG00000112742,ENSG00000112877,ENSG00000112984,ENSG00000114346,ENSG00000115163,ENSG00000117399,ENSG00000117650,ENSG00000121621…
GO:BP	regulation of sister chromatid segregation	GO:0033045	8.23044e-08	7.08458	73	454	15	21100	ENSG00000071539,ENSG00000080986,ENSG00000094804,ENSG00000112742,ENSG00000117724,ENSG00000126787,ENSG00000134057,ENSG00000138778,ENSG00000156970,ENSG00000164109,ENSG00000164611,ENSG00000166851,ENSG00000169679,ENSG00000181085,ENSG00000259288
GO:BP	cell cycle G2/M phase transition	GO:0044839	8.66928e-08	7.06202	177	454	22	21100	ENSG00000012048,ENSG00000080986,ENSG00000087586,ENSG00000092853,ENSG00000094804,ENSG00000101224,ENSG00000111206,ENSG00000117724,ENSG00000118193,ENSG00000127564,ENSG00000134057,ENSG00000140534,ENSG00000143476,ENSG00000145386,ENSG00000149554,ENSG00000158402,ENSG00000164045,ENSG00000165304,ENSG00000166851,ENSG00000170312,ENSG00000176208,ENSG00000197299
GO:BP	regulation of DNA metabolic process	GO:0051052	1.14707e-07	6.94041	470	454	36	21100	ENSG00000006634,ENSG00000012048,ENSG00000051341,ENSG00000089723,ENSG00000094804,ENSG00000101003,ENSG00000111206,ENSG00000111247,ENSG00000117650,ENSG00000124575,ENSG00000127311,ENSG00000127423,ENSG00000130826,ENSG00000133119,ENSG00000136982,ENSG00000136997,ENSG00000138346,ENSG00000139618,ENSG00000140534,ENSG00000142182,ENSG00000145386,ENSG00000147536,ENSG00000149554,ENSG00000163191,ENSG00000165891…
GO:BP	regulation of metaphase/anaphase transition of cell cycle	GO:1902099	1.21335e-07	6.91601	63	454	14	21100	ENSG00000071539,ENSG00000080986,ENSG00000094804,ENSG00000112742,ENSG00000117724,ENSG00000126787,ENSG00000134057,ENSG00000138778,ENSG00000156970,ENSG00000164109,ENSG00000166851,ENSG00000169679,ENSG00000181085,ENSG00000259288
GO:BP	regulation of mitotic sister chromatid separation	GO:0010965	1.52292e-07	6.81732	64	454	14	21100	ENSG00000071539,ENSG00000080986,ENSG00000094804,ENSG00000112742,ENSG00000117724,ENSG00000126787,ENSG00000134057,ENSG00000138778,ENSG00000156970,ENSG00000164109,ENSG00000164611,ENSG00000166851,ENSG00000169679,ENSG00000259288
GO:BP	reproductive process	GO:0022414	1.55876e-07	6.80722	1519	454	73	21100	ENSG00000007038,ENSG00000066279,ENSG00000071539,ENSG00000079462,ENSG00000080986,ENSG00000085999,ENSG00000087586,ENSG00000100625,ENSG00000101224,ENSG00000101412,ENSG00000102265,ENSG00000102384,ENSG00000104892,ENSG00000104899,ENSG00000105948,ENSG00000107187,ENSG00000111247,ENSG00000112742,ENSG00000113739,ENSG00000117394,ENSG00000117399,ENSG00000117650,ENSG00000118557,ENSG00000121152,ENSG00000121211…
GO:BP	metaphase/anaphase transition of cell cycle	GO:0044784	1.90327e-07	6.7205	65	454	14	21100	ENSG00000071539,ENSG00000080986,ENSG00000094804,ENSG00000112742,ENSG00000117724,ENSG00000126787,ENSG00000134057,ENSG00000138778,ENSG00000156970,ENSG00000164109,ENSG00000166851,ENSG00000169679,ENSG00000181085,ENSG00000259288
GO:BP	reproduction	GO:0000003	1.98009e-07	6.70332	1527	454	73	21100	ENSG00000007038,ENSG00000066279,ENSG00000071539,ENSG00000079462,ENSG00000080986,ENSG00000085999,ENSG00000087586,ENSG00000100625,ENSG00000101224,ENSG00000101412,ENSG00000102265,ENSG00000102384,ENSG00000104892,ENSG00000104899,ENSG00000105948,ENSG00000107187,ENSG00000111247,ENSG00000112742,ENSG00000113739,ENSG00000117394,ENSG00000117399,ENSG00000117650,ENSG00000118557,ENSG00000121152,ENSG00000121211…
GO:BP	negative regulation of nucleobase-containing compound metabolic process	GO:0045934	2.36592e-07	6.626	1533	454	73	21100	ENSG00000006704,ENSG00000009950,ENSG00000011332,ENSG00000012048,ENSG00000018280,ENSG00000024526,ENSG00000043355,ENSG00000046774,ENSG00000050344,ENSG00000051341,ENSG00000081059,ENSG00000088305,ENSG00000089685,ENSG00000089723,ENSG00000094804,ENSG00000099399,ENSG00000100625,ENSG00000101255,ENSG00000101412,ENSG00000111206,ENSG00000112837,ENSG00000117724,ENSG00000120068,ENSG00000124575,ENSG00000125931…
GO:BP	negative regulation of cellular process	GO:0048523	2.8458e-07	6.5458	4856	454	164	21100	ENSG00000003249,ENSG00000006704,ENSG00000009950,ENSG00000011332,ENSG00000012048,ENSG00000018280,ENSG00000024526,ENSG00000043355,ENSG00000046774,ENSG00000050344,ENSG00000051341,ENSG00000066279,ENSG00000071539,ENSG00000073111,ENSG00000075218,ENSG00000078900,ENSG00000080986,ENSG00000081059,ENSG00000087586,ENSG00000088305,ENSG00000088325,ENSG00000088992,ENSG00000089327,ENSG00000089685,ENSG00000089723…
GO:BP	negative regulation of cell cycle process	GO:0010948	2.85985e-07	6.54366	305	454	28	21100	ENSG00000012048,ENSG00000071539,ENSG00000075218,ENSG00000080986,ENSG00000092853,ENSG00000093009,ENSG00000094804,ENSG00000101412,ENSG00000112742,ENSG00000117650,ENSG00000117724,ENSG00000134057,ENSG00000136492,ENSG00000138346,ENSG00000140534,ENSG00000143476,ENSG00000149554,ENSG00000156970,ENSG00000162063,ENSG00000164109,ENSG00000164611,ENSG00000165891,ENSG00000166851,ENSG00000169679,ENSG00000170312…
GO:BP	mitotic sister chromatid separation	GO:0051306	2.9363e-07	6.5322	67	454	14	21100	ENSG00000071539,ENSG00000080986,ENSG00000094804,ENSG00000112742,ENSG00000117724,ENSG00000126787,ENSG00000134057,ENSG00000138778,ENSG00000156970,ENSG00000164109,ENSG00000164611,ENSG00000166851,ENSG00000169679,ENSG00000259288
GO:BP	regulation of nitrogen compound metabolic process	GO:0051171	4.2863e-07	6.36792	5654	454	183	21100	ENSG00000003249,ENSG00000006634,ENSG00000006704,ENSG00000009950,ENSG00000011332,ENSG00000012048,ENSG00000018280,ENSG00000024526,ENSG00000043355,ENSG00000046774,ENSG00000050344,ENSG00000051341,ENSG00000071539,ENSG00000078900,ENSG00000081059,ENSG00000087586,ENSG00000088305,ENSG00000088325,ENSG00000088992,ENSG00000089685,ENSG00000089723,ENSG00000091127,ENSG00000092853,ENSG00000094804,ENSG00000099399…
GO:BP	protein-DNA complex assembly	GO:0065004	5.94291e-07	6.226	233	454	24	21100	ENSG00000073111,ENSG00000093009,ENSG00000102384,ENSG00000115163,ENSG00000117724,ENSG00000119969,ENSG00000123219,ENSG00000123485,ENSG00000124575,ENSG00000124635,ENSG00000126787,ENSG00000138778,ENSG00000159259,ENSG00000168298,ENSG00000180596,ENSG00000183598,ENSG00000185130,ENSG00000196890,ENSG00000197061,ENSG00000197153,ENSG00000197409,ENSG00000203760,ENSG00000203814,ENSG00000233822
GO:BP	double-strand break repair	GO:0006302	5.97882e-07	6.22338	273	454	26	21100	ENSG00000012048,ENSG00000051341,ENSG00000071539,ENSG00000073111,ENSG00000085999,ENSG00000089723,ENSG00000093009,ENSG00000104738,ENSG00000111206,ENSG00000111247,ENSG00000127311,ENSG00000127423,ENSG00000136492,ENSG00000138346,ENSG00000139618,ENSG00000146263,ENSG00000146670,ENSG00000147536,ENSG00000149554,ENSG00000171320,ENSG00000181544,ENSG00000185480,ENSG00000196584,ENSG00000197275,ENSG00000197299…
GO:BP	regulation of chromosome organization	GO:0033044	6.04278e-07	6.21876	214	454	23	21100	ENSG00000071539,ENSG00000073111,ENSG00000080986,ENSG00000094804,ENSG00000109805,ENSG00000112742,ENSG00000117650,ENSG00000117724,ENSG00000121152,ENSG00000126787,ENSG00000130826,ENSG00000131747,ENSG00000134057,ENSG00000136997,ENSG00000138778,ENSG00000146670,ENSG00000156970,ENSG00000164109,ENSG00000164611,ENSG00000166851,ENSG00000169679,ENSG00000181085,ENSG00000259288
GO:BP	G2/M transition of mitotic cell cycle	GO:0000086	6.84065e-07	6.1649	161	454	20	21100	ENSG00000012048,ENSG00000087586,ENSG00000092853,ENSG00000094804,ENSG00000101224,ENSG00000111206,ENSG00000117724,ENSG00000118193,ENSG00000127564,ENSG00000134057,ENSG00000140534,ENSG00000143476,ENSG00000145386,ENSG00000149554,ENSG00000158402,ENSG00000164045,ENSG00000165304,ENSG00000166851,ENSG00000170312,ENSG00000197299
GO:BP	regulation of mitotic metaphase/anaphase transition	GO:0030071	8.36387e-07	6.07759	60	454	13	21100	ENSG00000071539,ENSG00000080986,ENSG00000094804,ENSG00000112742,ENSG00000117724,ENSG00000126787,ENSG00000134057,ENSG00000138778,ENSG00000156970,ENSG00000164109,ENSG00000166851,ENSG00000169679,ENSG00000259288
GO:BP	regulation of biological process	GO:0050789	9.86198e-07	6.00604	12276	454	327	21100	ENSG00000003249,ENSG00000006327,ENSG00000006606,ENSG00000006634,ENSG00000006704,ENSG00000008300,ENSG00000009950,ENSG00000011332,ENSG00000011347,ENSG00000011426,ENSG00000011677,ENSG00000012048,ENSG00000018280,ENSG00000024526,ENSG00000035499,ENSG00000043355,ENSG00000046774,ENSG00000050344,ENSG00000051341,ENSG00000064651,ENSG00000066279,ENSG00000068489,ENSG00000068650,ENSG00000071539,ENSG00000073111…
GO:BP	negative regulation of cell cycle phase transition	GO:1901988	1.17665e-06	5.92935	261	454	25	21100	ENSG00000012048,ENSG00000071539,ENSG00000075218,ENSG00000080986,ENSG00000092853,ENSG00000093009,ENSG00000094804,ENSG00000101412,ENSG00000112742,ENSG00000117724,ENSG00000134057,ENSG00000136492,ENSG00000138346,ENSG00000140534,ENSG00000143476,ENSG00000149554,ENSG00000156970,ENSG00000164109,ENSG00000165891,ENSG00000166851,ENSG00000169679,ENSG00000170312,ENSG00000197299,ENSG00000253729,ENSG00000259288
GO:BP	metaphase/anaphase transition of mitotic cell cycle	GO:0007091	1.29333e-06	5.88829	62	454	13	21100	ENSG00000071539,ENSG00000080986,ENSG00000094804,ENSG00000112742,ENSG00000117724,ENSG00000126787,ENSG00000134057,ENSG00000138778,ENSG00000156970,ENSG00000164109,ENSG00000166851,ENSG00000169679,ENSG00000259288
GO:BP	regulation of primary metabolic process	GO:0080090	1.33921e-06	5.87315	5812	454	185	21100	ENSG00000003249,ENSG00000006634,ENSG00000006704,ENSG00000009950,ENSG00000011332,ENSG00000012048,ENSG00000018280,ENSG00000024526,ENSG00000043355,ENSG00000046774,ENSG00000050344,ENSG00000051341,ENSG00000071539,ENSG00000078900,ENSG00000081059,ENSG00000087586,ENSG00000088305,ENSG00000088325,ENSG00000088992,ENSG00000089685,ENSG00000089723,ENSG00000091127,ENSG00000092853,ENSG00000094804,ENSG00000099399…
GO:BP	negative regulation of mitotic cell cycle phase transition	GO:1901991	2.40414e-06	5.61904	191	454	21	21100	ENSG00000012048,ENSG00000071539,ENSG00000075218,ENSG00000080986,ENSG00000092853,ENSG00000094804,ENSG00000112742,ENSG00000117724,ENSG00000134057,ENSG00000140534,ENSG00000143476,ENSG00000149554,ENSG00000156970,ENSG00000164109,ENSG00000165891,ENSG00000166851,ENSG00000169679,ENSG00000170312,ENSG00000197299,ENSG00000253729,ENSG00000259288
GO:BP	negative regulation of mitotic sister chromatid separation	GO:2000816	2.85221e-06	5.54482	43	454	11	21100	ENSG00000071539,ENSG00000080986,ENSG00000112742,ENSG00000117724,ENSG00000134057,ENSG00000156970,ENSG00000164109,ENSG00000164611,ENSG00000166851,ENSG00000169679,ENSG00000259288
GO:BP	negative regulation of mitotic sister chromatid segregation	GO:0033048	2.85221e-06	5.54482	43	454	11	21100	ENSG00000071539,ENSG00000080986,ENSG00000112742,ENSG00000117724,ENSG00000134057,ENSG00000156970,ENSG00000164109,ENSG00000164611,ENSG00000166851,ENSG00000169679,ENSG00000259288
GO:BP	negative regulation of sister chromatid segregation	GO:0033046	2.85221e-06	5.54482	43	454	11	21100	ENSG00000071539,ENSG00000080986,ENSG00000112742,ENSG00000117724,ENSG00000134057,ENSG00000156970,ENSG00000164109,ENSG00000164611,ENSG00000166851,ENSG00000169679,ENSG00000259288
GO:BP	nucleosome organization	GO:0034728	2.98819e-06	5.52459	157	454	19	21100	ENSG00000073111,ENSG00000123485,ENSG00000124575,ENSG00000124635,ENSG00000137309,ENSG00000137948,ENSG00000159259,ENSG00000168298,ENSG00000180596,ENSG00000181218,ENSG00000183598,ENSG00000185130,ENSG00000196890,ENSG00000197061,ENSG00000197153,ENSG00000197409,ENSG00000203760,ENSG00000203814,ENSG00000233822
GO:BP	cell population proliferation	GO:0008283	3.05314e-06	5.51525	1958	454	83	21100	ENSG00000006606,ENSG00000009950,ENSG00000018280,ENSG00000065328,ENSG00000066279,ENSG00000075702,ENSG00000078900,ENSG00000088992,ENSG00000089685,ENSG00000094804,ENSG00000100526,ENSG00000100625,ENSG00000100867,ENSG00000101003,ENSG00000101224,ENSG00000101412,ENSG00000102265,ENSG00000104549,ENSG00000108375,ENSG00000110944,ENSG00000111206,ENSG00000112742,ENSG00000113356,ENSG00000117399,ENSG00000118193…
GO:BP	biological regulation	GO:0065007	4.31097e-06	5.36542	13001	454	339	21100	ENSG00000003249,ENSG00000006327,ENSG00000006606,ENSG00000006634,ENSG00000006704,ENSG00000008300,ENSG00000009950,ENSG00000011332,ENSG00000011347,ENSG00000011426,ENSG00000011677,ENSG00000012048,ENSG00000018280,ENSG00000021826,ENSG00000024526,ENSG00000035499,ENSG00000043355,ENSG00000046774,ENSG00000050344,ENSG00000051341,ENSG00000064651,ENSG00000066279,ENSG00000068489,ENSG00000068650,ENSG00000071539…
GO:BP	negative regulation of chromosome segregation	GO:0051985	4.84195e-06	5.31498	45	454	11	21100	ENSG00000071539,ENSG00000080986,ENSG00000112742,ENSG00000117724,ENSG00000134057,ENSG00000156970,ENSG00000164109,ENSG00000164611,ENSG00000166851,ENSG00000169679,ENSG00000259288
GO:BP	negative regulation of chromosome separation	GO:1905819	4.84195e-06	5.31498	45	454	11	21100	ENSG00000071539,ENSG00000080986,ENSG00000112742,ENSG00000117724,ENSG00000134057,ENSG00000156970,ENSG00000164109,ENSG00000164611,ENSG00000166851,ENSG00000169679,ENSG00000259288
GO:BP	organelle assembly	GO:0070925	5.86352e-06	5.23184	900	454	49	21100	ENSG00000011347,ENSG00000011426,ENSG00000012048,ENSG00000066279,ENSG00000075702,ENSG00000078114,ENSG00000080986,ENSG00000087586,ENSG00000088325,ENSG00000090889,ENSG00000100625,ENSG00000101057,ENSG00000103021,ENSG00000104549,ENSG00000104892,ENSG00000105048,ENSG00000105948,ENSG00000112877,ENSG00000115163,ENSG00000117399,ENSG00000117650,ENSG00000117724,ENSG00000119547,ENSG00000123219,ENSG00000126787…
GO:BP	regulation of cell cycle G2/M phase transition	GO:1902749	5.95057e-06	5.22544	129	454	17	21100	ENSG00000012048,ENSG00000087586,ENSG00000092853,ENSG00000094804,ENSG00000101224,ENSG00000117724,ENSG00000118193,ENSG00000134057,ENSG00000140534,ENSG00000143476,ENSG00000149554,ENSG00000158402,ENSG00000164045,ENSG00000166851,ENSG00000170312,ENSG00000176208,ENSG00000197299
GO:BP	regulation of cell division	GO:0051302	8.88466e-06	5.05136	186	454	20	21100	ENSG00000066279,ENSG00000087586,ENSG00000091651,ENSG00000094804,ENSG00000101224,ENSG00000112984,ENSG00000114346,ENSG00000118193,ENSG00000136997,ENSG00000137807,ENSG00000138182,ENSG00000139618,ENSG00000142731,ENSG00000143125,ENSG00000165891,ENSG00000166851,ENSG00000183742,ENSG00000186185,ENSG00000197299,ENSG00000198901
GO:BP	regulation of G2/M transition of mitotic cell cycle	GO:0010389	1.0146e-05	4.99371	117	454	16	21100	ENSG00000012048,ENSG00000087586,ENSG00000092853,ENSG00000094804,ENSG00000101224,ENSG00000117724,ENSG00000118193,ENSG00000134057,ENSG00000140534,ENSG00000143476,ENSG00000149554,ENSG00000158402,ENSG00000164045,ENSG00000166851,ENSG00000170312,ENSG00000197299
GO:BP	regulation of mitotic sister chromatid segregation	GO:0033047	1.01696e-05	4.9927	48	454	11	21100	ENSG00000071539,ENSG00000080986,ENSG00000112742,ENSG00000117724,ENSG00000134057,ENSG00000156970,ENSG00000164109,ENSG00000164611,ENSG00000166851,ENSG00000169679,ENSG00000259288
GO:BP	negative regulation of mitotic nuclear division	GO:0045839	1.28618e-05	4.8907	49	454	11	21100	ENSG00000071539,ENSG00000080986,ENSG00000112742,ENSG00000117724,ENSG00000134057,ENSG00000149554,ENSG00000156970,ENSG00000164109,ENSG00000166851,ENSG00000169679,ENSG00000259288
GO:BP	mitotic spindle assembly checkpoint signaling	GO:0007094	1.59289e-05	4.79781	39	454	10	21100	ENSG00000071539,ENSG00000080986,ENSG00000112742,ENSG00000117724,ENSG00000134057,ENSG00000156970,ENSG00000164109,ENSG00000166851,ENSG00000169679,ENSG00000259288
GO:BP	spindle assembly checkpoint signaling	GO:0071173	1.59289e-05	4.79781	39	454	10	21100	ENSG00000071539,ENSG00000080986,ENSG00000112742,ENSG00000117724,ENSG00000134057,ENSG00000156970,ENSG00000164109,ENSG00000166851,ENSG00000169679,ENSG00000259288
GO:BP	mitotic spindle checkpoint signaling	GO:0071174	1.59289e-05	4.79781	39	454	10	21100	ENSG00000071539,ENSG00000080986,ENSG00000112742,ENSG00000117724,ENSG00000134057,ENSG00000156970,ENSG00000164109,ENSG00000166851,ENSG00000169679,ENSG00000259288
GO:BP	nucleosome assembly	GO:0006334	1.88084e-05	4.72565	122	454	16	21100	ENSG00000073111,ENSG00000123485,ENSG00000124575,ENSG00000124635,ENSG00000159259,ENSG00000168298,ENSG00000180596,ENSG00000183598,ENSG00000185130,ENSG00000196890,ENSG00000197061,ENSG00000197153,ENSG00000197409,ENSG00000203760,ENSG00000203814,ENSG00000233822
GO:BP	spindle assembly	GO:0051225	1.88084e-05	4.72565	122	454	16	21100	ENSG00000066279,ENSG00000080986,ENSG00000087586,ENSG00000088325,ENSG00000090889,ENSG00000101057,ENSG00000117399,ENSG00000117650,ENSG00000137807,ENSG00000138160,ENSG00000163808,ENSG00000166851,ENSG00000181085,ENSG00000198901,ENSG00000204899,ENSG00000237649
GO:BP	regulation of meiotic cell cycle	GO:0051445	2.02253e-05	4.6941	51	454	11	21100	ENSG00000066279,ENSG00000071539,ENSG00000101224,ENSG00000111247,ENSG00000112742,ENSG00000117399,ENSG00000158402,ENSG00000163132,ENSG00000164045,ENSG00000181085,ENSG00000237452
GO:BP	spindle checkpoint signaling	GO:0031577	2.08335e-05	4.68124	40	454	10	21100	ENSG00000071539,ENSG00000080986,ENSG00000112742,ENSG00000117724,ENSG00000134057,ENSG00000156970,ENSG00000164109,ENSG00000166851,ENSG00000169679,ENSG00000259288
GO:BP	DNA unwinding involved in DNA replication	GO:0006268	2.40989e-05	4.618	22	454	8	21100	ENSG00000073111,ENSG00000093009,ENSG00000101003,ENSG00000104738,ENSG00000107815,ENSG00000137309,ENSG00000147536,ENSG00000197299
GO:BP	cytokinesis	GO:0000910	2.70115e-05	4.56845	179	454	19	21100	ENSG00000011426,ENSG00000087586,ENSG00000090889,ENSG00000094804,ENSG00000101224,ENSG00000112984,ENSG00000114346,ENSG00000115163,ENSG00000118193,ENSG00000136108,ENSG00000137804,ENSG00000137807,ENSG00000138180,ENSG00000138182,ENSG00000139618,ENSG00000142731,ENSG00000165891,ENSG00000166851,ENSG00000198901
GO:BP	negative regulation of mitotic metaphase/anaphase transition	GO:0045841	2.70287e-05	4.56818	41	454	10	21100	ENSG00000071539,ENSG00000080986,ENSG00000112742,ENSG00000117724,ENSG00000134057,ENSG00000156970,ENSG00000164109,ENSG00000166851,ENSG00000169679,ENSG00000259288
GO:BP	attachment of spindle microtubules to kinetochore	GO:0008608	2.70287e-05	4.56818	41	454	10	21100	ENSG00000080986,ENSG00000114346,ENSG00000117650,ENSG00000129810,ENSG00000134057,ENSG00000137812,ENSG00000138778,ENSG00000142945,ENSG00000143228,ENSG00000152253
GO:BP	centromere complex assembly	GO:0034508	2.74925e-05	4.56079	31	454	9	21100	ENSG00000102384,ENSG00000115163,ENSG00000117724,ENSG00000119969,ENSG00000123219,ENSG00000123485,ENSG00000126787,ENSG00000138778,ENSG00000203760
GO:BP	meiotic chromosome segregation	GO:0045132	3.54263e-05	4.45067	95	454	14	21100	ENSG00000071539,ENSG00000112742,ENSG00000121152,ENSG00000129810,ENSG00000131747,ENSG00000136492,ENSG00000143228,ENSG00000156970,ENSG00000163535,ENSG00000164611,ENSG00000165181,ENSG00000166851,ENSG00000169679,ENSG00000181085
GO:BP	microtubule organizing center organization	GO:0031023	3.59613e-05	4.44416	145	454	17	21100	ENSG00000012048,ENSG00000075702,ENSG00000080986,ENSG00000087586,ENSG00000112877,ENSG00000117650,ENSG00000129810,ENSG00000138160,ENSG00000139618,ENSG00000142731,ENSG00000149554,ENSG00000162004,ENSG00000162063,ENSG00000166803,ENSG00000166851,ENSG00000170312,ENSG00000196584
GO:BP	double-strand break repair via homologous recombination	GO:0000724	3.87837e-05	4.41135	164	454	18	21100	ENSG00000012048,ENSG00000051341,ENSG00000073111,ENSG00000085999,ENSG00000093009,ENSG00000104738,ENSG00000111247,ENSG00000127311,ENSG00000127423,ENSG00000139618,ENSG00000146263,ENSG00000147536,ENSG00000149554,ENSG00000181544,ENSG00000185480,ENSG00000196584,ENSG00000197275,ENSG00000197299
GO:BP	cell cycle DNA replication	GO:0044786	4.44796e-05	4.35184	43	454	10	21100	ENSG00000006634,ENSG00000073111,ENSG00000093009,ENSG00000101003,ENSG00000104738,ENSG00000138346,ENSG00000139618,ENSG00000165891,ENSG00000176208,ENSG00000197299
GO:BP	negative regulation of metaphase/anaphase transition of cell cycle	GO:1902100	4.44796e-05	4.35184	43	454	10	21100	ENSG00000071539,ENSG00000080986,ENSG00000112742,ENSG00000117724,ENSG00000134057,ENSG00000156970,ENSG00000164109,ENSG00000166851,ENSG00000169679,ENSG00000259288
GO:BP	recombinational repair	GO:0000725	4.6938e-05	4.32848	166	454	18	21100	ENSG00000012048,ENSG00000051341,ENSG00000073111,ENSG00000085999,ENSG00000093009,ENSG00000104738,ENSG00000111247,ENSG00000127311,ENSG00000127423,ENSG00000139618,ENSG00000146263,ENSG00000147536,ENSG00000149554,ENSG00000181544,ENSG00000185480,ENSG00000196584,ENSG00000197275,ENSG00000197299
GO:BP	centrosome cycle	GO:0007098	5.2971e-05	4.27596	131	454	16	21100	ENSG00000012048,ENSG00000075702,ENSG00000080986,ENSG00000087586,ENSG00000112877,ENSG00000117650,ENSG00000129810,ENSG00000138160,ENSG00000139618,ENSG00000142731,ENSG00000149554,ENSG00000162063,ENSG00000166803,ENSG00000166851,ENSG00000170312,ENSG00000196584
GO:BP	regulation of DNA replication	GO:0006275	5.2971e-05	4.27596	131	454	16	21100	ENSG00000006634,ENSG00000094804,ENSG00000101003,ENSG00000133119,ENSG00000136982,ENSG00000138346,ENSG00000139618,ENSG00000140534,ENSG00000145386,ENSG00000147536,ENSG00000163191,ENSG00000165891,ENSG00000170312,ENSG00000171320,ENSG00000176208,ENSG00000197299
GO:BP	kinetochore organization	GO:0051383	5.33694e-05	4.27271	24	454	8	21100	ENSG00000080986,ENSG00000115163,ENSG00000117724,ENSG00000123219,ENSG00000126787,ENSG00000138778,ENSG00000143228,ENSG00000203760
GO:BP	negative regulation of nuclear division	GO:0051784	5.74002e-05	4.24109	56	454	11	21100	ENSG00000071539,ENSG00000080986,ENSG00000112742,ENSG00000117724,ENSG00000134057,ENSG00000149554,ENSG00000156970,ENSG00000164109,ENSG00000166851,ENSG00000169679,ENSG00000259288
GO:BP	chromatin remodeling	GO:0006338	6.11796e-05	4.21339	294	454	24	21100	ENSG00000073111,ENSG00000085999,ENSG00000119969,ENSG00000123485,ENSG00000124575,ENSG00000124635,ENSG00000136997,ENSG00000137309,ENSG00000137948,ENSG00000159259,ENSG00000168298,ENSG00000180596,ENSG00000181218,ENSG00000183598,ENSG00000185130,ENSG00000186871,ENSG00000196890,ENSG00000197061,ENSG00000197153,ENSG00000197275,ENSG00000197409,ENSG00000203760,ENSG00000203814,ENSG00000233822
GO:BP	negative regulation of cell cycle	GO:0045786	6.17747e-05	4.20919	388	454	28	21100	ENSG00000012048,ENSG00000071539,ENSG00000075218,ENSG00000080986,ENSG00000092853,ENSG00000093009,ENSG00000094804,ENSG00000101412,ENSG00000112742,ENSG00000117650,ENSG00000117724,ENSG00000134057,ENSG00000136492,ENSG00000138346,ENSG00000140534,ENSG00000143476,ENSG00000149554,ENSG00000156970,ENSG00000162063,ENSG00000164109,ENSG00000164611,ENSG00000165891,ENSG00000166851,ENSG00000169679,ENSG00000170312…
GO:BP	regulation of nucleobase-containing compound metabolic process	GO:0019219	7.02772e-05	4.15319	4048	454	135	21100	ENSG00000006634,ENSG00000006704,ENSG00000009950,ENSG00000011332,ENSG00000012048,ENSG00000018280,ENSG00000024526,ENSG00000043355,ENSG00000046774,ENSG00000050344,ENSG00000051341,ENSG00000071539,ENSG00000078900,ENSG00000081059,ENSG00000088305,ENSG00000088992,ENSG00000089685,ENSG00000089723,ENSG00000094804,ENSG00000099399,ENSG00000100003,ENSG00000100625,ENSG00000101003,ENSG00000101057,ENSG00000101255…
GO:BP	mitotic spindle assembly	GO:0090307	7.85913e-05	4.10463	71	454	12	21100	ENSG00000088325,ENSG00000090889,ENSG00000101057,ENSG00000117399,ENSG00000117650,ENSG00000137807,ENSG00000138160,ENSG00000163808,ENSG00000166851,ENSG00000198901,ENSG00000204899,ENSG00000237649
GO:BP	chromosome condensation	GO:0030261	0.000111227	3.95379	47	454	10	21100	ENSG00000109805,ENSG00000121152,ENSG00000124575,ENSG00000131747,ENSG00000137804,ENSG00000146670,ENSG00000146918,ENSG00000166851,ENSG00000168298,ENSG00000170312
GO:BP	negative regulation of nitrogen compound metabolic process	GO:0051172	0.000115626	3.93695	2371	454	90	21100	ENSG00000003249,ENSG00000006704,ENSG00000009950,ENSG00000011332,ENSG00000012048,ENSG00000018280,ENSG00000024526,ENSG00000043355,ENSG00000046774,ENSG00000050344,ENSG00000051341,ENSG00000081059,ENSG00000088305,ENSG00000089685,ENSG00000089723,ENSG00000091127,ENSG00000094804,ENSG00000099399,ENSG00000100625,ENSG00000101255,ENSG00000101412,ENSG00000102265,ENSG00000104341,ENSG00000111206,ENSG00000112837…
GO:BP	cellular response to stress	GO:0033554	0.000115683	3.93673	1875	454	76	21100	ENSG00000012048,ENSG00000051341,ENSG00000065328,ENSG00000071539,ENSG00000073111,ENSG00000075218,ENSG00000077152,ENSG00000078900,ENSG00000085999,ENSG00000088836,ENSG00000089723,ENSG00000092853,ENSG00000093009,ENSG00000100867,ENSG00000101255,ENSG00000101412,ENSG00000104738,ENSG00000109674,ENSG00000111206,ENSG00000111247,ENSG00000113739,ENSG00000114346,ENSG00000117394,ENSG00000124602,ENSG00000127311…
GO:BP	regulation of reproductive process	GO:2000241	0.000116833	3.93244	176	454	18	21100	ENSG00000066279,ENSG00000071539,ENSG00000087586,ENSG00000101224,ENSG00000102265,ENSG00000104899,ENSG00000111247,ENSG00000112742,ENSG00000117399,ENSG00000122133,ENSG00000137270,ENSG00000158402,ENSG00000163132,ENSG00000164045,ENSG00000181085,ENSG00000184937,ENSG00000188372,ENSG00000237452
GO:BP	positive regulation of nitrogen compound metabolic process	GO:0051173	0.000135382	3.86844	3083	454	109	21100	ENSG00000006634,ENSG00000009950,ENSG00000011332,ENSG00000012048,ENSG00000018280,ENSG00000043355,ENSG00000046774,ENSG00000078900,ENSG00000087586,ENSG00000088305,ENSG00000088325,ENSG00000088992,ENSG00000092853,ENSG00000094804,ENSG00000100003,ENSG00000100625,ENSG00000101003,ENSG00000101057,ENSG00000101224,ENSG00000101255,ENSG00000101412,ENSG00000106327,ENSG00000107187,ENSG00000107807,ENSG00000108106…
GO:BP	negative regulation of mitotic cell cycle	GO:0045930	0.000140245	3.85311	240	454	21	21100	ENSG00000012048,ENSG00000071539,ENSG00000075218,ENSG00000080986,ENSG00000092853,ENSG00000094804,ENSG00000112742,ENSG00000117724,ENSG00000134057,ENSG00000140534,ENSG00000143476,ENSG00000149554,ENSG00000156970,ENSG00000164109,ENSG00000165891,ENSG00000166851,ENSG00000169679,ENSG00000170312,ENSG00000197299,ENSG00000253729,ENSG00000259288
GO:BP	negative regulation of chromosome organization	GO:2001251	0.000148067	3.82954	90	454	13	21100	ENSG00000071539,ENSG00000073111,ENSG00000080986,ENSG00000112742,ENSG00000117724,ENSG00000131747,ENSG00000134057,ENSG00000156970,ENSG00000164109,ENSG00000164611,ENSG00000166851,ENSG00000169679,ENSG00000259288
GO:BP	signal transduction in response to DNA damage	GO:0042770	0.000165183	3.78203	180	454	18	21100	ENSG00000012048,ENSG00000075218,ENSG00000092853,ENSG00000101412,ENSG00000111206,ENSG00000136492,ENSG00000139618,ENSG00000140534,ENSG00000141682,ENSG00000143476,ENSG00000149554,ENSG00000163132,ENSG00000165891,ENSG00000166851,ENSG00000170312,ENSG00000176208,ENSG00000197299,ENSG00000253729
GO:BP	regulation of cytokinesis	GO:0032465	0.000169408	3.77107	91	454	13	21100	ENSG00000087586,ENSG00000094804,ENSG00000101224,ENSG00000112984,ENSG00000114346,ENSG00000118193,ENSG00000137807,ENSG00000138182,ENSG00000139618,ENSG00000142731,ENSG00000165891,ENSG00000166851,ENSG00000198901
GO:BP	meiotic cell cycle phase transition	GO:0044771	0.000180688	3.74307	12	454	6	21100	ENSG00000080986,ENSG00000101224,ENSG00000112742,ENSG00000158402,ENSG00000164045,ENSG00000181085
GO:BP	regulation of cellular metabolic process	GO:0031323	0.000189843	3.72161	6004	454	181	21100	ENSG00000003249,ENSG00000006634,ENSG00000006704,ENSG00000009950,ENSG00000011332,ENSG00000012048,ENSG00000018280,ENSG00000024526,ENSG00000043355,ENSG00000046774,ENSG00000050344,ENSG00000051341,ENSG00000071539,ENSG00000078900,ENSG00000081059,ENSG00000087586,ENSG00000088305,ENSG00000088325,ENSG00000088992,ENSG00000089685,ENSG00000089723,ENSG00000091127,ENSG00000092853,ENSG00000094804,ENSG00000099399…
GO:BP	nuclear DNA replication	GO:0033260	0.000194488	3.71111	38	454	9	21100	ENSG00000006634,ENSG00000073111,ENSG00000093009,ENSG00000101003,ENSG00000104738,ENSG00000138346,ENSG00000139618,ENSG00000176208,ENSG00000197299
GO:BP	DNA integrity checkpoint signaling	GO:0031570	0.000228628	3.64087	127	454	15	21100	ENSG00000012048,ENSG00000075218,ENSG00000092853,ENSG00000093009,ENSG00000094804,ENSG00000101412,ENSG00000136492,ENSG00000138346,ENSG00000140534,ENSG00000143476,ENSG00000149554,ENSG00000166851,ENSG00000170312,ENSG00000197299,ENSG00000253729
GO:BP	regulation of organelle organization	GO:0033043	0.000232119	3.63429	1137	454	53	21100	ENSG00000006606,ENSG00000012048,ENSG00000071539,ENSG00000073111,ENSG00000080986,ENSG00000087586,ENSG00000088325,ENSG00000094804,ENSG00000104341,ENSG00000109805,ENSG00000111247,ENSG00000112742,ENSG00000114346,ENSG00000117399,ENSG00000117650,ENSG00000117724,ENSG00000121152,ENSG00000121621,ENSG00000126787,ENSG00000127564,ENSG00000130826,ENSG00000131747,ENSG00000134057,ENSG00000136108,ENSG00000136997…
GO:BP	positive regulation of cellular process	GO:0048522	0.000245847	3.60934	5687	454	173	21100	ENSG00000006327,ENSG00000006606,ENSG00000006634,ENSG00000009950,ENSG00000011332,ENSG00000011347,ENSG00000011426,ENSG00000012048,ENSG00000018280,ENSG00000035499,ENSG00000043355,ENSG00000046774,ENSG00000064651,ENSG00000066279,ENSG00000068650,ENSG00000075702,ENSG00000078900,ENSG00000080986,ENSG00000087586,ENSG00000088305,ENSG00000088325,ENSG00000088992,ENSG00000089685,ENSG00000092853,ENSG00000094804…
GO:BP	negative regulation of RNA metabolic process	GO:0051253	0.000317983	3.4976	1409	454	61	21100	ENSG00000006704,ENSG00000009950,ENSG00000011332,ENSG00000012048,ENSG00000018280,ENSG00000024526,ENSG00000043355,ENSG00000046774,ENSG00000050344,ENSG00000081059,ENSG00000088305,ENSG00000089685,ENSG00000099399,ENSG00000100625,ENSG00000101255,ENSG00000101412,ENSG00000111206,ENSG00000112837,ENSG00000117724,ENSG00000120068,ENSG00000124575,ENSG00000125931,ENSG00000129474,ENSG00000130826,ENSG00000136231…
GO:BP	positive regulation of biological process	GO:0048518	0.000353991	3.45101	6224	454	185	21100	ENSG00000006327,ENSG00000006606,ENSG00000006634,ENSG00000009950,ENSG00000011332,ENSG00000011347,ENSG00000011426,ENSG00000012048,ENSG00000018280,ENSG00000035499,ENSG00000043355,ENSG00000046774,ENSG00000064651,ENSG00000066279,ENSG00000068650,ENSG00000075702,ENSG00000078900,ENSG00000080986,ENSG00000087586,ENSG00000088305,ENSG00000088325,ENSG00000088992,ENSG00000089685,ENSG00000092853,ENSG00000094804…
GO:BP	mitotic metaphase plate congression	GO:0007080	0.000449321	3.34744	54	454	10	21100	ENSG00000080986,ENSG00000118193,ENSG00000121621,ENSG00000134057,ENSG00000138778,ENSG00000142945,ENSG00000143228,ENSG00000146670,ENSG00000179041,ENSG00000237649
GO:BP	heterocycle biosynthetic process	GO:0018130	0.000472349	3.32574	4057	454	132	21100	ENSG00000006704,ENSG00000009950,ENSG00000011332,ENSG00000012048,ENSG00000018280,ENSG00000021826,ENSG00000024526,ENSG00000043355,ENSG00000046774,ENSG00000050344,ENSG00000051341,ENSG00000071539,ENSG00000078900,ENSG00000081059,ENSG00000088305,ENSG00000088992,ENSG00000089685,ENSG00000099399,ENSG00000100003,ENSG00000100625,ENSG00000101003,ENSG00000101057,ENSG00000101255,ENSG00000101412,ENSG00000104899…
GO:BP	negative regulation of biological process	GO:0048519	0.000539824	3.26775	5876	454	176	21100	ENSG00000003249,ENSG00000006704,ENSG00000009950,ENSG00000011332,ENSG00000012048,ENSG00000018280,ENSG00000024526,ENSG00000043355,ENSG00000046774,ENSG00000050344,ENSG00000051341,ENSG00000064651,ENSG00000066279,ENSG00000071539,ENSG00000073111,ENSG00000075218,ENSG00000078900,ENSG00000080986,ENSG00000081059,ENSG00000087586,ENSG00000088305,ENSG00000088325,ENSG00000088992,ENSG00000089327,ENSG00000089685…
GO:BP	metaphase plate congression	GO:0051310	0.000546768	3.2622	69	454	11	21100	ENSG00000080986,ENSG00000117724,ENSG00000118193,ENSG00000121621,ENSG00000134057,ENSG00000138778,ENSG00000142945,ENSG00000143228,ENSG00000146670,ENSG00000179041,ENSG00000237649
GO:BP	chordate embryonic development	GO:0043009	0.000631394	3.1997	653	454	36	21100	ENSG00000012048,ENSG00000068650,ENSG00000090932,ENSG00000100625,ENSG00000101003,ENSG00000108821,ENSG00000112655,ENSG00000112837,ENSG00000117650,ENSG00000120068,ENSG00000120254,ENSG00000125931,ENSG00000133316,ENSG00000133454,ENSG00000134057,ENSG00000137270,ENSG00000138182,ENSG00000138795,ENSG00000139618,ENSG00000142731,ENSG00000146918,ENSG00000147536,ENSG00000149554,ENSG00000160932,ENSG00000163132…
GO:BP	establishment of chromosome localization	GO:0051303	0.000701338	3.15407	86	454	12	21100	ENSG00000080986,ENSG00000117724,ENSG00000118193,ENSG00000121621,ENSG00000126787,ENSG00000134057,ENSG00000138778,ENSG00000142945,ENSG00000143228,ENSG00000146670,ENSG00000179041,ENSG00000237649
GO:BP	negative regulation of cellular metabolic process	GO:0031324	0.000723212	3.14073	2506	454	91	21100	ENSG00000003249,ENSG00000006704,ENSG00000009950,ENSG00000011332,ENSG00000012048,ENSG00000018280,ENSG00000024526,ENSG00000043355,ENSG00000046774,ENSG00000050344,ENSG00000051341,ENSG00000081059,ENSG00000088305,ENSG00000089685,ENSG00000089723,ENSG00000091127,ENSG00000094804,ENSG00000099399,ENSG00000100625,ENSG00000101255,ENSG00000101412,ENSG00000102265,ENSG00000104341,ENSG00000111206,ENSG00000112837…
GO:BP	sister chromatid cohesion	GO:0007062	0.000765396	3.11611	57	454	10	21100	ENSG00000117399,ENSG00000129810,ENSG00000136982,ENSG00000146670,ENSG00000156970,ENSG00000163535,ENSG00000166851,ENSG00000169679,ENSG00000171320,ENSG00000177602
GO:BP	organic cyclic compound biosynthetic process	GO:1901362	0.000785696	3.10475	4213	454	135	21100	ENSG00000006704,ENSG00000009950,ENSG00000011332,ENSG00000012048,ENSG00000018280,ENSG00000021826,ENSG00000024526,ENSG00000043355,ENSG00000046774,ENSG00000050344,ENSG00000051341,ENSG00000070882,ENSG00000071539,ENSG00000078900,ENSG00000081059,ENSG00000088305,ENSG00000088992,ENSG00000089685,ENSG00000099399,ENSG00000100003,ENSG00000100625,ENSG00000101003,ENSG00000101057,ENSG00000101255,ENSG00000101412…
GO:BP	positive regulation of macromolecule metabolic process	GO:0010604	0.000833166	3.07927	3465	454	116	21100	ENSG00000006634,ENSG00000009950,ENSG00000011332,ENSG00000012048,ENSG00000018280,ENSG00000043355,ENSG00000046774,ENSG00000078900,ENSG00000087586,ENSG00000088305,ENSG00000088325,ENSG00000088992,ENSG00000092853,ENSG00000094804,ENSG00000100003,ENSG00000100625,ENSG00000101003,ENSG00000101057,ENSG00000101224,ENSG00000101255,ENSG00000101412,ENSG00000103257,ENSG00000104899,ENSG00000106327,ENSG00000107187…
GO:BP	chromosome localization	GO:0050000	0.000906138	3.04281	88	454	12	21100	ENSG00000080986,ENSG00000117724,ENSG00000118193,ENSG00000121621,ENSG00000126787,ENSG00000134057,ENSG00000138778,ENSG00000142945,ENSG00000143228,ENSG00000146670,ENSG00000179041,ENSG00000237649
GO:BP	aromatic compound biosynthetic process	GO:0019438	0.000972609	3.01206	4068	454	131	21100	ENSG00000006704,ENSG00000009950,ENSG00000011332,ENSG00000012048,ENSG00000018280,ENSG00000024526,ENSG00000043355,ENSG00000046774,ENSG00000050344,ENSG00000051341,ENSG00000071539,ENSG00000078900,ENSG00000081059,ENSG00000088305,ENSG00000088992,ENSG00000089685,ENSG00000099399,ENSG00000100003,ENSG00000100625,ENSG00000101003,ENSG00000101057,ENSG00000101255,ENSG00000101412,ENSG00000104899,ENSG00000106327…
GO:BP	negative regulation of transcription, DNA-templated	GO:0045892	0.00108467	2.9647	1293	454	56	21100	ENSG00000006704,ENSG00000009950,ENSG00000011332,ENSG00000012048,ENSG00000024526,ENSG00000043355,ENSG00000046774,ENSG00000050344,ENSG00000081059,ENSG00000088305,ENSG00000089685,ENSG00000099399,ENSG00000100625,ENSG00000101255,ENSG00000101412,ENSG00000111206,ENSG00000112837,ENSG00000117724,ENSG00000120068,ENSG00000124575,ENSG00000125931,ENSG00000129474,ENSG00000136997,ENSG00000137309,ENSG00000137699…
GO:BP	female meiotic nuclear division	GO:0007143	0.00109067	2.96231	34	454	8	21100	ENSG00000071539,ENSG00000080986,ENSG00000087586,ENSG00000101224,ENSG00000112742,ENSG00000121152,ENSG00000131747,ENSG00000166851
GO:BP	negative regulation of nucleic acid-templated transcription	GO:1903507	0.00113933	2.94335	1295	454	56	21100	ENSG00000006704,ENSG00000009950,ENSG00000011332,ENSG00000012048,ENSG00000024526,ENSG00000043355,ENSG00000046774,ENSG00000050344,ENSG00000081059,ENSG00000088305,ENSG00000089685,ENSG00000099399,ENSG00000100625,ENSG00000101255,ENSG00000101412,ENSG00000111206,ENSG00000112837,ENSG00000117724,ENSG00000120068,ENSG00000124575,ENSG00000125931,ENSG00000129474,ENSG00000136997,ENSG00000137309,ENSG00000137699…
GO:BP	negative regulation of RNA biosynthetic process	GO:1902679	0.00119656	2.92206	1297	454	56	21100	ENSG00000006704,ENSG00000009950,ENSG00000011332,ENSG00000012048,ENSG00000024526,ENSG00000043355,ENSG00000046774,ENSG00000050344,ENSG00000081059,ENSG00000088305,ENSG00000089685,ENSG00000099399,ENSG00000100625,ENSG00000101255,ENSG00000101412,ENSG00000111206,ENSG00000112837,ENSG00000117724,ENSG00000120068,ENSG00000124575,ENSG00000125931,ENSG00000129474,ENSG00000136997,ENSG00000137309,ENSG00000137699…
GO:BP	embryo development ending in birth or egg hatching	GO:0009792	0.00134308	2.8719	674	454	36	21100	ENSG00000012048,ENSG00000068650,ENSG00000090932,ENSG00000100625,ENSG00000101003,ENSG00000108821,ENSG00000112655,ENSG00000112837,ENSG00000117650,ENSG00000120068,ENSG00000120254,ENSG00000125931,ENSG00000133316,ENSG00000133454,ENSG00000134057,ENSG00000137270,ENSG00000138182,ENSG00000138795,ENSG00000139618,ENSG00000142731,ENSG00000146918,ENSG00000147536,ENSG00000149554,ENSG00000160932,ENSG00000163132…
GO:BP	mitotic G2 DNA damage checkpoint signaling	GO:0007095	0.0013874	2.8578	35	454	8	21100	ENSG00000012048,ENSG00000092853,ENSG00000140534,ENSG00000143476,ENSG00000149554,ENSG00000166851,ENSG00000170312,ENSG00000197299
GO:BP	negative regulation of macromolecule biosynthetic process	GO:0010558	0.0014765	2.83077	1508	454	62	21100	ENSG00000006704,ENSG00000009950,ENSG00000011332,ENSG00000012048,ENSG00000024526,ENSG00000043355,ENSG00000046774,ENSG00000050344,ENSG00000081059,ENSG00000088305,ENSG00000089685,ENSG00000091127,ENSG00000099399,ENSG00000100625,ENSG00000101255,ENSG00000101412,ENSG00000111206,ENSG00000112837,ENSG00000117724,ENSG00000120068,ENSG00000124575,ENSG00000125931,ENSG00000129474,ENSG00000136231,ENSG00000136997…
GO:BP	mitotic G2/M transition checkpoint	GO:0044818	0.0016536	2.78157	48	454	9	21100	ENSG00000012048,ENSG00000092853,ENSG00000094804,ENSG00000140534,ENSG00000143476,ENSG00000149554,ENSG00000166851,ENSG00000170312,ENSG00000197299
GO:BP	mitotic cytokinesis	GO:0000281	0.00171633	2.7654	77	454	11	21100	ENSG00000011426,ENSG00000090889,ENSG00000112984,ENSG00000114346,ENSG00000115163,ENSG00000136108,ENSG00000137804,ENSG00000137807,ENSG00000138180,ENSG00000138182,ENSG00000166851
GO:BP	developmental process	GO:0032502	0.00177234	2.75145	6317	454	184	21100	ENSG00000006327,ENSG00000007038,ENSG00000008300,ENSG00000009950,ENSG00000011332,ENSG00000011426,ENSG00000012048,ENSG00000021826,ENSG00000043355,ENSG00000049192,ENSG00000051341,ENSG00000064651,ENSG00000066279,ENSG00000068650,ENSG00000071539,ENSG00000073111,ENSG00000075702,ENSG00000078114,ENSG00000078900,ENSG00000079462,ENSG00000081059,ENSG00000087586,ENSG00000088836,ENSG00000088899,ENSG00000088992…
GO:BP	positive regulation of meiotic cell cycle	GO:0051446	0.00213908	2.66977	26	454	7	21100	ENSG00000101224,ENSG00000111247,ENSG00000158402,ENSG00000163132,ENSG00000164045,ENSG00000181085,ENSG00000237452
GO:BP	regulation of cyclin-dependent protein serine/threonine kinase activity	GO:0000079	0.00220952	2.6557	113	454	13	21100	ENSG00000094804,ENSG00000100526,ENSG00000123975,ENSG00000127564,ENSG00000134057,ENSG00000145386,ENSG00000152669,ENSG00000158402,ENSG00000162063,ENSG00000164045,ENSG00000166851,ENSG00000197299,ENSG00000204710
GO:BP	positive regulation of meiotic cell cycle phase transition	GO:1901995	0.00236322	2.6265	5	454	4	21100	ENSG00000101224,ENSG00000158402,ENSG00000164045,ENSG00000181085
GO:BP	regulation of meiotic cell cycle phase transition	GO:1901993	0.00236374	2.6264	10	454	5	21100	ENSG00000101224,ENSG00000112742,ENSG00000158402,ENSG00000164045,ENSG00000181085
GO:BP	anatomical structure development	GO:0048856	0.00262958	2.58011	5754	454	170	21100	ENSG00000006327,ENSG00000008300,ENSG00000009950,ENSG00000011332,ENSG00000011426,ENSG00000012048,ENSG00000021826,ENSG00000043355,ENSG00000049192,ENSG00000051341,ENSG00000064651,ENSG00000066279,ENSG00000068650,ENSG00000071539,ENSG00000073111,ENSG00000075702,ENSG00000078114,ENSG00000078900,ENSG00000079462,ENSG00000081059,ENSG00000087586,ENSG00000088899,ENSG00000088992,ENSG00000090932,ENSG00000091127…
GO:BP	nucleobase-containing compound biosynthetic process	GO:0034654	0.00277191	2.55722	3984	454	127	21100	ENSG00000006704,ENSG00000009950,ENSG00000011332,ENSG00000012048,ENSG00000018280,ENSG00000024526,ENSG00000043355,ENSG00000046774,ENSG00000050344,ENSG00000051341,ENSG00000071539,ENSG00000078900,ENSG00000081059,ENSG00000088305,ENSG00000088992,ENSG00000089685,ENSG00000099399,ENSG00000100003,ENSG00000100625,ENSG00000101003,ENSG00000101057,ENSG00000101255,ENSG00000101412,ENSG00000104899,ENSG00000106327…
GO:BP	regulation of cyclin-dependent protein kinase activity	GO:1904029	0.002987	2.52476	116	454	13	21100	ENSG00000094804,ENSG00000100526,ENSG00000123975,ENSG00000127564,ENSG00000134057,ENSG00000145386,ENSG00000152669,ENSG00000158402,ENSG00000162063,ENSG00000164045,ENSG00000166851,ENSG00000197299,ENSG00000204710
GO:BP	regulation of DNA-templated DNA replication	GO:0090329	0.00336147	2.47347	52	454	9	21100	ENSG00000006634,ENSG00000101003,ENSG00000133119,ENSG00000136982,ENSG00000139618,ENSG00000140534,ENSG00000147536,ENSG00000165891,ENSG00000197299
GO:BP	chromatin assembly	GO:0031497	0.00466476	2.33117	203	454	17	21100	ENSG00000073111,ENSG00000119969,ENSG00000123485,ENSG00000124575,ENSG00000124635,ENSG00000159259,ENSG00000168298,ENSG00000180596,ENSG00000183598,ENSG00000185130,ENSG00000196890,ENSG00000197061,ENSG00000197153,ENSG00000197409,ENSG00000203760,ENSG00000203814,ENSG00000233822
GO:BP	kinetochore assembly	GO:0051382	0.0046673	2.33093	19	454	6	21100	ENSG00000115163,ENSG00000117724,ENSG00000123219,ENSG00000126787,ENSG00000138778,ENSG00000203760
GO:BP	positive regulation of DNA metabolic process	GO:0051054	0.00484627	2.31459	273	454	20	21100	ENSG00000006634,ENSG00000012048,ENSG00000101003,ENSG00000111206,ENSG00000111247,ENSG00000117650,ENSG00000130826,ENSG00000133119,ENSG00000136982,ENSG00000136997,ENSG00000138346,ENSG00000142182,ENSG00000147536,ENSG00000165891,ENSG00000170312,ENSG00000176208,ENSG00000181085,ENSG00000181544,ENSG00000184937,ENSG00000253729
GO:BP	negative regulation of cellular biosynthetic process	GO:0031327	0.00515525	2.28775	1566	454	62	21100	ENSG00000006704,ENSG00000009950,ENSG00000011332,ENSG00000012048,ENSG00000024526,ENSG00000043355,ENSG00000046774,ENSG00000050344,ENSG00000081059,ENSG00000088305,ENSG00000089685,ENSG00000091127,ENSG00000099399,ENSG00000100625,ENSG00000101255,ENSG00000101412,ENSG00000111206,ENSG00000112837,ENSG00000117724,ENSG00000120068,ENSG00000124575,ENSG00000125931,ENSG00000129474,ENSG00000136231,ENSG00000136997…
GO:BP	chromatin organization	GO:0006325	0.00532821	2.27342	626	454	33	21100	ENSG00000012048,ENSG00000073111,ENSG00000085999,ENSG00000119969,ENSG00000123485,ENSG00000124092,ENSG00000124575,ENSG00000124635,ENSG00000136997,ENSG00000137309,ENSG00000137948,ENSG00000141570,ENSG00000142182,ENSG00000148773,ENSG00000149554,ENSG00000156802,ENSG00000159259,ENSG00000168298,ENSG00000173894,ENSG00000177602,ENSG00000180596,ENSG00000181218,ENSG00000183598,ENSG00000185130,ENSG00000186871…
GO:BP	mitotic DNA integrity checkpoint signaling	GO:0044774	0.00664934	2.17722	88	454	11	21100	ENSG00000012048,ENSG00000075218,ENSG00000092853,ENSG00000094804,ENSG00000140534,ENSG00000143476,ENSG00000149554,ENSG00000166851,ENSG00000170312,ENSG00000197299,ENSG00000253729
GO:BP	G2/MI transition of meiotic cell cycle	GO:0008315	0.00696877	2.15684	6	454	4	21100	ENSG00000080986,ENSG00000101224,ENSG00000158402,ENSG00000164045
GO:BP	cellular process involved in reproduction in multicellular organism	GO:0022412	0.00732564	2.13515	409	454	25	21100	ENSG00000066279,ENSG00000071539,ENSG00000080986,ENSG00000087586,ENSG00000101224,ENSG00000104892,ENSG00000104899,ENSG00000105948,ENSG00000112742,ENSG00000121152,ENSG00000121621,ENSG00000122133,ENSG00000124092,ENSG00000131747,ENSG00000136492,ENSG00000137812,ENSG00000137948,ENSG00000139618,ENSG00000142182,ENSG00000166851,ENSG00000182459,ENSG00000183770,ENSG00000184937,ENSG00000188372,ENSG00000237452
GO:BP	positive regulation of nucleobase-containing compound metabolic process	GO:0045935	0.00736238	2.13298	1976	454	73	21100	ENSG00000006634,ENSG00000009950,ENSG00000011332,ENSG00000012048,ENSG00000018280,ENSG00000043355,ENSG00000078900,ENSG00000088992,ENSG00000100003,ENSG00000100625,ENSG00000101003,ENSG00000101057,ENSG00000101412,ENSG00000106327,ENSG00000107187,ENSG00000107807,ENSG00000108821,ENSG00000110944,ENSG00000111206,ENSG00000111247,ENSG00000115507,ENSG00000116017,ENSG00000117650,ENSG00000119547,ENSG00000124092…
GO:BP	reciprocal homologous recombination	GO:0140527	0.00747389	2.12645	57	454	9	21100	ENSG00000071539,ENSG00000085999,ENSG00000111247,ENSG00000121211,ENSG00000131747,ENSG00000136492,ENSG00000165181,ENSG00000182459,ENSG00000197275
GO:BP	reciprocal meiotic recombination	GO:0007131	0.00747389	2.12645	57	454	9	21100	ENSG00000071539,ENSG00000085999,ENSG00000111247,ENSG00000121211,ENSG00000131747,ENSG00000136492,ENSG00000165181,ENSG00000182459,ENSG00000197275
GO:BP	positive regulation of cell cycle G2/M phase transition	GO:1902751	0.00779125	2.10839	31	454	7	21100	ENSG00000101224,ENSG00000134057,ENSG00000143476,ENSG00000158402,ENSG00000164045,ENSG00000170312,ENSG00000176208
GO:BP	positive regulation of cellular metabolic process	GO:0031325	0.00833769	2.07895	3271	454	107	21100	ENSG00000006634,ENSG00000009950,ENSG00000011332,ENSG00000012048,ENSG00000018280,ENSG00000043355,ENSG00000046774,ENSG00000078900,ENSG00000087586,ENSG00000088305,ENSG00000088325,ENSG00000088992,ENSG00000092853,ENSG00000094804,ENSG00000100003,ENSG00000100625,ENSG00000101003,ENSG00000101057,ENSG00000101224,ENSG00000101255,ENSG00000101412,ENSG00000106327,ENSG00000107187,ENSG00000107807,ENSG00000108106…
GO:BP	negative regulation of DNA metabolic process	GO:0051053	0.00835521	2.07804	147	454	14	21100	ENSG00000051341,ENSG00000089723,ENSG00000094804,ENSG00000124575,ENSG00000127311,ENSG00000127423,ENSG00000139618,ENSG00000142182,ENSG00000149554,ENSG00000163191,ENSG00000168298,ENSG00000181544,ENSG00000185480,ENSG00000197299
GO:BP	animal organ development	GO:0048513	0.00899961	2.04578	3513	454	113	21100	ENSG00000008300,ENSG00000011426,ENSG00000021826,ENSG00000043355,ENSG00000049192,ENSG00000066279,ENSG00000073111,ENSG00000075702,ENSG00000078114,ENSG00000078900,ENSG00000079462,ENSG00000081059,ENSG00000087586,ENSG00000088992,ENSG00000090932,ENSG00000091127,ENSG00000095596,ENSG00000100625,ENSG00000100867,ENSG00000101412,ENSG00000102265,ENSG00000102854,ENSG00000104327,ENSG00000104899,ENSG00000105464…
GO:BP	negative regulation of biosynthetic process	GO:0009890	0.00930718	2.03118	1595	454	62	21100	ENSG00000006704,ENSG00000009950,ENSG00000011332,ENSG00000012048,ENSG00000024526,ENSG00000043355,ENSG00000046774,ENSG00000050344,ENSG00000081059,ENSG00000088305,ENSG00000089685,ENSG00000091127,ENSG00000099399,ENSG00000100625,ENSG00000101255,ENSG00000101412,ENSG00000111206,ENSG00000112837,ENSG00000117724,ENSG00000120068,ENSG00000124575,ENSG00000125931,ENSG00000129474,ENSG00000136231,ENSG00000136997…
GO:BP	RNA biosynthetic process	GO:0032774	0.00996855	2.00137	3600	454	115	21100	ENSG00000006704,ENSG00000009950,ENSG00000011332,ENSG00000012048,ENSG00000018280,ENSG00000024526,ENSG00000043355,ENSG00000046774,ENSG00000050344,ENSG00000071539,ENSG00000078900,ENSG00000081059,ENSG00000088305,ENSG00000088992,ENSG00000089685,ENSG00000099399,ENSG00000100003,ENSG00000100625,ENSG00000101003,ENSG00000101057,ENSG00000101255,ENSG00000101412,ENSG00000104899,ENSG00000106327,ENSG00000106536…
GO:BP	homologous recombination	GO:0035825	0.0100495	1.99786	59	454	9	21100	ENSG00000071539,ENSG00000085999,ENSG00000111247,ENSG00000121211,ENSG00000131747,ENSG00000136492,ENSG00000165181,ENSG00000182459,ENSG00000197275
GO:BP	regulation of transferase activity	GO:0051338	0.0103426	1.98537	893	454	41	21100	ENSG00000003249,ENSG00000006634,ENSG00000018280,ENSG00000046774,ENSG00000088325,ENSG00000092853,ENSG00000094804,ENSG00000100526,ENSG00000101003,ENSG00000101224,ENSG00000101255,ENSG00000108106,ENSG00000110944,ENSG00000114346,ENSG00000117399,ENSG00000117650,ENSG00000118193,ENSG00000123975,ENSG00000127564,ENSG00000129474,ENSG00000130826,ENSG00000133119,ENSG00000134057,ENSG00000136982,ENSG00000136997…
GO:BP	inner cell mass cell proliferation	GO:0001833	0.0114427	1.94147	13	454	5	21100	ENSG00000101003,ENSG00000139618,ENSG00000146918,ENSG00000147536,ENSG00000149554
GO:BP	response to stress	GO:0006950	0.0115176	1.93864	3851	454	121	21100	ENSG00000006327,ENSG00000006606,ENSG00000011347,ENSG00000012048,ENSG00000018280,ENSG00000021826,ENSG00000051341,ENSG00000064651,ENSG00000065328,ENSG00000071539,ENSG00000073111,ENSG00000075218,ENSG00000077152,ENSG00000078900,ENSG00000085999,ENSG00000087586,ENSG00000088836,ENSG00000089723,ENSG00000092853,ENSG00000093009,ENSG00000100867,ENSG00000101255,ENSG00000101412,ENSG00000102265,ENSG00000104738…
GO:BP	signal transduction by p53 class mediator	GO:0072331	0.0139591	1.85514	175	454	15	21100	ENSG00000075218,ENSG00000078900,ENSG00000087586,ENSG00000101412,ENSG00000111206,ENSG00000136997,ENSG00000139618,ENSG00000141682,ENSG00000149554,ENSG00000152192,ENSG00000163132,ENSG00000165891,ENSG00000168209,ENSG00000176208,ENSG00000179041
GO:BP	regulation of cell population proliferation	GO:0042127	0.015957	1.79705	1658	454	63	21100	ENSG00000006606,ENSG00000009950,ENSG00000066279,ENSG00000075702,ENSG00000078900,ENSG00000088992,ENSG00000089685,ENSG00000094804,ENSG00000100526,ENSG00000100625,ENSG00000100867,ENSG00000101224,ENSG00000101412,ENSG00000102265,ENSG00000104549,ENSG00000110944,ENSG00000111206,ENSG00000112742,ENSG00000117399,ENSG00000118193,ENSG00000122861,ENSG00000125657,ENSG00000125726,ENSG00000125931,ENSG00000127418…
GO:BP	response to stimulus	GO:0050896	0.0172324	1.76366	8885	454	237	21100	ENSG00000006327,ENSG00000006606,ENSG00000006704,ENSG00000008300,ENSG00000009950,ENSG00000011347,ENSG00000011677,ENSG00000012048,ENSG00000018280,ENSG00000021826,ENSG00000024526,ENSG00000035499,ENSG00000051341,ENSG00000064651,ENSG00000065328,ENSG00000066279,ENSG00000071539,ENSG00000073111,ENSG00000075218,ENSG00000077152,ENSG00000078900,ENSG00000080986,ENSG00000081059,ENSG00000085999,ENSG00000087586…
GO:BP	mitotic DNA replication	GO:1902969	0.0174852	1.75733	14	454	5	21100	ENSG00000073111,ENSG00000093009,ENSG00000101003,ENSG00000104738,ENSG00000139618
GO:BP	positive regulation of cell cycle phase transition	GO:1901989	0.0176378	1.75355	116	454	12	21100	ENSG00000094804,ENSG00000101224,ENSG00000126787,ENSG00000134057,ENSG00000143476,ENSG00000146670,ENSG00000158402,ENSG00000164045,ENSG00000170312,ENSG00000171848,ENSG00000176208,ENSG00000181085
GO:BP	protein localization to chromosome	GO:0034502	0.0191984	1.71674	98	454	11	21100	ENSG00000080986,ENSG00000112742,ENSG00000115163,ENSG00000130826,ENSG00000137812,ENSG00000139618,ENSG00000146670,ENSG00000166851,ENSG00000170312,ENSG00000171320,ENSG00000177602
GO:BP	positive regulation of G2/MI transition of meiotic cell cycle	GO:0110032	0.0224934	1.64795	3	454	3	21100	ENSG00000101224,ENSG00000158402,ENSG00000164045
GO:BP	DNA damage checkpoint signaling	GO:0000077	0.0229601	1.63903	119	454	12	21100	ENSG00000012048,ENSG00000075218,ENSG00000092853,ENSG00000101412,ENSG00000136492,ENSG00000140534,ENSG00000143476,ENSG00000149554,ENSG00000166851,ENSG00000170312,ENSG00000197299,ENSG00000253729
GO:BP	female gamete generation	GO:0007292	0.024064	1.61863	161	454	14	21100	ENSG00000066279,ENSG00000071539,ENSG00000080986,ENSG00000087586,ENSG00000101224,ENSG00000104899,ENSG00000112742,ENSG00000121152,ENSG00000131747,ENSG00000139618,ENSG00000166851,ENSG00000183770,ENSG00000188372,ENSG00000237452
GO:BP	cellular response to stimulus	GO:0051716	0.0256079	1.59163	7399	454	203	21100	ENSG00000006327,ENSG00000006606,ENSG00000008300,ENSG00000009950,ENSG00000011347,ENSG00000011677,ENSG00000012048,ENSG00000021826,ENSG00000024526,ENSG00000035499,ENSG00000051341,ENSG00000064651,ENSG00000065328,ENSG00000066279,ENSG00000071539,ENSG00000073111,ENSG00000075218,ENSG00000077152,ENSG00000078900,ENSG00000080986,ENSG00000081059,ENSG00000085999,ENSG00000087586,ENSG00000088826,ENSG00000088836…
GO:BP	regulation of macromolecule metabolic process	GO:0060255	0.0266126	1.57491	6787	454	189	21100	ENSG00000003249,ENSG00000006634,ENSG00000006704,ENSG00000009950,ENSG00000011332,ENSG00000012048,ENSG00000018280,ENSG00000024526,ENSG00000043355,ENSG00000046774,ENSG00000050344,ENSG00000051341,ENSG00000071539,ENSG00000078900,ENSG00000081059,ENSG00000087586,ENSG00000088305,ENSG00000088325,ENSG00000088992,ENSG00000089685,ENSG00000089723,ENSG00000091127,ENSG00000092853,ENSG00000094804,ENSG00000099399…
GO:BP	protein localization to chromosome, centromeric region	GO:0071459	0.0273021	1.5638	25	454	6	21100	ENSG00000080986,ENSG00000112742,ENSG00000115163,ENSG00000137812,ENSG00000170312,ENSG00000177602
GO:BP	mitotic DNA damage checkpoint signaling	GO:0044773	0.0291672	1.53511	84	454	10	21100	ENSG00000012048,ENSG00000075218,ENSG00000092853,ENSG00000140534,ENSG00000143476,ENSG00000149554,ENSG00000166851,ENSG00000170312,ENSG00000197299,ENSG00000253729
GO:BP	positive regulation of reproductive process	GO:2000243	0.0324299	1.48905	85	454	10	21100	ENSG00000087586,ENSG00000101224,ENSG00000111247,ENSG00000158402,ENSG00000163132,ENSG00000164045,ENSG00000181085,ENSG00000184937,ENSG00000188372,ENSG00000237452
GO:BP	DNA replication initiation	GO:0006270	0.032833	1.48369	38	454	7	21100	ENSG00000065328,ENSG00000073111,ENSG00000091651,ENSG00000093009,ENSG00000094804,ENSG00000104738,ENSG00000140534
GO:BP	positive regulation of metabolic process	GO:0009893	0.0341071	1.46715	3776	454	117	21100	ENSG00000006634,ENSG00000009950,ENSG00000011332,ENSG00000012048,ENSG00000018280,ENSG00000043355,ENSG00000046774,ENSG00000078900,ENSG00000087586,ENSG00000088305,ENSG00000088325,ENSG00000088992,ENSG00000092853,ENSG00000094804,ENSG00000099194,ENSG00000100003,ENSG00000100625,ENSG00000101003,ENSG00000101057,ENSG00000101224,ENSG00000101255,ENSG00000101412,ENSG00000103257,ENSG00000104899,ENSG00000106327…
GO:BP	negative regulation of transcription by RNA polymerase II	GO:0000122	0.0358824	1.44512	941	454	41	21100	ENSG00000006704,ENSG00000009950,ENSG00000046774,ENSG00000050344,ENSG00000088305,ENSG00000099399,ENSG00000101255,ENSG00000101412,ENSG00000111206,ENSG00000112837,ENSG00000120068,ENSG00000124575,ENSG00000129474,ENSG00000136997,ENSG00000137699,ENSG00000138795,ENSG00000141570,ENSG00000145220,ENSG00000152192,ENSG00000159216,ENSG00000163132,ENSG00000165066,ENSG00000165891,ENSG00000166851,ENSG00000167612…
GO:BP	transcription, DNA-templated	GO:0006351	0.0359264	1.44459	3579	454	112	21100	ENSG00000006704,ENSG00000009950,ENSG00000011332,ENSG00000012048,ENSG00000018280,ENSG00000024526,ENSG00000043355,ENSG00000046774,ENSG00000050344,ENSG00000071539,ENSG00000078900,ENSG00000081059,ENSG00000088305,ENSG00000088992,ENSG00000089685,ENSG00000099399,ENSG00000100003,ENSG00000100625,ENSG00000101057,ENSG00000101255,ENSG00000101412,ENSG00000104899,ENSG00000106327,ENSG00000106536,ENSG00000107187…
GO:BP	nucleic acid-templated transcription	GO:0097659	0.036381	1.43913	3580	454	112	21100	ENSG00000006704,ENSG00000009950,ENSG00000011332,ENSG00000012048,ENSG00000018280,ENSG00000024526,ENSG00000043355,ENSG00000046774,ENSG00000050344,ENSG00000071539,ENSG00000078900,ENSG00000081059,ENSG00000088305,ENSG00000088992,ENSG00000089685,ENSG00000099399,ENSG00000100003,ENSG00000100625,ENSG00000101057,ENSG00000101255,ENSG00000101412,ENSG00000104899,ENSG00000106327,ENSG00000106536,ENSG00000107187…
GO:BP	regulation of RNA biosynthetic process	GO:2001141	0.0368622	1.43342	3461	454	109	21100	ENSG00000006704,ENSG00000009950,ENSG00000011332,ENSG00000012048,ENSG00000018280,ENSG00000024526,ENSG00000043355,ENSG00000046774,ENSG00000050344,ENSG00000071539,ENSG00000078900,ENSG00000081059,ENSG00000088305,ENSG00000088992,ENSG00000089685,ENSG00000099399,ENSG00000100003,ENSG00000100625,ENSG00000101003,ENSG00000101057,ENSG00000101255,ENSG00000101412,ENSG00000104899,ENSG00000106327,ENSG00000106536…
GO:BP	cytoskeleton-dependent cytokinesis	GO:0061640	0.0408364	1.38895	106	454	11	21100	ENSG00000011426,ENSG00000090889,ENSG00000112984,ENSG00000114346,ENSG00000115163,ENSG00000136108,ENSG00000137804,ENSG00000137807,ENSG00000138180,ENSG00000138182,ENSG00000166851
GO:BP	regulation of macromolecule biosynthetic process	GO:0010556	0.0481113	1.31775	3926	454	120	21100	ENSG00000006704,ENSG00000009950,ENSG00000011332,ENSG00000012048,ENSG00000018280,ENSG00000024526,ENSG00000043355,ENSG00000046774,ENSG00000050344,ENSG00000071539,ENSG00000078900,ENSG00000081059,ENSG00000088305,ENSG00000088992,ENSG00000089685,ENSG00000091127,ENSG00000099399,ENSG00000100003,ENSG00000100625,ENSG00000101003,ENSG00000101057,ENSG00000101255,ENSG00000101412,ENSG00000104899,ENSG00000106327…
GO:BP	apoptotic process	GO:0006915	0.0488647	1.31101	1865	454	67	21100	ENSG00000006327,ENSG00000011332,ENSG00000012048,ENSG00000073111,ENSG00000078900,ENSG00000087586,ENSG00000088325,ENSG00000089685,ENSG00000100625,ENSG00000100867,ENSG00000101057,ENSG00000101255,ENSG00000101412,ENSG00000102265,ENSG00000107187,ENSG00000114346,ENSG00000118193,ENSG00000119969,ENSG00000122133,ENSG00000125657,ENSG00000125726,ENSG00000125931,ENSG00000126709,ENSG00000130829,ENSG00000131188…
GO:BP	mitotic cell cycle	GO:0000278	3.65921e-38	37.4366	906	454	98	21100	ENSG00000006634,ENSG00000011426,ENSG00000012048,ENSG00000071539,ENSG00000073111,ENSG00000075218,ENSG00000075702,ENSG00000078900,ENSG00000080986,ENSG00000087586,ENSG00000088325,ENSG00000089685,ENSG00000090889,ENSG00000092853,ENSG00000093009,ENSG00000094804,ENSG00000100526,ENSG00000101003,ENSG00000101057,ENSG00000101224,ENSG00000101412,ENSG00000104738,ENSG00000108106,ENSG00000109805,ENSG00000111206…
GO:BP	cell cycle process	GO:0022402	2.22259e-36	35.6531	1206	454	110	21100	ENSG00000006634,ENSG00000011426,ENSG00000012048,ENSG00000066279,ENSG00000071539,ENSG00000073111,ENSG00000075218,ENSG00000075702,ENSG00000080986,ENSG00000085999,ENSG00000087586,ENSG00000088325,ENSG00000090889,ENSG00000092853,ENSG00000093009,ENSG00000094804,ENSG00000100526,ENSG00000101003,ENSG00000101057,ENSG00000101224,ENSG00000101412,ENSG00000104738,ENSG00000108106,ENSG00000109805,ENSG00000111206…
GO:BP	mitotic cell cycle process	GO:1903047	2.43244e-36	35.614	755	454	88	21100	ENSG00000006634,ENSG00000011426,ENSG00000012048,ENSG00000071539,ENSG00000073111,ENSG00000075218,ENSG00000075702,ENSG00000080986,ENSG00000087586,ENSG00000088325,ENSG00000090889,ENSG00000092853,ENSG00000093009,ENSG00000094804,ENSG00000100526,ENSG00000101003,ENSG00000101057,ENSG00000101224,ENSG00000101412,ENSG00000104738,ENSG00000108106,ENSG00000109805,ENSG00000111206,ENSG00000112742,ENSG00000112984…
GO:BP	cell cycle	GO:0007049	3.15823e-35	34.5006	1774	454	132	21100	ENSG00000006634,ENSG00000011426,ENSG00000012048,ENSG00000066279,ENSG00000068489,ENSG00000071539,ENSG00000073111,ENSG00000075218,ENSG00000075702,ENSG00000078900,ENSG00000080986,ENSG00000085999,ENSG00000087586,ENSG00000088325,ENSG00000089685,ENSG00000090889,ENSG00000092853,ENSG00000093009,ENSG00000094804,ENSG00000100526,ENSG00000101003,ENSG00000101057,ENSG00000101224,ENSG00000101412,ENSG00000104738…
GO:BP	nuclear division	GO:0000280	4.02558e-33	32.3952	454	454	67	21100	ENSG00000011426,ENSG00000066279,ENSG00000071539,ENSG00000080986,ENSG00000085999,ENSG00000087586,ENSG00000088325,ENSG00000090889,ENSG00000094804,ENSG00000101057,ENSG00000101224,ENSG00000108106,ENSG00000109805,ENSG00000111247,ENSG00000112742,ENSG00000117399,ENSG00000117650,ENSG00000117724,ENSG00000118193,ENSG00000121152,ENSG00000121211,ENSG00000121621,ENSG00000123219,ENSG00000123975,ENSG00000126787…
GO:BP	organelle fission	GO:0048285	2.19186e-31	30.6592	500	454	68	21100	ENSG00000011426,ENSG00000066279,ENSG00000071539,ENSG00000080986,ENSG00000085999,ENSG00000087586,ENSG00000088325,ENSG00000090889,ENSG00000094804,ENSG00000101057,ENSG00000101224,ENSG00000108106,ENSG00000109805,ENSG00000111247,ENSG00000112742,ENSG00000117399,ENSG00000117650,ENSG00000117724,ENSG00000118193,ENSG00000121152,ENSG00000121211,ENSG00000121621,ENSG00000123219,ENSG00000123975,ENSG00000126787…
GO:BP	chromosome organization	GO:0051276	1.65636e-26	25.7808	1059	454	90	21100	ENSG00000012048,ENSG00000051341,ENSG00000071539,ENSG00000073111,ENSG00000080986,ENSG00000085999,ENSG00000090889,ENSG00000093009,ENSG00000094804,ENSG00000101003,ENSG00000102384,ENSG00000104738,ENSG00000107815,ENSG00000109805,ENSG00000112742,ENSG00000115163,ENSG00000117399,ENSG00000117650,ENSG00000117724,ENSG00000118193,ENSG00000119969,ENSG00000121152,ENSG00000121621,ENSG00000123219,ENSG00000123485…
GO:BP	mitotic nuclear division	GO:0140014	1.97138e-26	25.7052	301	454	50	21100	ENSG00000011426,ENSG00000071539,ENSG00000080986,ENSG00000087586,ENSG00000088325,ENSG00000090889,ENSG00000094804,ENSG00000101057,ENSG00000108106,ENSG00000109805,ENSG00000112742,ENSG00000117399,ENSG00000117650,ENSG00000117724,ENSG00000118193,ENSG00000121152,ENSG00000121621,ENSG00000123219,ENSG00000126787,ENSG00000127564,ENSG00000129810,ENSG00000134057,ENSG00000136982,ENSG00000137804,ENSG00000137807…
GO:BP	cell division	GO:0051301	4.10611e-26	25.3866	646	454	70	21100	ENSG00000011426,ENSG00000066279,ENSG00000080986,ENSG00000087586,ENSG00000088325,ENSG00000089685,ENSG00000090889,ENSG00000091651,ENSG00000094804,ENSG00000101224,ENSG00000108106,ENSG00000109805,ENSG00000111665,ENSG00000112984,ENSG00000114346,ENSG00000115163,ENSG00000117399,ENSG00000117650,ENSG00000117724,ENSG00000118193,ENSG00000119969,ENSG00000121152,ENSG00000123975,ENSG00000129195,ENSG00000129810…
GO:BP	chromosome segregation	GO:0007059	1.53404e-25	24.8142	344	454	52	21100	ENSG00000012048,ENSG00000071539,ENSG00000080986,ENSG00000089685,ENSG00000090889,ENSG00000094804,ENSG00000109805,ENSG00000112742,ENSG00000114346,ENSG00000117399,ENSG00000117650,ENSG00000117724,ENSG00000118193,ENSG00000121152,ENSG00000121621,ENSG00000123219,ENSG00000123485,ENSG00000126787,ENSG00000129810,ENSG00000131747,ENSG00000134057,ENSG00000136492,ENSG00000136982,ENSG00000137804,ENSG00000137807…
GO:BP	sister chromatid segregation	GO:0000819	1.37105e-22	21.8629	202	454	39	21100	ENSG00000071539,ENSG00000080986,ENSG00000090889,ENSG00000094804,ENSG00000109805,ENSG00000112742,ENSG00000117399,ENSG00000117650,ENSG00000117724,ENSG00000118193,ENSG00000121152,ENSG00000121621,ENSG00000123219,ENSG00000126787,ENSG00000129810,ENSG00000131747,ENSG00000134057,ENSG00000136982,ENSG00000137804,ENSG00000137807,ENSG00000138778,ENSG00000142945,ENSG00000143228,ENSG00000146670,ENSG00000146918…
GO:BP	mitotic sister chromatid segregation	GO:0000070	7.32113e-22	21.1354	173	454	36	21100	ENSG00000071539,ENSG00000080986,ENSG00000090889,ENSG00000094804,ENSG00000109805,ENSG00000112742,ENSG00000117399,ENSG00000117650,ENSG00000117724,ENSG00000118193,ENSG00000121152,ENSG00000121621,ENSG00000123219,ENSG00000126787,ENSG00000129810,ENSG00000134057,ENSG00000136982,ENSG00000137804,ENSG00000137807,ENSG00000138778,ENSG00000142945,ENSG00000143228,ENSG00000146670,ENSG00000146918,ENSG00000156970…
GO:BP	nuclear chromosome segregation	GO:0098813	1.1616e-21	20.9349	284	454	44	21100	ENSG00000071539,ENSG00000080986,ENSG00000090889,ENSG00000094804,ENSG00000109805,ENSG00000112742,ENSG00000114346,ENSG00000117399,ENSG00000117650,ENSG00000117724,ENSG00000118193,ENSG00000121152,ENSG00000121621,ENSG00000123219,ENSG00000126787,ENSG00000129810,ENSG00000131747,ENSG00000134057,ENSG00000136492,ENSG00000136982,ENSG00000137804,ENSG00000137807,ENSG00000137812,ENSG00000138778,ENSG00000142945…
GO:BP	regulation of cell cycle process	GO:0010564	2.05122e-20	19.688	695	454	65	21100	ENSG00000006634,ENSG00000011426,ENSG00000012048,ENSG00000071539,ENSG00000075218,ENSG00000075702,ENSG00000080986,ENSG00000087586,ENSG00000088325,ENSG00000092853,ENSG00000093009,ENSG00000094804,ENSG00000101224,ENSG00000101412,ENSG00000109805,ENSG00000111247,ENSG00000112742,ENSG00000112984,ENSG00000114346,ENSG00000117399,ENSG00000117650,ENSG00000117724,ENSG00000118193,ENSG00000121152,ENSG00000126787…
GO:BP	DNA metabolic process	GO:0006259	1.83185e-19	18.7371	1023	454	78	21100	ENSG00000006634,ENSG00000012048,ENSG00000051341,ENSG00000065328,ENSG00000071539,ENSG00000073111,ENSG00000077152,ENSG00000078900,ENSG00000081059,ENSG00000085999,ENSG00000088305,ENSG00000089723,ENSG00000091651,ENSG00000092853,ENSG00000093009,ENSG00000094804,ENSG00000101003,ENSG00000104738,ENSG00000107815,ENSG00000109674,ENSG00000111206,ENSG00000111247,ENSG00000117650,ENSG00000117724,ENSG00000119969…
GO:BP	organelle organization	GO:0006996	5.16636e-18	17.2868	3874	454	168	21100	ENSG00000006606,ENSG00000011347,ENSG00000011426,ENSG00000012048,ENSG00000025772,ENSG00000051341,ENSG00000066279,ENSG00000071539,ENSG00000073111,ENSG00000075702,ENSG00000078114,ENSG00000080986,ENSG00000085999,ENSG00000087586,ENSG00000088325,ENSG00000089685,ENSG00000090889,ENSG00000093009,ENSG00000094804,ENSG00000100625,ENSG00000101003,ENSG00000101057,ENSG00000101224,ENSG00000102384,ENSG00000103021…
GO:BP	regulation of cell cycle	GO:0051726	8.48537e-18	17.0713	1089	454	78	21100	ENSG00000006634,ENSG00000011426,ENSG00000012048,ENSG00000066279,ENSG00000068489,ENSG00000071539,ENSG00000075218,ENSG00000075702,ENSG00000078900,ENSG00000080986,ENSG00000087586,ENSG00000088325,ENSG00000089685,ENSG00000092853,ENSG00000093009,ENSG00000094804,ENSG00000100526,ENSG00000101224,ENSG00000101412,ENSG00000109805,ENSG00000111206,ENSG00000111247,ENSG00000112742,ENSG00000112984,ENSG00000114346…
GO:BP	meiotic cell cycle	GO:0051321	3.82321e-16	15.4176	267	454	37	21100	ENSG00000066279,ENSG00000071539,ENSG00000080986,ENSG00000085999,ENSG00000087586,ENSG00000101224,ENSG00000111247,ENSG00000112742,ENSG00000117399,ENSG00000117650,ENSG00000121152,ENSG00000121211,ENSG00000121621,ENSG00000123975,ENSG00000127564,ENSG00000129810,ENSG00000131747,ENSG00000136492,ENSG00000137948,ENSG00000139618,ENSG00000142182,ENSG00000143228,ENSG00000156970,ENSG00000158402,ENSG00000163132…
GO:BP	meiotic cell cycle process	GO:1903046	4.62614e-16	15.3348	207	454	33	21100	ENSG00000066279,ENSG00000071539,ENSG00000080986,ENSG00000085999,ENSG00000087586,ENSG00000101224,ENSG00000111247,ENSG00000112742,ENSG00000117399,ENSG00000121152,ENSG00000121211,ENSG00000121621,ENSG00000123975,ENSG00000129810,ENSG00000131747,ENSG00000136492,ENSG00000137948,ENSG00000139618,ENSG00000142182,ENSG00000143228,ENSG00000156970,ENSG00000158402,ENSG00000163132,ENSG00000163535,ENSG00000164045…
GO:BP	meiotic nuclear division	GO:0140013	2.14514e-15	14.6685	188	454	31	21100	ENSG00000066279,ENSG00000071539,ENSG00000080986,ENSG00000085999,ENSG00000087586,ENSG00000101224,ENSG00000111247,ENSG00000112742,ENSG00000117399,ENSG00000121152,ENSG00000121211,ENSG00000121621,ENSG00000123975,ENSG00000129810,ENSG00000131747,ENSG00000136492,ENSG00000137948,ENSG00000139618,ENSG00000142182,ENSG00000143228,ENSG00000156970,ENSG00000163132,ENSG00000163535,ENSG00000164611,ENSG00000165181…
GO:BP	mitotic cell cycle phase transition	GO:0044772	8.37002e-15	14.0773	440	454	45	21100	ENSG00000006634,ENSG00000011426,ENSG00000012048,ENSG00000071539,ENSG00000075218,ENSG00000080986,ENSG00000087586,ENSG00000092853,ENSG00000094804,ENSG00000100526,ENSG00000101224,ENSG00000101412,ENSG00000108106,ENSG00000111206,ENSG00000112742,ENSG00000117724,ENSG00000118193,ENSG00000123975,ENSG00000126787,ENSG00000127564,ENSG00000134057,ENSG00000136997,ENSG00000138778,ENSG00000140534,ENSG00000143476…
GO:BP	cell cycle phase transition	GO:0044770	3.04886e-14	13.5159	538	454	49	21100	ENSG00000006634,ENSG00000011426,ENSG00000012048,ENSG00000071539,ENSG00000075218,ENSG00000080986,ENSG00000087586,ENSG00000092853,ENSG00000093009,ENSG00000094804,ENSG00000100526,ENSG00000101224,ENSG00000101412,ENSG00000108106,ENSG00000111206,ENSG00000112742,ENSG00000117724,ENSG00000118193,ENSG00000123975,ENSG00000126787,ENSG00000127564,ENSG00000134057,ENSG00000136492,ENSG00000136997,ENSG00000138346…
GO:BP	microtubule cytoskeleton organization	GO:0000226	4.18541e-14	13.3783	630	454	53	21100	ENSG00000012048,ENSG00000066279,ENSG00000075702,ENSG00000080986,ENSG00000087586,ENSG00000088325,ENSG00000089685,ENSG00000090889,ENSG00000101057,ENSG00000105948,ENSG00000112742,ENSG00000112877,ENSG00000112984,ENSG00000115163,ENSG00000117399,ENSG00000117650,ENSG00000121621,ENSG00000126787,ENSG00000127423,ENSG00000129810,ENSG00000134057,ENSG00000136108,ENSG00000137804,ENSG00000137807,ENSG00000138160…
GO:BP	regulation of mitotic cell cycle	GO:0007346	8.20349e-13	12.086	475	454	44	21100	ENSG00000011426,ENSG00000012048,ENSG00000071539,ENSG00000075218,ENSG00000078900,ENSG00000080986,ENSG00000087586,ENSG00000089685,ENSG00000092853,ENSG00000094804,ENSG00000101224,ENSG00000101412,ENSG00000112742,ENSG00000117650,ENSG00000117724,ENSG00000118193,ENSG00000123975,ENSG00000126787,ENSG00000127564,ENSG00000134057,ENSG00000137804,ENSG00000138182,ENSG00000138778,ENSG00000139618,ENSG00000140534…
GO:BP	microtubule-based process	GO:0007017	1.25151e-12	11.9026	904	454	62	21100	ENSG00000012048,ENSG00000066279,ENSG00000075218,ENSG00000075702,ENSG00000080986,ENSG00000087586,ENSG00000088325,ENSG00000089685,ENSG00000090889,ENSG00000101057,ENSG00000104892,ENSG00000105948,ENSG00000112742,ENSG00000112877,ENSG00000112984,ENSG00000115163,ENSG00000117399,ENSG00000117650,ENSG00000118193,ENSG00000121621,ENSG00000126787,ENSG00000127423,ENSG00000129810,ENSG00000134057,ENSG00000136108…
GO:BP	regulation of chromosome segregation	GO:0051983	2.47445e-12	11.6065	96	454	21	21100	ENSG00000071539,ENSG00000080986,ENSG00000094804,ENSG00000109805,ENSG00000112742,ENSG00000117724,ENSG00000121152,ENSG00000126787,ENSG00000134057,ENSG00000138778,ENSG00000142945,ENSG00000146918,ENSG00000148773,ENSG00000156970,ENSG00000164109,ENSG00000164611,ENSG00000166851,ENSG00000169679,ENSG00000181085,ENSG00000184661,ENSG00000259288
GO:BP	regulation of nuclear division	GO:0051783	9.14437e-12	11.0388	141	454	24	21100	ENSG00000071539,ENSG00000080986,ENSG00000087586,ENSG00000111247,ENSG00000112742,ENSG00000117399,ENSG00000117650,ENSG00000117724,ENSG00000126787,ENSG00000127564,ENSG00000134057,ENSG00000137804,ENSG00000138182,ENSG00000148773,ENSG00000149554,ENSG00000156970,ENSG00000158402,ENSG00000163132,ENSG00000164109,ENSG00000166851,ENSG00000169679,ENSG00000184661,ENSG00000237452,ENSG00000259288
GO:BP	microtubule cytoskeleton organization involved in mitosis	GO:1902850	1.21798e-11	10.9144	157	454	25	21100	ENSG00000075702,ENSG00000080986,ENSG00000087586,ENSG00000088325,ENSG00000090889,ENSG00000101057,ENSG00000112742,ENSG00000115163,ENSG00000117399,ENSG00000117650,ENSG00000126787,ENSG00000134057,ENSG00000137804,ENSG00000137807,ENSG00000138160,ENSG00000138778,ENSG00000143228,ENSG00000152253,ENSG00000163808,ENSG00000164109,ENSG00000166851,ENSG00000186193,ENSG00000198901,ENSG00000204899,ENSG00000237649
GO:BP	DNA replication	GO:0006260	1.43523e-11	10.8431	309	454	34	21100	ENSG00000006634,ENSG00000051341,ENSG00000065328,ENSG00000073111,ENSG00000091651,ENSG00000093009,ENSG00000094804,ENSG00000101003,ENSG00000104738,ENSG00000107815,ENSG00000127311,ENSG00000133119,ENSG00000136982,ENSG00000137309,ENSG00000138346,ENSG00000139618,ENSG00000140534,ENSG00000143476,ENSG00000145386,ENSG00000146263,ENSG00000147536,ENSG00000149554,ENSG00000159259,ENSG00000163191,ENSG00000165732…
GO:BP	meiosis I cell cycle process	GO:0061982	2.85533e-11	10.5443	134	454	23	21100	ENSG00000071539,ENSG00000080986,ENSG00000085999,ENSG00000087586,ENSG00000101224,ENSG00000111247,ENSG00000121211,ENSG00000123975,ENSG00000129810,ENSG00000131747,ENSG00000136492,ENSG00000137948,ENSG00000139618,ENSG00000142182,ENSG00000158402,ENSG00000163535,ENSG00000164045,ENSG00000164611,ENSG00000165181,ENSG00000166851,ENSG00000181085,ENSG00000182459,ENSG00000197275
GO:BP	positive regulation of cell cycle process	GO:0090068	4.70525e-11	10.3274	248	454	30	21100	ENSG00000006634,ENSG00000080986,ENSG00000087586,ENSG00000094804,ENSG00000101224,ENSG00000109805,ENSG00000111247,ENSG00000114346,ENSG00000118193,ENSG00000121152,ENSG00000126787,ENSG00000134057,ENSG00000137804,ENSG00000137807,ENSG00000138182,ENSG00000138795,ENSG00000142731,ENSG00000143476,ENSG00000146670,ENSG00000146918,ENSG00000158402,ENSG00000163132,ENSG00000164045,ENSG00000164109,ENSG00000165891…
GO:BP	chromosome separation	GO:0051304	7.45968e-11	10.1273	100	454	20	21100	ENSG00000071539,ENSG00000080986,ENSG00000094804,ENSG00000109805,ENSG00000112742,ENSG00000117724,ENSG00000121152,ENSG00000126787,ENSG00000131747,ENSG00000134057,ENSG00000138778,ENSG00000146918,ENSG00000156970,ENSG00000164109,ENSG00000164611,ENSG00000165181,ENSG00000166851,ENSG00000169679,ENSG00000181085,ENSG00000259288
GO:BP	positive regulation of cell cycle	GO:0045787	7.94777e-11	10.0998	347	454	35	21100	ENSG00000006634,ENSG00000080986,ENSG00000087586,ENSG00000094804,ENSG00000101224,ENSG00000109805,ENSG00000111247,ENSG00000114346,ENSG00000118193,ENSG00000121152,ENSG00000123975,ENSG00000126787,ENSG00000134057,ENSG00000137804,ENSG00000137807,ENSG00000138182,ENSG00000138795,ENSG00000139618,ENSG00000142731,ENSG00000143476,ENSG00000146670,ENSG00000146918,ENSG00000149554,ENSG00000158402,ENSG00000163132…
GO:BP	regulation of chromosome separation	GO:1905818	8.09222e-11	10.0919	77	454	18	21100	ENSG00000071539,ENSG00000080986,ENSG00000094804,ENSG00000109805,ENSG00000112742,ENSG00000117724,ENSG00000121152,ENSG00000126787,ENSG00000134057,ENSG00000138778,ENSG00000146918,ENSG00000156970,ENSG00000164109,ENSG00000164611,ENSG00000166851,ENSG00000169679,ENSG00000181085,ENSG00000259288
GO:BP	regulation of cell cycle phase transition	GO:1901987	1.25629e-10	9.90091	414	454	38	21100	ENSG00000006634,ENSG00000011426,ENSG00000012048,ENSG00000071539,ENSG00000075218,ENSG00000080986,ENSG00000087586,ENSG00000092853,ENSG00000093009,ENSG00000094804,ENSG00000101224,ENSG00000101412,ENSG00000112742,ENSG00000117724,ENSG00000118193,ENSG00000126787,ENSG00000134057,ENSG00000136492,ENSG00000138346,ENSG00000138778,ENSG00000140534,ENSG00000143476,ENSG00000146670,ENSG00000149554,ENSG00000156970…
GO:BP	cellular response to DNA damage stimulus	GO:0006974	2.23234e-10	9.65124	826	454	55	21100	ENSG00000012048,ENSG00000051341,ENSG00000065328,ENSG00000071539,ENSG00000073111,ENSG00000075218,ENSG00000077152,ENSG00000078900,ENSG00000085999,ENSG00000089723,ENSG00000092853,ENSG00000093009,ENSG00000101412,ENSG00000104738,ENSG00000109674,ENSG00000111206,ENSG00000111247,ENSG00000127311,ENSG00000127423,ENSG00000131747,ENSG00000133119,ENSG00000136492,ENSG00000136997,ENSG00000137309,ENSG00000138346…
GO:BP	regulation of mitotic cell cycle phase transition	GO:1901990	2.34232e-10	9.63035	320	454	33	21100	ENSG00000011426,ENSG00000012048,ENSG00000071539,ENSG00000075218,ENSG00000080986,ENSG00000087586,ENSG00000092853,ENSG00000094804,ENSG00000101224,ENSG00000101412,ENSG00000112742,ENSG00000117724,ENSG00000118193,ENSG00000126787,ENSG00000134057,ENSG00000138778,ENSG00000140534,ENSG00000143476,ENSG00000146670,ENSG00000149554,ENSG00000156970,ENSG00000158402,ENSG00000164045,ENSG00000164109,ENSG00000165891…
GO:BP	DNA recombination	GO:0006310	2.5597e-10	9.59181	321	454	33	21100	ENSG00000012048,ENSG00000051341,ENSG00000071539,ENSG00000073111,ENSG00000081059,ENSG00000085999,ENSG00000093009,ENSG00000104738,ENSG00000111247,ENSG00000121211,ENSG00000124575,ENSG00000127311,ENSG00000127423,ENSG00000131747,ENSG00000136492,ENSG00000138795,ENSG00000139618,ENSG00000144381,ENSG00000146263,ENSG00000147536,ENSG00000149554,ENSG00000165181,ENSG00000168298,ENSG00000174371,ENSG00000176208…
GO:BP	regulation of cellular process	GO:0050794	3.01338e-10	9.52095	11193	454	317	21100	ENSG00000003249,ENSG00000006327,ENSG00000006606,ENSG00000006634,ENSG00000006704,ENSG00000008300,ENSG00000009950,ENSG00000011332,ENSG00000011347,ENSG00000011426,ENSG00000011677,ENSG00000012048,ENSG00000018280,ENSG00000024526,ENSG00000035499,ENSG00000043355,ENSG00000046774,ENSG00000050344,ENSG00000051341,ENSG00000064651,ENSG00000066279,ENSG00000068489,ENSG00000068650,ENSG00000071539,ENSG00000073111…
GO:BP	regulation of mitotic nuclear division	GO:0007088	8.53041e-10	9.06903	113	454	20	21100	ENSG00000071539,ENSG00000080986,ENSG00000087586,ENSG00000112742,ENSG00000117650,ENSG00000117724,ENSG00000126787,ENSG00000127564,ENSG00000134057,ENSG00000137804,ENSG00000138182,ENSG00000148773,ENSG00000149554,ENSG00000156970,ENSG00000158402,ENSG00000164109,ENSG00000166851,ENSG00000169679,ENSG00000184661,ENSG00000259288
GO:BP	mitotic spindle organization	GO:0007052	8.80563e-10	9.05524	127	454	21	21100	ENSG00000075702,ENSG00000080986,ENSG00000087586,ENSG00000088325,ENSG00000090889,ENSG00000101057,ENSG00000112742,ENSG00000117399,ENSG00000117650,ENSG00000126787,ENSG00000134057,ENSG00000137807,ENSG00000138160,ENSG00000138778,ENSG00000143228,ENSG00000152253,ENSG00000163808,ENSG00000166851,ENSG00000198901,ENSG00000204899,ENSG00000237649
GO:BP	non-membrane-bounded organelle assembly	GO:0140694	1.08239e-09	8.96562	379	454	35	21100	ENSG00000011426,ENSG00000012048,ENSG00000066279,ENSG00000075702,ENSG00000078114,ENSG00000080986,ENSG00000087586,ENSG00000088325,ENSG00000090889,ENSG00000100625,ENSG00000101057,ENSG00000104549,ENSG00000105048,ENSG00000112877,ENSG00000115163,ENSG00000117399,ENSG00000117650,ENSG00000117724,ENSG00000123219,ENSG00000126787,ENSG00000137807,ENSG00000138160,ENSG00000138778,ENSG00000142731,ENSG00000162004…
GO:BP	cell cycle checkpoint signaling	GO:0000075	1.27118e-09	8.89579	175	454	24	21100	ENSG00000012048,ENSG00000071539,ENSG00000075218,ENSG00000080986,ENSG00000092853,ENSG00000093009,ENSG00000094804,ENSG00000101412,ENSG00000112742,ENSG00000117724,ENSG00000134057,ENSG00000136492,ENSG00000138346,ENSG00000140534,ENSG00000143476,ENSG00000149554,ENSG00000156970,ENSG00000164109,ENSG00000166851,ENSG00000169679,ENSG00000170312,ENSG00000197299,ENSG00000253729,ENSG00000259288
GO:BP	DNA repair	GO:0006281	1.29931e-09	8.88629	537	454	42	21100	ENSG00000012048,ENSG00000051341,ENSG00000071539,ENSG00000073111,ENSG00000077152,ENSG00000078900,ENSG00000085999,ENSG00000089723,ENSG00000092853,ENSG00000093009,ENSG00000104738,ENSG00000109674,ENSG00000111206,ENSG00000111247,ENSG00000127311,ENSG00000127423,ENSG00000133119,ENSG00000136492,ENSG00000137309,ENSG00000138346,ENSG00000139618,ENSG00000140525,ENSG00000140534,ENSG00000143476,ENSG00000146263…
GO:BP	spindle organization	GO:0007051	1.37075e-09	8.86304	192	454	25	21100	ENSG00000066279,ENSG00000075702,ENSG00000080986,ENSG00000087586,ENSG00000088325,ENSG00000090889,ENSG00000101057,ENSG00000112742,ENSG00000112877,ENSG00000117399,ENSG00000117650,ENSG00000126787,ENSG00000127423,ENSG00000134057,ENSG00000137807,ENSG00000138160,ENSG00000138778,ENSG00000143228,ENSG00000152253,ENSG00000163808,ENSG00000166851,ENSG00000181085,ENSG00000198901,ENSG00000204899,ENSG00000237649
GO:BP	DNA duplex unwinding	GO:0032508	2.16078e-09	8.66539	92	454	18	21100	ENSG00000051341,ENSG00000073111,ENSG00000085999,ENSG00000093009,ENSG00000101003,ENSG00000104738,ENSG00000107815,ENSG00000127311,ENSG00000131747,ENSG00000133119,ENSG00000136492,ENSG00000136982,ENSG00000137309,ENSG00000138346,ENSG00000147536,ENSG00000186871,ENSG00000197275,ENSG00000197299
GO:BP	DNA conformation change	GO:0071103	2.1995e-09	8.65768	105	454	19	21100	ENSG00000051341,ENSG00000073111,ENSG00000085999,ENSG00000093009,ENSG00000101003,ENSG00000104738,ENSG00000107815,ENSG00000127311,ENSG00000131747,ENSG00000133119,ENSG00000136492,ENSG00000136982,ENSG00000137309,ENSG00000138346,ENSG00000147536,ENSG00000184428,ENSG00000186871,ENSG00000197275,ENSG00000197299
GO:BP	DNA-templated DNA replication	GO:0006261	4.89082e-09	8.31062	186	454	24	21100	ENSG00000006634,ENSG00000051341,ENSG00000065328,ENSG00000073111,ENSG00000091651,ENSG00000093009,ENSG00000094804,ENSG00000101003,ENSG00000104738,ENSG00000107815,ENSG00000127311,ENSG00000133119,ENSG00000136982,ENSG00000137309,ENSG00000138346,ENSG00000139618,ENSG00000140534,ENSG00000146263,ENSG00000147536,ENSG00000165732,ENSG00000165891,ENSG00000176208,ENSG00000197299,ENSG00000198554
GO:BP	DNA geometric change	GO:0032392	6.72258e-09	8.17246	98	454	18	21100	ENSG00000051341,ENSG00000073111,ENSG00000085999,ENSG00000093009,ENSG00000101003,ENSG00000104738,ENSG00000107815,ENSG00000127311,ENSG00000131747,ENSG00000133119,ENSG00000136492,ENSG00000136982,ENSG00000137309,ENSG00000138346,ENSG00000147536,ENSG00000186871,ENSG00000197275,ENSG00000197299
GO:BP	meiosis I	GO:0007127	9.56756e-09	8.0192	128	454	20	21100	ENSG00000071539,ENSG00000080986,ENSG00000085999,ENSG00000087586,ENSG00000101224,ENSG00000111247,ENSG00000121211,ENSG00000123975,ENSG00000129810,ENSG00000131747,ENSG00000136492,ENSG00000137948,ENSG00000139618,ENSG00000142182,ENSG00000163535,ENSG00000164611,ENSG00000165181,ENSG00000166851,ENSG00000182459,ENSG00000197275
GO:BP	protein-DNA complex subunit organization	GO:0071824	1.4507e-08	7.83842	269	454	28	21100	ENSG00000073111,ENSG00000093009,ENSG00000102384,ENSG00000115163,ENSG00000117724,ENSG00000119969,ENSG00000123219,ENSG00000123485,ENSG00000124575,ENSG00000124635,ENSG00000126787,ENSG00000136997,ENSG00000137309,ENSG00000137948,ENSG00000138778,ENSG00000159259,ENSG00000168298,ENSG00000180596,ENSG00000181218,ENSG00000183598,ENSG00000185130,ENSG00000196890,ENSG00000197061,ENSG00000197153,ENSG00000197409…
GO:BP	mitotic cell cycle checkpoint signaling	GO:0007093	2.28676e-08	7.64078	134	454	20	21100	ENSG00000012048,ENSG00000071539,ENSG00000075218,ENSG00000080986,ENSG00000092853,ENSG00000094804,ENSG00000112742,ENSG00000117724,ENSG00000134057,ENSG00000140534,ENSG00000143476,ENSG00000149554,ENSG00000156970,ENSG00000164109,ENSG00000166851,ENSG00000169679,ENSG00000170312,ENSG00000197299,ENSG00000253729,ENSG00000259288
GO:BP	cytoskeleton organization	GO:0007010	5.35357e-08	7.27136	1453	454	72	21100	ENSG00000006606,ENSG00000011426,ENSG00000012048,ENSG00000066279,ENSG00000075702,ENSG00000078114,ENSG00000080986,ENSG00000087586,ENSG00000088325,ENSG00000089685,ENSG00000090889,ENSG00000100625,ENSG00000101057,ENSG00000105048,ENSG00000105948,ENSG00000108759,ENSG00000112655,ENSG00000112742,ENSG00000112877,ENSG00000112984,ENSG00000114346,ENSG00000115163,ENSG00000117399,ENSG00000117650,ENSG00000121621…
GO:BP	regulation of sister chromatid segregation	GO:0033045	8.23044e-08	7.08458	73	454	15	21100	ENSG00000071539,ENSG00000080986,ENSG00000094804,ENSG00000112742,ENSG00000117724,ENSG00000126787,ENSG00000134057,ENSG00000138778,ENSG00000156970,ENSG00000164109,ENSG00000164611,ENSG00000166851,ENSG00000169679,ENSG00000181085,ENSG00000259288
GO:BP	cell cycle G2/M phase transition	GO:0044839	8.66928e-08	7.06202	177	454	22	21100	ENSG00000012048,ENSG00000080986,ENSG00000087586,ENSG00000092853,ENSG00000094804,ENSG00000101224,ENSG00000111206,ENSG00000117724,ENSG00000118193,ENSG00000127564,ENSG00000134057,ENSG00000140534,ENSG00000143476,ENSG00000145386,ENSG00000149554,ENSG00000158402,ENSG00000164045,ENSG00000165304,ENSG00000166851,ENSG00000170312,ENSG00000176208,ENSG00000197299
GO:BP	regulation of DNA metabolic process	GO:0051052	1.14707e-07	6.94041	470	454	36	21100	ENSG00000006634,ENSG00000012048,ENSG00000051341,ENSG00000089723,ENSG00000094804,ENSG00000101003,ENSG00000111206,ENSG00000111247,ENSG00000117650,ENSG00000124575,ENSG00000127311,ENSG00000127423,ENSG00000130826,ENSG00000133119,ENSG00000136982,ENSG00000136997,ENSG00000138346,ENSG00000139618,ENSG00000140534,ENSG00000142182,ENSG00000145386,ENSG00000147536,ENSG00000149554,ENSG00000163191,ENSG00000165891…
GO:BP	regulation of metaphase/anaphase transition of cell cycle	GO:1902099	1.21335e-07	6.91601	63	454	14	21100	ENSG00000071539,ENSG00000080986,ENSG00000094804,ENSG00000112742,ENSG00000117724,ENSG00000126787,ENSG00000134057,ENSG00000138778,ENSG00000156970,ENSG00000164109,ENSG00000166851,ENSG00000169679,ENSG00000181085,ENSG00000259288
GO:BP	regulation of mitotic sister chromatid separation	GO:0010965	1.52292e-07	6.81732	64	454	14	21100	ENSG00000071539,ENSG00000080986,ENSG00000094804,ENSG00000112742,ENSG00000117724,ENSG00000126787,ENSG00000134057,ENSG00000138778,ENSG00000156970,ENSG00000164109,ENSG00000164611,ENSG00000166851,ENSG00000169679,ENSG00000259288
GO:BP	reproductive process	GO:0022414	1.55876e-07	6.80722	1519	454	73	21100	ENSG00000007038,ENSG00000066279,ENSG00000071539,ENSG00000079462,ENSG00000080986,ENSG00000085999,ENSG00000087586,ENSG00000100625,ENSG00000101224,ENSG00000101412,ENSG00000102265,ENSG00000102384,ENSG00000104892,ENSG00000104899,ENSG00000105948,ENSG00000107187,ENSG00000111247,ENSG00000112742,ENSG00000113739,ENSG00000117394,ENSG00000117399,ENSG00000117650,ENSG00000118557,ENSG00000121152,ENSG00000121211…
GO:BP	metaphase/anaphase transition of cell cycle	GO:0044784	1.90327e-07	6.7205	65	454	14	21100	ENSG00000071539,ENSG00000080986,ENSG00000094804,ENSG00000112742,ENSG00000117724,ENSG00000126787,ENSG00000134057,ENSG00000138778,ENSG00000156970,ENSG00000164109,ENSG00000166851,ENSG00000169679,ENSG00000181085,ENSG00000259288
GO:BP	reproduction	GO:0000003	1.98009e-07	6.70332	1527	454	73	21100	ENSG00000007038,ENSG00000066279,ENSG00000071539,ENSG00000079462,ENSG00000080986,ENSG00000085999,ENSG00000087586,ENSG00000100625,ENSG00000101224,ENSG00000101412,ENSG00000102265,ENSG00000102384,ENSG00000104892,ENSG00000104899,ENSG00000105948,ENSG00000107187,ENSG00000111247,ENSG00000112742,ENSG00000113739,ENSG00000117394,ENSG00000117399,ENSG00000117650,ENSG00000118557,ENSG00000121152,ENSG00000121211…
GO:BP	negative regulation of nucleobase-containing compound metabolic process	GO:0045934	2.36592e-07	6.626	1533	454	73	21100	ENSG00000006704,ENSG00000009950,ENSG00000011332,ENSG00000012048,ENSG00000018280,ENSG00000024526,ENSG00000043355,ENSG00000046774,ENSG00000050344,ENSG00000051341,ENSG00000081059,ENSG00000088305,ENSG00000089685,ENSG00000089723,ENSG00000094804,ENSG00000099399,ENSG00000100625,ENSG00000101255,ENSG00000101412,ENSG00000111206,ENSG00000112837,ENSG00000117724,ENSG00000120068,ENSG00000124575,ENSG00000125931…
GO:BP	negative regulation of cellular process	GO:0048523	2.8458e-07	6.5458	4856	454	164	21100	ENSG00000003249,ENSG00000006704,ENSG00000009950,ENSG00000011332,ENSG00000012048,ENSG00000018280,ENSG00000024526,ENSG00000043355,ENSG00000046774,ENSG00000050344,ENSG00000051341,ENSG00000066279,ENSG00000071539,ENSG00000073111,ENSG00000075218,ENSG00000078900,ENSG00000080986,ENSG00000081059,ENSG00000087586,ENSG00000088305,ENSG00000088325,ENSG00000088992,ENSG00000089327,ENSG00000089685,ENSG00000089723…
GO:BP	negative regulation of cell cycle process	GO:0010948	2.85985e-07	6.54366	305	454	28	21100	ENSG00000012048,ENSG00000071539,ENSG00000075218,ENSG00000080986,ENSG00000092853,ENSG00000093009,ENSG00000094804,ENSG00000101412,ENSG00000112742,ENSG00000117650,ENSG00000117724,ENSG00000134057,ENSG00000136492,ENSG00000138346,ENSG00000140534,ENSG00000143476,ENSG00000149554,ENSG00000156970,ENSG00000162063,ENSG00000164109,ENSG00000164611,ENSG00000165891,ENSG00000166851,ENSG00000169679,ENSG00000170312…
GO:BP	mitotic sister chromatid separation	GO:0051306	2.9363e-07	6.5322	67	454	14	21100	ENSG00000071539,ENSG00000080986,ENSG00000094804,ENSG00000112742,ENSG00000117724,ENSG00000126787,ENSG00000134057,ENSG00000138778,ENSG00000156970,ENSG00000164109,ENSG00000164611,ENSG00000166851,ENSG00000169679,ENSG00000259288
GO:BP	regulation of nitrogen compound metabolic process	GO:0051171	4.2863e-07	6.36792	5654	454	183	21100	ENSG00000003249,ENSG00000006634,ENSG00000006704,ENSG00000009950,ENSG00000011332,ENSG00000012048,ENSG00000018280,ENSG00000024526,ENSG00000043355,ENSG00000046774,ENSG00000050344,ENSG00000051341,ENSG00000071539,ENSG00000078900,ENSG00000081059,ENSG00000087586,ENSG00000088305,ENSG00000088325,ENSG00000088992,ENSG00000089685,ENSG00000089723,ENSG00000091127,ENSG00000092853,ENSG00000094804,ENSG00000099399…
GO:BP	protein-DNA complex assembly	GO:0065004	5.94291e-07	6.226	233	454	24	21100	ENSG00000073111,ENSG00000093009,ENSG00000102384,ENSG00000115163,ENSG00000117724,ENSG00000119969,ENSG00000123219,ENSG00000123485,ENSG00000124575,ENSG00000124635,ENSG00000126787,ENSG00000138778,ENSG00000159259,ENSG00000168298,ENSG00000180596,ENSG00000183598,ENSG00000185130,ENSG00000196890,ENSG00000197061,ENSG00000197153,ENSG00000197409,ENSG00000203760,ENSG00000203814,ENSG00000233822
GO:BP	double-strand break repair	GO:0006302	5.97882e-07	6.22338	273	454	26	21100	ENSG00000012048,ENSG00000051341,ENSG00000071539,ENSG00000073111,ENSG00000085999,ENSG00000089723,ENSG00000093009,ENSG00000104738,ENSG00000111206,ENSG00000111247,ENSG00000127311,ENSG00000127423,ENSG00000136492,ENSG00000138346,ENSG00000139618,ENSG00000146263,ENSG00000146670,ENSG00000147536,ENSG00000149554,ENSG00000171320,ENSG00000181544,ENSG00000185480,ENSG00000196584,ENSG00000197275,ENSG00000197299…
GO:BP	regulation of chromosome organization	GO:0033044	6.04278e-07	6.21876	214	454	23	21100	ENSG00000071539,ENSG00000073111,ENSG00000080986,ENSG00000094804,ENSG00000109805,ENSG00000112742,ENSG00000117650,ENSG00000117724,ENSG00000121152,ENSG00000126787,ENSG00000130826,ENSG00000131747,ENSG00000134057,ENSG00000136997,ENSG00000138778,ENSG00000146670,ENSG00000156970,ENSG00000164109,ENSG00000164611,ENSG00000166851,ENSG00000169679,ENSG00000181085,ENSG00000259288
GO:BP	G2/M transition of mitotic cell cycle	GO:0000086	6.84065e-07	6.1649	161	454	20	21100	ENSG00000012048,ENSG00000087586,ENSG00000092853,ENSG00000094804,ENSG00000101224,ENSG00000111206,ENSG00000117724,ENSG00000118193,ENSG00000127564,ENSG00000134057,ENSG00000140534,ENSG00000143476,ENSG00000145386,ENSG00000149554,ENSG00000158402,ENSG00000164045,ENSG00000165304,ENSG00000166851,ENSG00000170312,ENSG00000197299
GO:BP	regulation of mitotic metaphase/anaphase transition	GO:0030071	8.36387e-07	6.07759	60	454	13	21100	ENSG00000071539,ENSG00000080986,ENSG00000094804,ENSG00000112742,ENSG00000117724,ENSG00000126787,ENSG00000134057,ENSG00000138778,ENSG00000156970,ENSG00000164109,ENSG00000166851,ENSG00000169679,ENSG00000259288
GO:BP	regulation of biological process	GO:0050789	9.86198e-07	6.00604	12276	454	327	21100	ENSG00000003249,ENSG00000006327,ENSG00000006606,ENSG00000006634,ENSG00000006704,ENSG00000008300,ENSG00000009950,ENSG00000011332,ENSG00000011347,ENSG00000011426,ENSG00000011677,ENSG00000012048,ENSG00000018280,ENSG00000024526,ENSG00000035499,ENSG00000043355,ENSG00000046774,ENSG00000050344,ENSG00000051341,ENSG00000064651,ENSG00000066279,ENSG00000068489,ENSG00000068650,ENSG00000071539,ENSG00000073111…
GO:BP	negative regulation of cell cycle phase transition	GO:1901988	1.17665e-06	5.92935	261	454	25	21100	ENSG00000012048,ENSG00000071539,ENSG00000075218,ENSG00000080986,ENSG00000092853,ENSG00000093009,ENSG00000094804,ENSG00000101412,ENSG00000112742,ENSG00000117724,ENSG00000134057,ENSG00000136492,ENSG00000138346,ENSG00000140534,ENSG00000143476,ENSG00000149554,ENSG00000156970,ENSG00000164109,ENSG00000165891,ENSG00000166851,ENSG00000169679,ENSG00000170312,ENSG00000197299,ENSG00000253729,ENSG00000259288
GO:BP	metaphase/anaphase transition of mitotic cell cycle	GO:0007091	1.29333e-06	5.88829	62	454	13	21100	ENSG00000071539,ENSG00000080986,ENSG00000094804,ENSG00000112742,ENSG00000117724,ENSG00000126787,ENSG00000134057,ENSG00000138778,ENSG00000156970,ENSG00000164109,ENSG00000166851,ENSG00000169679,ENSG00000259288
GO:BP	regulation of primary metabolic process	GO:0080090	1.33921e-06	5.87315	5812	454	185	21100	ENSG00000003249,ENSG00000006634,ENSG00000006704,ENSG00000009950,ENSG00000011332,ENSG00000012048,ENSG00000018280,ENSG00000024526,ENSG00000043355,ENSG00000046774,ENSG00000050344,ENSG00000051341,ENSG00000071539,ENSG00000078900,ENSG00000081059,ENSG00000087586,ENSG00000088305,ENSG00000088325,ENSG00000088992,ENSG00000089685,ENSG00000089723,ENSG00000091127,ENSG00000092853,ENSG00000094804,ENSG00000099399…
GO:BP	negative regulation of mitotic cell cycle phase transition	GO:1901991	2.40414e-06	5.61904	191	454	21	21100	ENSG00000012048,ENSG00000071539,ENSG00000075218,ENSG00000080986,ENSG00000092853,ENSG00000094804,ENSG00000112742,ENSG00000117724,ENSG00000134057,ENSG00000140534,ENSG00000143476,ENSG00000149554,ENSG00000156970,ENSG00000164109,ENSG00000165891,ENSG00000166851,ENSG00000169679,ENSG00000170312,ENSG00000197299,ENSG00000253729,ENSG00000259288
GO:BP	negative regulation of mitotic sister chromatid separation	GO:2000816	2.85221e-06	5.54482	43	454	11	21100	ENSG00000071539,ENSG00000080986,ENSG00000112742,ENSG00000117724,ENSG00000134057,ENSG00000156970,ENSG00000164109,ENSG00000164611,ENSG00000166851,ENSG00000169679,ENSG00000259288
GO:BP	negative regulation of mitotic sister chromatid segregation	GO:0033048	2.85221e-06	5.54482	43	454	11	21100	ENSG00000071539,ENSG00000080986,ENSG00000112742,ENSG00000117724,ENSG00000134057,ENSG00000156970,ENSG00000164109,ENSG00000164611,ENSG00000166851,ENSG00000169679,ENSG00000259288
GO:BP	negative regulation of sister chromatid segregation	GO:0033046	2.85221e-06	5.54482	43	454	11	21100	ENSG00000071539,ENSG00000080986,ENSG00000112742,ENSG00000117724,ENSG00000134057,ENSG00000156970,ENSG00000164109,ENSG00000164611,ENSG00000166851,ENSG00000169679,ENSG00000259288
GO:BP	nucleosome organization	GO:0034728	2.98819e-06	5.52459	157	454	19	21100	ENSG00000073111,ENSG00000123485,ENSG00000124575,ENSG00000124635,ENSG00000137309,ENSG00000137948,ENSG00000159259,ENSG00000168298,ENSG00000180596,ENSG00000181218,ENSG00000183598,ENSG00000185130,ENSG00000196890,ENSG00000197061,ENSG00000197153,ENSG00000197409,ENSG00000203760,ENSG00000203814,ENSG00000233822
GO:BP	cell population proliferation	GO:0008283	3.05314e-06	5.51525	1958	454	83	21100	ENSG00000006606,ENSG00000009950,ENSG00000018280,ENSG00000065328,ENSG00000066279,ENSG00000075702,ENSG00000078900,ENSG00000088992,ENSG00000089685,ENSG00000094804,ENSG00000100526,ENSG00000100625,ENSG00000100867,ENSG00000101003,ENSG00000101224,ENSG00000101412,ENSG00000102265,ENSG00000104549,ENSG00000108375,ENSG00000110944,ENSG00000111206,ENSG00000112742,ENSG00000113356,ENSG00000117399,ENSG00000118193…
GO:BP	biological regulation	GO:0065007	4.31097e-06	5.36542	13001	454	339	21100	ENSG00000003249,ENSG00000006327,ENSG00000006606,ENSG00000006634,ENSG00000006704,ENSG00000008300,ENSG00000009950,ENSG00000011332,ENSG00000011347,ENSG00000011426,ENSG00000011677,ENSG00000012048,ENSG00000018280,ENSG00000021826,ENSG00000024526,ENSG00000035499,ENSG00000043355,ENSG00000046774,ENSG00000050344,ENSG00000051341,ENSG00000064651,ENSG00000066279,ENSG00000068489,ENSG00000068650,ENSG00000071539…
GO:BP	negative regulation of chromosome segregation	GO:0051985	4.84195e-06	5.31498	45	454	11	21100	ENSG00000071539,ENSG00000080986,ENSG00000112742,ENSG00000117724,ENSG00000134057,ENSG00000156970,ENSG00000164109,ENSG00000164611,ENSG00000166851,ENSG00000169679,ENSG00000259288
GO:BP	negative regulation of chromosome separation	GO:1905819	4.84195e-06	5.31498	45	454	11	21100	ENSG00000071539,ENSG00000080986,ENSG00000112742,ENSG00000117724,ENSG00000134057,ENSG00000156970,ENSG00000164109,ENSG00000164611,ENSG00000166851,ENSG00000169679,ENSG00000259288
GO:BP	organelle assembly	GO:0070925	5.86352e-06	5.23184	900	454	49	21100	ENSG00000011347,ENSG00000011426,ENSG00000012048,ENSG00000066279,ENSG00000075702,ENSG00000078114,ENSG00000080986,ENSG00000087586,ENSG00000088325,ENSG00000090889,ENSG00000100625,ENSG00000101057,ENSG00000103021,ENSG00000104549,ENSG00000104892,ENSG00000105048,ENSG00000105948,ENSG00000112877,ENSG00000115163,ENSG00000117399,ENSG00000117650,ENSG00000117724,ENSG00000119547,ENSG00000123219,ENSG00000126787…
GO:BP	regulation of cell cycle G2/M phase transition	GO:1902749	5.95057e-06	5.22544	129	454	17	21100	ENSG00000012048,ENSG00000087586,ENSG00000092853,ENSG00000094804,ENSG00000101224,ENSG00000117724,ENSG00000118193,ENSG00000134057,ENSG00000140534,ENSG00000143476,ENSG00000149554,ENSG00000158402,ENSG00000164045,ENSG00000166851,ENSG00000170312,ENSG00000176208,ENSG00000197299
GO:BP	regulation of cell division	GO:0051302	8.88466e-06	5.05136	186	454	20	21100	ENSG00000066279,ENSG00000087586,ENSG00000091651,ENSG00000094804,ENSG00000101224,ENSG00000112984,ENSG00000114346,ENSG00000118193,ENSG00000136997,ENSG00000137807,ENSG00000138182,ENSG00000139618,ENSG00000142731,ENSG00000143125,ENSG00000165891,ENSG00000166851,ENSG00000183742,ENSG00000186185,ENSG00000197299,ENSG00000198901
GO:BP	regulation of G2/M transition of mitotic cell cycle	GO:0010389	1.0146e-05	4.99371	117	454	16	21100	ENSG00000012048,ENSG00000087586,ENSG00000092853,ENSG00000094804,ENSG00000101224,ENSG00000117724,ENSG00000118193,ENSG00000134057,ENSG00000140534,ENSG00000143476,ENSG00000149554,ENSG00000158402,ENSG00000164045,ENSG00000166851,ENSG00000170312,ENSG00000197299
GO:BP	regulation of mitotic sister chromatid segregation	GO:0033047	1.01696e-05	4.9927	48	454	11	21100	ENSG00000071539,ENSG00000080986,ENSG00000112742,ENSG00000117724,ENSG00000134057,ENSG00000156970,ENSG00000164109,ENSG00000164611,ENSG00000166851,ENSG00000169679,ENSG00000259288
GO:BP	negative regulation of mitotic nuclear division	GO:0045839	1.28618e-05	4.8907	49	454	11	21100	ENSG00000071539,ENSG00000080986,ENSG00000112742,ENSG00000117724,ENSG00000134057,ENSG00000149554,ENSG00000156970,ENSG00000164109,ENSG00000166851,ENSG00000169679,ENSG00000259288
GO:BP	mitotic spindle assembly checkpoint signaling	GO:0007094	1.59289e-05	4.79781	39	454	10	21100	ENSG00000071539,ENSG00000080986,ENSG00000112742,ENSG00000117724,ENSG00000134057,ENSG00000156970,ENSG00000164109,ENSG00000166851,ENSG00000169679,ENSG00000259288
GO:BP	spindle assembly checkpoint signaling	GO:0071173	1.59289e-05	4.79781	39	454	10	21100	ENSG00000071539,ENSG00000080986,ENSG00000112742,ENSG00000117724,ENSG00000134057,ENSG00000156970,ENSG00000164109,ENSG00000166851,ENSG00000169679,ENSG00000259288
GO:BP	mitotic spindle checkpoint signaling	GO:0071174	1.59289e-05	4.79781	39	454	10	21100	ENSG00000071539,ENSG00000080986,ENSG00000112742,ENSG00000117724,ENSG00000134057,ENSG00000156970,ENSG00000164109,ENSG00000166851,ENSG00000169679,ENSG00000259288
GO:BP	nucleosome assembly	GO:0006334	1.88084e-05	4.72565	122	454	16	21100	ENSG00000073111,ENSG00000123485,ENSG00000124575,ENSG00000124635,ENSG00000159259,ENSG00000168298,ENSG00000180596,ENSG00000183598,ENSG00000185130,ENSG00000196890,ENSG00000197061,ENSG00000197153,ENSG00000197409,ENSG00000203760,ENSG00000203814,ENSG00000233822
GO:BP	spindle assembly	GO:0051225	1.88084e-05	4.72565	122	454	16	21100	ENSG00000066279,ENSG00000080986,ENSG00000087586,ENSG00000088325,ENSG00000090889,ENSG00000101057,ENSG00000117399,ENSG00000117650,ENSG00000137807,ENSG00000138160,ENSG00000163808,ENSG00000166851,ENSG00000181085,ENSG00000198901,ENSG00000204899,ENSG00000237649
GO:BP	regulation of meiotic cell cycle	GO:0051445	2.02253e-05	4.6941	51	454	11	21100	ENSG00000066279,ENSG00000071539,ENSG00000101224,ENSG00000111247,ENSG00000112742,ENSG00000117399,ENSG00000158402,ENSG00000163132,ENSG00000164045,ENSG00000181085,ENSG00000237452
GO:BP	spindle checkpoint signaling	GO:0031577	2.08335e-05	4.68124	40	454	10	21100	ENSG00000071539,ENSG00000080986,ENSG00000112742,ENSG00000117724,ENSG00000134057,ENSG00000156970,ENSG00000164109,ENSG00000166851,ENSG00000169679,ENSG00000259288
GO:BP	DNA unwinding involved in DNA replication	GO:0006268	2.40989e-05	4.618	22	454	8	21100	ENSG00000073111,ENSG00000093009,ENSG00000101003,ENSG00000104738,ENSG00000107815,ENSG00000137309,ENSG00000147536,ENSG00000197299
GO:BP	cytokinesis	GO:0000910	2.70115e-05	4.56845	179	454	19	21100	ENSG00000011426,ENSG00000087586,ENSG00000090889,ENSG00000094804,ENSG00000101224,ENSG00000112984,ENSG00000114346,ENSG00000115163,ENSG00000118193,ENSG00000136108,ENSG00000137804,ENSG00000137807,ENSG00000138180,ENSG00000138182,ENSG00000139618,ENSG00000142731,ENSG00000165891,ENSG00000166851,ENSG00000198901
GO:BP	negative regulation of mitotic metaphase/anaphase transition	GO:0045841	2.70287e-05	4.56818	41	454	10	21100	ENSG00000071539,ENSG00000080986,ENSG00000112742,ENSG00000117724,ENSG00000134057,ENSG00000156970,ENSG00000164109,ENSG00000166851,ENSG00000169679,ENSG00000259288
GO:BP	attachment of spindle microtubules to kinetochore	GO:0008608	2.70287e-05	4.56818	41	454	10	21100	ENSG00000080986,ENSG00000114346,ENSG00000117650,ENSG00000129810,ENSG00000134057,ENSG00000137812,ENSG00000138778,ENSG00000142945,ENSG00000143228,ENSG00000152253
GO:BP	centromere complex assembly	GO:0034508	2.74925e-05	4.56079	31	454	9	21100	ENSG00000102384,ENSG00000115163,ENSG00000117724,ENSG00000119969,ENSG00000123219,ENSG00000123485,ENSG00000126787,ENSG00000138778,ENSG00000203760
GO:BP	meiotic chromosome segregation	GO:0045132	3.54263e-05	4.45067	95	454	14	21100	ENSG00000071539,ENSG00000112742,ENSG00000121152,ENSG00000129810,ENSG00000131747,ENSG00000136492,ENSG00000143228,ENSG00000156970,ENSG00000163535,ENSG00000164611,ENSG00000165181,ENSG00000166851,ENSG00000169679,ENSG00000181085
GO:BP	microtubule organizing center organization	GO:0031023	3.59613e-05	4.44416	145	454	17	21100	ENSG00000012048,ENSG00000075702,ENSG00000080986,ENSG00000087586,ENSG00000112877,ENSG00000117650,ENSG00000129810,ENSG00000138160,ENSG00000139618,ENSG00000142731,ENSG00000149554,ENSG00000162004,ENSG00000162063,ENSG00000166803,ENSG00000166851,ENSG00000170312,ENSG00000196584
GO:BP	double-strand break repair via homologous recombination	GO:0000724	3.87837e-05	4.41135	164	454	18	21100	ENSG00000012048,ENSG00000051341,ENSG00000073111,ENSG00000085999,ENSG00000093009,ENSG00000104738,ENSG00000111247,ENSG00000127311,ENSG00000127423,ENSG00000139618,ENSG00000146263,ENSG00000147536,ENSG00000149554,ENSG00000181544,ENSG00000185480,ENSG00000196584,ENSG00000197275,ENSG00000197299
GO:BP	cell cycle DNA replication	GO:0044786	4.44796e-05	4.35184	43	454	10	21100	ENSG00000006634,ENSG00000073111,ENSG00000093009,ENSG00000101003,ENSG00000104738,ENSG00000138346,ENSG00000139618,ENSG00000165891,ENSG00000176208,ENSG00000197299
GO:BP	negative regulation of metaphase/anaphase transition of cell cycle	GO:1902100	4.44796e-05	4.35184	43	454	10	21100	ENSG00000071539,ENSG00000080986,ENSG00000112742,ENSG00000117724,ENSG00000134057,ENSG00000156970,ENSG00000164109,ENSG00000166851,ENSG00000169679,ENSG00000259288
GO:BP	recombinational repair	GO:0000725	4.6938e-05	4.32848	166	454	18	21100	ENSG00000012048,ENSG00000051341,ENSG00000073111,ENSG00000085999,ENSG00000093009,ENSG00000104738,ENSG00000111247,ENSG00000127311,ENSG00000127423,ENSG00000139618,ENSG00000146263,ENSG00000147536,ENSG00000149554,ENSG00000181544,ENSG00000185480,ENSG00000196584,ENSG00000197275,ENSG00000197299
GO:BP	centrosome cycle	GO:0007098	5.2971e-05	4.27596	131	454	16	21100	ENSG00000012048,ENSG00000075702,ENSG00000080986,ENSG00000087586,ENSG00000112877,ENSG00000117650,ENSG00000129810,ENSG00000138160,ENSG00000139618,ENSG00000142731,ENSG00000149554,ENSG00000162063,ENSG00000166803,ENSG00000166851,ENSG00000170312,ENSG00000196584
GO:BP	regulation of DNA replication	GO:0006275	5.2971e-05	4.27596	131	454	16	21100	ENSG00000006634,ENSG00000094804,ENSG00000101003,ENSG00000133119,ENSG00000136982,ENSG00000138346,ENSG00000139618,ENSG00000140534,ENSG00000145386,ENSG00000147536,ENSG00000163191,ENSG00000165891,ENSG00000170312,ENSG00000171320,ENSG00000176208,ENSG00000197299
GO:BP	kinetochore organization	GO:0051383	5.33694e-05	4.27271	24	454	8	21100	ENSG00000080986,ENSG00000115163,ENSG00000117724,ENSG00000123219,ENSG00000126787,ENSG00000138778,ENSG00000143228,ENSG00000203760
GO:BP	negative regulation of nuclear division	GO:0051784	5.74002e-05	4.24109	56	454	11	21100	ENSG00000071539,ENSG00000080986,ENSG00000112742,ENSG00000117724,ENSG00000134057,ENSG00000149554,ENSG00000156970,ENSG00000164109,ENSG00000166851,ENSG00000169679,ENSG00000259288
GO:BP	chromatin remodeling	GO:0006338	6.11796e-05	4.21339	294	454	24	21100	ENSG00000073111,ENSG00000085999,ENSG00000119969,ENSG00000123485,ENSG00000124575,ENSG00000124635,ENSG00000136997,ENSG00000137309,ENSG00000137948,ENSG00000159259,ENSG00000168298,ENSG00000180596,ENSG00000181218,ENSG00000183598,ENSG00000185130,ENSG00000186871,ENSG00000196890,ENSG00000197061,ENSG00000197153,ENSG00000197275,ENSG00000197409,ENSG00000203760,ENSG00000203814,ENSG00000233822
GO:BP	negative regulation of cell cycle	GO:0045786	6.17747e-05	4.20919	388	454	28	21100	ENSG00000012048,ENSG00000071539,ENSG00000075218,ENSG00000080986,ENSG00000092853,ENSG00000093009,ENSG00000094804,ENSG00000101412,ENSG00000112742,ENSG00000117650,ENSG00000117724,ENSG00000134057,ENSG00000136492,ENSG00000138346,ENSG00000140534,ENSG00000143476,ENSG00000149554,ENSG00000156970,ENSG00000162063,ENSG00000164109,ENSG00000164611,ENSG00000165891,ENSG00000166851,ENSG00000169679,ENSG00000170312…
GO:BP	regulation of nucleobase-containing compound metabolic process	GO:0019219	7.02772e-05	4.15319	4048	454	135	21100	ENSG00000006634,ENSG00000006704,ENSG00000009950,ENSG00000011332,ENSG00000012048,ENSG00000018280,ENSG00000024526,ENSG00000043355,ENSG00000046774,ENSG00000050344,ENSG00000051341,ENSG00000071539,ENSG00000078900,ENSG00000081059,ENSG00000088305,ENSG00000088992,ENSG00000089685,ENSG00000089723,ENSG00000094804,ENSG00000099399,ENSG00000100003,ENSG00000100625,ENSG00000101003,ENSG00000101057,ENSG00000101255…
GO:BP	mitotic spindle assembly	GO:0090307	7.85913e-05	4.10463	71	454	12	21100	ENSG00000088325,ENSG00000090889,ENSG00000101057,ENSG00000117399,ENSG00000117650,ENSG00000137807,ENSG00000138160,ENSG00000163808,ENSG00000166851,ENSG00000198901,ENSG00000204899,ENSG00000237649
GO:BP	chromosome condensation	GO:0030261	0.000111227	3.95379	47	454	10	21100	ENSG00000109805,ENSG00000121152,ENSG00000124575,ENSG00000131747,ENSG00000137804,ENSG00000146670,ENSG00000146918,ENSG00000166851,ENSG00000168298,ENSG00000170312
GO:BP	negative regulation of nitrogen compound metabolic process	GO:0051172	0.000115626	3.93695	2371	454	90	21100	ENSG00000003249,ENSG00000006704,ENSG00000009950,ENSG00000011332,ENSG00000012048,ENSG00000018280,ENSG00000024526,ENSG00000043355,ENSG00000046774,ENSG00000050344,ENSG00000051341,ENSG00000081059,ENSG00000088305,ENSG00000089685,ENSG00000089723,ENSG00000091127,ENSG00000094804,ENSG00000099399,ENSG00000100625,ENSG00000101255,ENSG00000101412,ENSG00000102265,ENSG00000104341,ENSG00000111206,ENSG00000112837…
GO:BP	cellular response to stress	GO:0033554	0.000115683	3.93673	1875	454	76	21100	ENSG00000012048,ENSG00000051341,ENSG00000065328,ENSG00000071539,ENSG00000073111,ENSG00000075218,ENSG00000077152,ENSG00000078900,ENSG00000085999,ENSG00000088836,ENSG00000089723,ENSG00000092853,ENSG00000093009,ENSG00000100867,ENSG00000101255,ENSG00000101412,ENSG00000104738,ENSG00000109674,ENSG00000111206,ENSG00000111247,ENSG00000113739,ENSG00000114346,ENSG00000117394,ENSG00000124602,ENSG00000127311…
GO:BP	regulation of reproductive process	GO:2000241	0.000116833	3.93244	176	454	18	21100	ENSG00000066279,ENSG00000071539,ENSG00000087586,ENSG00000101224,ENSG00000102265,ENSG00000104899,ENSG00000111247,ENSG00000112742,ENSG00000117399,ENSG00000122133,ENSG00000137270,ENSG00000158402,ENSG00000163132,ENSG00000164045,ENSG00000181085,ENSG00000184937,ENSG00000188372,ENSG00000237452
GO:BP	positive regulation of nitrogen compound metabolic process	GO:0051173	0.000135382	3.86844	3083	454	109	21100	ENSG00000006634,ENSG00000009950,ENSG00000011332,ENSG00000012048,ENSG00000018280,ENSG00000043355,ENSG00000046774,ENSG00000078900,ENSG00000087586,ENSG00000088305,ENSG00000088325,ENSG00000088992,ENSG00000092853,ENSG00000094804,ENSG00000100003,ENSG00000100625,ENSG00000101003,ENSG00000101057,ENSG00000101224,ENSG00000101255,ENSG00000101412,ENSG00000106327,ENSG00000107187,ENSG00000107807,ENSG00000108106…
GO:BP	negative regulation of mitotic cell cycle	GO:0045930	0.000140245	3.85311	240	454	21	21100	ENSG00000012048,ENSG00000071539,ENSG00000075218,ENSG00000080986,ENSG00000092853,ENSG00000094804,ENSG00000112742,ENSG00000117724,ENSG00000134057,ENSG00000140534,ENSG00000143476,ENSG00000149554,ENSG00000156970,ENSG00000164109,ENSG00000165891,ENSG00000166851,ENSG00000169679,ENSG00000170312,ENSG00000197299,ENSG00000253729,ENSG00000259288
GO:BP	negative regulation of chromosome organization	GO:2001251	0.000148067	3.82954	90	454	13	21100	ENSG00000071539,ENSG00000073111,ENSG00000080986,ENSG00000112742,ENSG00000117724,ENSG00000131747,ENSG00000134057,ENSG00000156970,ENSG00000164109,ENSG00000164611,ENSG00000166851,ENSG00000169679,ENSG00000259288
GO:BP	signal transduction in response to DNA damage	GO:0042770	0.000165183	3.78203	180	454	18	21100	ENSG00000012048,ENSG00000075218,ENSG00000092853,ENSG00000101412,ENSG00000111206,ENSG00000136492,ENSG00000139618,ENSG00000140534,ENSG00000141682,ENSG00000143476,ENSG00000149554,ENSG00000163132,ENSG00000165891,ENSG00000166851,ENSG00000170312,ENSG00000176208,ENSG00000197299,ENSG00000253729
GO:BP	regulation of cytokinesis	GO:0032465	0.000169408	3.77107	91	454	13	21100	ENSG00000087586,ENSG00000094804,ENSG00000101224,ENSG00000112984,ENSG00000114346,ENSG00000118193,ENSG00000137807,ENSG00000138182,ENSG00000139618,ENSG00000142731,ENSG00000165891,ENSG00000166851,ENSG00000198901
GO:BP	meiotic cell cycle phase transition	GO:0044771	0.000180688	3.74307	12	454	6	21100	ENSG00000080986,ENSG00000101224,ENSG00000112742,ENSG00000158402,ENSG00000164045,ENSG00000181085
GO:BP	regulation of cellular metabolic process	GO:0031323	0.000189843	3.72161	6004	454	181	21100	ENSG00000003249,ENSG00000006634,ENSG00000006704,ENSG00000009950,ENSG00000011332,ENSG00000012048,ENSG00000018280,ENSG00000024526,ENSG00000043355,ENSG00000046774,ENSG00000050344,ENSG00000051341,ENSG00000071539,ENSG00000078900,ENSG00000081059,ENSG00000087586,ENSG00000088305,ENSG00000088325,ENSG00000088992,ENSG00000089685,ENSG00000089723,ENSG00000091127,ENSG00000092853,ENSG00000094804,ENSG00000099399…
GO:BP	nuclear DNA replication	GO:0033260	0.000194488	3.71111	38	454	9	21100	ENSG00000006634,ENSG00000073111,ENSG00000093009,ENSG00000101003,ENSG00000104738,ENSG00000138346,ENSG00000139618,ENSG00000176208,ENSG00000197299
GO:BP	DNA integrity checkpoint signaling	GO:0031570	0.000228628	3.64087	127	454	15	21100	ENSG00000012048,ENSG00000075218,ENSG00000092853,ENSG00000093009,ENSG00000094804,ENSG00000101412,ENSG00000136492,ENSG00000138346,ENSG00000140534,ENSG00000143476,ENSG00000149554,ENSG00000166851,ENSG00000170312,ENSG00000197299,ENSG00000253729
GO:BP	regulation of organelle organization	GO:0033043	0.000232119	3.63429	1137	454	53	21100	ENSG00000006606,ENSG00000012048,ENSG00000071539,ENSG00000073111,ENSG00000080986,ENSG00000087586,ENSG00000088325,ENSG00000094804,ENSG00000104341,ENSG00000109805,ENSG00000111247,ENSG00000112742,ENSG00000114346,ENSG00000117399,ENSG00000117650,ENSG00000117724,ENSG00000121152,ENSG00000121621,ENSG00000126787,ENSG00000127564,ENSG00000130826,ENSG00000131747,ENSG00000134057,ENSG00000136108,ENSG00000136997…
GO:BP	positive regulation of cellular process	GO:0048522	0.000245847	3.60934	5687	454	173	21100	ENSG00000006327,ENSG00000006606,ENSG00000006634,ENSG00000009950,ENSG00000011332,ENSG00000011347,ENSG00000011426,ENSG00000012048,ENSG00000018280,ENSG00000035499,ENSG00000043355,ENSG00000046774,ENSG00000064651,ENSG00000066279,ENSG00000068650,ENSG00000075702,ENSG00000078900,ENSG00000080986,ENSG00000087586,ENSG00000088305,ENSG00000088325,ENSG00000088992,ENSG00000089685,ENSG00000092853,ENSG00000094804…
GO:BP	negative regulation of RNA metabolic process	GO:0051253	0.000317983	3.4976	1409	454	61	21100	ENSG00000006704,ENSG00000009950,ENSG00000011332,ENSG00000012048,ENSG00000018280,ENSG00000024526,ENSG00000043355,ENSG00000046774,ENSG00000050344,ENSG00000081059,ENSG00000088305,ENSG00000089685,ENSG00000099399,ENSG00000100625,ENSG00000101255,ENSG00000101412,ENSG00000111206,ENSG00000112837,ENSG00000117724,ENSG00000120068,ENSG00000124575,ENSG00000125931,ENSG00000129474,ENSG00000130826,ENSG00000136231…
GO:BP	positive regulation of biological process	GO:0048518	0.000353991	3.45101	6224	454	185	21100	ENSG00000006327,ENSG00000006606,ENSG00000006634,ENSG00000009950,ENSG00000011332,ENSG00000011347,ENSG00000011426,ENSG00000012048,ENSG00000018280,ENSG00000035499,ENSG00000043355,ENSG00000046774,ENSG00000064651,ENSG00000066279,ENSG00000068650,ENSG00000075702,ENSG00000078900,ENSG00000080986,ENSG00000087586,ENSG00000088305,ENSG00000088325,ENSG00000088992,ENSG00000089685,ENSG00000092853,ENSG00000094804…
GO:BP	mitotic metaphase plate congression	GO:0007080	0.000449321	3.34744	54	454	10	21100	ENSG00000080986,ENSG00000118193,ENSG00000121621,ENSG00000134057,ENSG00000138778,ENSG00000142945,ENSG00000143228,ENSG00000146670,ENSG00000179041,ENSG00000237649
GO:BP	heterocycle biosynthetic process	GO:0018130	0.000472349	3.32574	4057	454	132	21100	ENSG00000006704,ENSG00000009950,ENSG00000011332,ENSG00000012048,ENSG00000018280,ENSG00000021826,ENSG00000024526,ENSG00000043355,ENSG00000046774,ENSG00000050344,ENSG00000051341,ENSG00000071539,ENSG00000078900,ENSG00000081059,ENSG00000088305,ENSG00000088992,ENSG00000089685,ENSG00000099399,ENSG00000100003,ENSG00000100625,ENSG00000101003,ENSG00000101057,ENSG00000101255,ENSG00000101412,ENSG00000104899…
GO:BP	negative regulation of biological process	GO:0048519	0.000539824	3.26775	5876	454	176	21100	ENSG00000003249,ENSG00000006704,ENSG00000009950,ENSG00000011332,ENSG00000012048,ENSG00000018280,ENSG00000024526,ENSG00000043355,ENSG00000046774,ENSG00000050344,ENSG00000051341,ENSG00000064651,ENSG00000066279,ENSG00000071539,ENSG00000073111,ENSG00000075218,ENSG00000078900,ENSG00000080986,ENSG00000081059,ENSG00000087586,ENSG00000088305,ENSG00000088325,ENSG00000088992,ENSG00000089327,ENSG00000089685…
GO:BP	metaphase plate congression	GO:0051310	0.000546768	3.2622	69	454	11	21100	ENSG00000080986,ENSG00000117724,ENSG00000118193,ENSG00000121621,ENSG00000134057,ENSG00000138778,ENSG00000142945,ENSG00000143228,ENSG00000146670,ENSG00000179041,ENSG00000237649
GO:BP	chordate embryonic development	GO:0043009	0.000631394	3.1997	653	454	36	21100	ENSG00000012048,ENSG00000068650,ENSG00000090932,ENSG00000100625,ENSG00000101003,ENSG00000108821,ENSG00000112655,ENSG00000112837,ENSG00000117650,ENSG00000120068,ENSG00000120254,ENSG00000125931,ENSG00000133316,ENSG00000133454,ENSG00000134057,ENSG00000137270,ENSG00000138182,ENSG00000138795,ENSG00000139618,ENSG00000142731,ENSG00000146918,ENSG00000147536,ENSG00000149554,ENSG00000160932,ENSG00000163132…
GO:BP	establishment of chromosome localization	GO:0051303	0.000701338	3.15407	86	454	12	21100	ENSG00000080986,ENSG00000117724,ENSG00000118193,ENSG00000121621,ENSG00000126787,ENSG00000134057,ENSG00000138778,ENSG00000142945,ENSG00000143228,ENSG00000146670,ENSG00000179041,ENSG00000237649
GO:BP	negative regulation of cellular metabolic process	GO:0031324	0.000723212	3.14073	2506	454	91	21100	ENSG00000003249,ENSG00000006704,ENSG00000009950,ENSG00000011332,ENSG00000012048,ENSG00000018280,ENSG00000024526,ENSG00000043355,ENSG00000046774,ENSG00000050344,ENSG00000051341,ENSG00000081059,ENSG00000088305,ENSG00000089685,ENSG00000089723,ENSG00000091127,ENSG00000094804,ENSG00000099399,ENSG00000100625,ENSG00000101255,ENSG00000101412,ENSG00000102265,ENSG00000104341,ENSG00000111206,ENSG00000112837…
GO:BP	sister chromatid cohesion	GO:0007062	0.000765396	3.11611	57	454	10	21100	ENSG00000117399,ENSG00000129810,ENSG00000136982,ENSG00000146670,ENSG00000156970,ENSG00000163535,ENSG00000166851,ENSG00000169679,ENSG00000171320,ENSG00000177602
GO:BP	organic cyclic compound biosynthetic process	GO:1901362	0.000785696	3.10475	4213	454	135	21100	ENSG00000006704,ENSG00000009950,ENSG00000011332,ENSG00000012048,ENSG00000018280,ENSG00000021826,ENSG00000024526,ENSG00000043355,ENSG00000046774,ENSG00000050344,ENSG00000051341,ENSG00000070882,ENSG00000071539,ENSG00000078900,ENSG00000081059,ENSG00000088305,ENSG00000088992,ENSG00000089685,ENSG00000099399,ENSG00000100003,ENSG00000100625,ENSG00000101003,ENSG00000101057,ENSG00000101255,ENSG00000101412…
GO:BP	positive regulation of macromolecule metabolic process	GO:0010604	0.000833166	3.07927	3465	454	116	21100	ENSG00000006634,ENSG00000009950,ENSG00000011332,ENSG00000012048,ENSG00000018280,ENSG00000043355,ENSG00000046774,ENSG00000078900,ENSG00000087586,ENSG00000088305,ENSG00000088325,ENSG00000088992,ENSG00000092853,ENSG00000094804,ENSG00000100003,ENSG00000100625,ENSG00000101003,ENSG00000101057,ENSG00000101224,ENSG00000101255,ENSG00000101412,ENSG00000103257,ENSG00000104899,ENSG00000106327,ENSG00000107187…
GO:BP	chromosome localization	GO:0050000	0.000906138	3.04281	88	454	12	21100	ENSG00000080986,ENSG00000117724,ENSG00000118193,ENSG00000121621,ENSG00000126787,ENSG00000134057,ENSG00000138778,ENSG00000142945,ENSG00000143228,ENSG00000146670,ENSG00000179041,ENSG00000237649
GO:BP	aromatic compound biosynthetic process	GO:0019438	0.000972609	3.01206	4068	454	131	21100	ENSG00000006704,ENSG00000009950,ENSG00000011332,ENSG00000012048,ENSG00000018280,ENSG00000024526,ENSG00000043355,ENSG00000046774,ENSG00000050344,ENSG00000051341,ENSG00000071539,ENSG00000078900,ENSG00000081059,ENSG00000088305,ENSG00000088992,ENSG00000089685,ENSG00000099399,ENSG00000100003,ENSG00000100625,ENSG00000101003,ENSG00000101057,ENSG00000101255,ENSG00000101412,ENSG00000104899,ENSG00000106327…
GO:BP	negative regulation of transcription, DNA-templated	GO:0045892	0.00108467	2.9647	1293	454	56	21100	ENSG00000006704,ENSG00000009950,ENSG00000011332,ENSG00000012048,ENSG00000024526,ENSG00000043355,ENSG00000046774,ENSG00000050344,ENSG00000081059,ENSG00000088305,ENSG00000089685,ENSG00000099399,ENSG00000100625,ENSG00000101255,ENSG00000101412,ENSG00000111206,ENSG00000112837,ENSG00000117724,ENSG00000120068,ENSG00000124575,ENSG00000125931,ENSG00000129474,ENSG00000136997,ENSG00000137309,ENSG00000137699…
GO:BP	female meiotic nuclear division	GO:0007143	0.00109067	2.96231	34	454	8	21100	ENSG00000071539,ENSG00000080986,ENSG00000087586,ENSG00000101224,ENSG00000112742,ENSG00000121152,ENSG00000131747,ENSG00000166851
GO:BP	negative regulation of nucleic acid-templated transcription	GO:1903507	0.00113933	2.94335	1295	454	56	21100	ENSG00000006704,ENSG00000009950,ENSG00000011332,ENSG00000012048,ENSG00000024526,ENSG00000043355,ENSG00000046774,ENSG00000050344,ENSG00000081059,ENSG00000088305,ENSG00000089685,ENSG00000099399,ENSG00000100625,ENSG00000101255,ENSG00000101412,ENSG00000111206,ENSG00000112837,ENSG00000117724,ENSG00000120068,ENSG00000124575,ENSG00000125931,ENSG00000129474,ENSG00000136997,ENSG00000137309,ENSG00000137699…
GO:BP	negative regulation of RNA biosynthetic process	GO:1902679	0.00119656	2.92206	1297	454	56	21100	ENSG00000006704,ENSG00000009950,ENSG00000011332,ENSG00000012048,ENSG00000024526,ENSG00000043355,ENSG00000046774,ENSG00000050344,ENSG00000081059,ENSG00000088305,ENSG00000089685,ENSG00000099399,ENSG00000100625,ENSG00000101255,ENSG00000101412,ENSG00000111206,ENSG00000112837,ENSG00000117724,ENSG00000120068,ENSG00000124575,ENSG00000125931,ENSG00000129474,ENSG00000136997,ENSG00000137309,ENSG00000137699…
GO:BP	embryo development ending in birth or egg hatching	GO:0009792	0.00134308	2.8719	674	454	36	21100	ENSG00000012048,ENSG00000068650,ENSG00000090932,ENSG00000100625,ENSG00000101003,ENSG00000108821,ENSG00000112655,ENSG00000112837,ENSG00000117650,ENSG00000120068,ENSG00000120254,ENSG00000125931,ENSG00000133316,ENSG00000133454,ENSG00000134057,ENSG00000137270,ENSG00000138182,ENSG00000138795,ENSG00000139618,ENSG00000142731,ENSG00000146918,ENSG00000147536,ENSG00000149554,ENSG00000160932,ENSG00000163132…
GO:BP	mitotic G2 DNA damage checkpoint signaling	GO:0007095	0.0013874	2.8578	35	454	8	21100	ENSG00000012048,ENSG00000092853,ENSG00000140534,ENSG00000143476,ENSG00000149554,ENSG00000166851,ENSG00000170312,ENSG00000197299
GO:BP	negative regulation of macromolecule biosynthetic process	GO:0010558	0.0014765	2.83077	1508	454	62	21100	ENSG00000006704,ENSG00000009950,ENSG00000011332,ENSG00000012048,ENSG00000024526,ENSG00000043355,ENSG00000046774,ENSG00000050344,ENSG00000081059,ENSG00000088305,ENSG00000089685,ENSG00000091127,ENSG00000099399,ENSG00000100625,ENSG00000101255,ENSG00000101412,ENSG00000111206,ENSG00000112837,ENSG00000117724,ENSG00000120068,ENSG00000124575,ENSG00000125931,ENSG00000129474,ENSG00000136231,ENSG00000136997…
GO:BP	mitotic G2/M transition checkpoint	GO:0044818	0.0016536	2.78157	48	454	9	21100	ENSG00000012048,ENSG00000092853,ENSG00000094804,ENSG00000140534,ENSG00000143476,ENSG00000149554,ENSG00000166851,ENSG00000170312,ENSG00000197299
GO:BP	mitotic cytokinesis	GO:0000281	0.00171633	2.7654	77	454	11	21100	ENSG00000011426,ENSG00000090889,ENSG00000112984,ENSG00000114346,ENSG00000115163,ENSG00000136108,ENSG00000137804,ENSG00000137807,ENSG00000138180,ENSG00000138182,ENSG00000166851
GO:BP	developmental process	GO:0032502	0.00177234	2.75145	6317	454	184	21100	ENSG00000006327,ENSG00000007038,ENSG00000008300,ENSG00000009950,ENSG00000011332,ENSG00000011426,ENSG00000012048,ENSG00000021826,ENSG00000043355,ENSG00000049192,ENSG00000051341,ENSG00000064651,ENSG00000066279,ENSG00000068650,ENSG00000071539,ENSG00000073111,ENSG00000075702,ENSG00000078114,ENSG00000078900,ENSG00000079462,ENSG00000081059,ENSG00000087586,ENSG00000088836,ENSG00000088899,ENSG00000088992…
GO:BP	positive regulation of meiotic cell cycle	GO:0051446	0.00213908	2.66977	26	454	7	21100	ENSG00000101224,ENSG00000111247,ENSG00000158402,ENSG00000163132,ENSG00000164045,ENSG00000181085,ENSG00000237452
GO:BP	regulation of cyclin-dependent protein serine/threonine kinase activity	GO:0000079	0.00220952	2.6557	113	454	13	21100	ENSG00000094804,ENSG00000100526,ENSG00000123975,ENSG00000127564,ENSG00000134057,ENSG00000145386,ENSG00000152669,ENSG00000158402,ENSG00000162063,ENSG00000164045,ENSG00000166851,ENSG00000197299,ENSG00000204710
GO:BP	positive regulation of meiotic cell cycle phase transition	GO:1901995	0.00236322	2.6265	5	454	4	21100	ENSG00000101224,ENSG00000158402,ENSG00000164045,ENSG00000181085
GO:BP	regulation of meiotic cell cycle phase transition	GO:1901993	0.00236374	2.6264	10	454	5	21100	ENSG00000101224,ENSG00000112742,ENSG00000158402,ENSG00000164045,ENSG00000181085
GO:BP	anatomical structure development	GO:0048856	0.00262958	2.58011	5754	454	170	21100	ENSG00000006327,ENSG00000008300,ENSG00000009950,ENSG00000011332,ENSG00000011426,ENSG00000012048,ENSG00000021826,ENSG00000043355,ENSG00000049192,ENSG00000051341,ENSG00000064651,ENSG00000066279,ENSG00000068650,ENSG00000071539,ENSG00000073111,ENSG00000075702,ENSG00000078114,ENSG00000078900,ENSG00000079462,ENSG00000081059,ENSG00000087586,ENSG00000088899,ENSG00000088992,ENSG00000090932,ENSG00000091127…
GO:BP	nucleobase-containing compound biosynthetic process	GO:0034654	0.00277191	2.55722	3984	454	127	21100	ENSG00000006704,ENSG00000009950,ENSG00000011332,ENSG00000012048,ENSG00000018280,ENSG00000024526,ENSG00000043355,ENSG00000046774,ENSG00000050344,ENSG00000051341,ENSG00000071539,ENSG00000078900,ENSG00000081059,ENSG00000088305,ENSG00000088992,ENSG00000089685,ENSG00000099399,ENSG00000100003,ENSG00000100625,ENSG00000101003,ENSG00000101057,ENSG00000101255,ENSG00000101412,ENSG00000104899,ENSG00000106327…
GO:BP	regulation of cyclin-dependent protein kinase activity	GO:1904029	0.002987	2.52476	116	454	13	21100	ENSG00000094804,ENSG00000100526,ENSG00000123975,ENSG00000127564,ENSG00000134057,ENSG00000145386,ENSG00000152669,ENSG00000158402,ENSG00000162063,ENSG00000164045,ENSG00000166851,ENSG00000197299,ENSG00000204710
GO:BP	regulation of DNA-templated DNA replication	GO:0090329	0.00336147	2.47347	52	454	9	21100	ENSG00000006634,ENSG00000101003,ENSG00000133119,ENSG00000136982,ENSG00000139618,ENSG00000140534,ENSG00000147536,ENSG00000165891,ENSG00000197299
GO:BP	chromatin assembly	GO:0031497	0.00466476	2.33117	203	454	17	21100	ENSG00000073111,ENSG00000119969,ENSG00000123485,ENSG00000124575,ENSG00000124635,ENSG00000159259,ENSG00000168298,ENSG00000180596,ENSG00000183598,ENSG00000185130,ENSG00000196890,ENSG00000197061,ENSG00000197153,ENSG00000197409,ENSG00000203760,ENSG00000203814,ENSG00000233822
GO:BP	kinetochore assembly	GO:0051382	0.0046673	2.33093	19	454	6	21100	ENSG00000115163,ENSG00000117724,ENSG00000123219,ENSG00000126787,ENSG00000138778,ENSG00000203760
GO:BP	positive regulation of DNA metabolic process	GO:0051054	0.00484627	2.31459	273	454	20	21100	ENSG00000006634,ENSG00000012048,ENSG00000101003,ENSG00000111206,ENSG00000111247,ENSG00000117650,ENSG00000130826,ENSG00000133119,ENSG00000136982,ENSG00000136997,ENSG00000138346,ENSG00000142182,ENSG00000147536,ENSG00000165891,ENSG00000170312,ENSG00000176208,ENSG00000181085,ENSG00000181544,ENSG00000184937,ENSG00000253729
GO:BP	negative regulation of cellular biosynthetic process	GO:0031327	0.00515525	2.28775	1566	454	62	21100	ENSG00000006704,ENSG00000009950,ENSG00000011332,ENSG00000012048,ENSG00000024526,ENSG00000043355,ENSG00000046774,ENSG00000050344,ENSG00000081059,ENSG00000088305,ENSG00000089685,ENSG00000091127,ENSG00000099399,ENSG00000100625,ENSG00000101255,ENSG00000101412,ENSG00000111206,ENSG00000112837,ENSG00000117724,ENSG00000120068,ENSG00000124575,ENSG00000125931,ENSG00000129474,ENSG00000136231,ENSG00000136997…
GO:BP	chromatin organization	GO:0006325	0.00532821	2.27342	626	454	33	21100	ENSG00000012048,ENSG00000073111,ENSG00000085999,ENSG00000119969,ENSG00000123485,ENSG00000124092,ENSG00000124575,ENSG00000124635,ENSG00000136997,ENSG00000137309,ENSG00000137948,ENSG00000141570,ENSG00000142182,ENSG00000148773,ENSG00000149554,ENSG00000156802,ENSG00000159259,ENSG00000168298,ENSG00000173894,ENSG00000177602,ENSG00000180596,ENSG00000181218,ENSG00000183598,ENSG00000185130,ENSG00000186871…
GO:BP	mitotic DNA integrity checkpoint signaling	GO:0044774	0.00664934	2.17722	88	454	11	21100	ENSG00000012048,ENSG00000075218,ENSG00000092853,ENSG00000094804,ENSG00000140534,ENSG00000143476,ENSG00000149554,ENSG00000166851,ENSG00000170312,ENSG00000197299,ENSG00000253729
GO:BP	G2/MI transition of meiotic cell cycle	GO:0008315	0.00696877	2.15684	6	454	4	21100	ENSG00000080986,ENSG00000101224,ENSG00000158402,ENSG00000164045
GO:BP	cellular process involved in reproduction in multicellular organism	GO:0022412	0.00732564	2.13515	409	454	25	21100	ENSG00000066279,ENSG00000071539,ENSG00000080986,ENSG00000087586,ENSG00000101224,ENSG00000104892,ENSG00000104899,ENSG00000105948,ENSG00000112742,ENSG00000121152,ENSG00000121621,ENSG00000122133,ENSG00000124092,ENSG00000131747,ENSG00000136492,ENSG00000137812,ENSG00000137948,ENSG00000139618,ENSG00000142182,ENSG00000166851,ENSG00000182459,ENSG00000183770,ENSG00000184937,ENSG00000188372,ENSG00000237452
GO:BP	positive regulation of nucleobase-containing compound metabolic process	GO:0045935	0.00736238	2.13298	1976	454	73	21100	ENSG00000006634,ENSG00000009950,ENSG00000011332,ENSG00000012048,ENSG00000018280,ENSG00000043355,ENSG00000078900,ENSG00000088992,ENSG00000100003,ENSG00000100625,ENSG00000101003,ENSG00000101057,ENSG00000101412,ENSG00000106327,ENSG00000107187,ENSG00000107807,ENSG00000108821,ENSG00000110944,ENSG00000111206,ENSG00000111247,ENSG00000115507,ENSG00000116017,ENSG00000117650,ENSG00000119547,ENSG00000124092…
GO:BP	reciprocal homologous recombination	GO:0140527	0.00747389	2.12645	57	454	9	21100	ENSG00000071539,ENSG00000085999,ENSG00000111247,ENSG00000121211,ENSG00000131747,ENSG00000136492,ENSG00000165181,ENSG00000182459,ENSG00000197275
GO:BP	reciprocal meiotic recombination	GO:0007131	0.00747389	2.12645	57	454	9	21100	ENSG00000071539,ENSG00000085999,ENSG00000111247,ENSG00000121211,ENSG00000131747,ENSG00000136492,ENSG00000165181,ENSG00000182459,ENSG00000197275
GO:BP	positive regulation of cell cycle G2/M phase transition	GO:1902751	0.00779125	2.10839	31	454	7	21100	ENSG00000101224,ENSG00000134057,ENSG00000143476,ENSG00000158402,ENSG00000164045,ENSG00000170312,ENSG00000176208
GO:BP	positive regulation of cellular metabolic process	GO:0031325	0.00833769	2.07895	3271	454	107	21100	ENSG00000006634,ENSG00000009950,ENSG00000011332,ENSG00000012048,ENSG00000018280,ENSG00000043355,ENSG00000046774,ENSG00000078900,ENSG00000087586,ENSG00000088305,ENSG00000088325,ENSG00000088992,ENSG00000092853,ENSG00000094804,ENSG00000100003,ENSG00000100625,ENSG00000101003,ENSG00000101057,ENSG00000101224,ENSG00000101255,ENSG00000101412,ENSG00000106327,ENSG00000107187,ENSG00000107807,ENSG00000108106…
GO:BP	negative regulation of DNA metabolic process	GO:0051053	0.00835521	2.07804	147	454	14	21100	ENSG00000051341,ENSG00000089723,ENSG00000094804,ENSG00000124575,ENSG00000127311,ENSG00000127423,ENSG00000139618,ENSG00000142182,ENSG00000149554,ENSG00000163191,ENSG00000168298,ENSG00000181544,ENSG00000185480,ENSG00000197299
GO:BP	animal organ development	GO:0048513	0.00899961	2.04578	3513	454	113	21100	ENSG00000008300,ENSG00000011426,ENSG00000021826,ENSG00000043355,ENSG00000049192,ENSG00000066279,ENSG00000073111,ENSG00000075702,ENSG00000078114,ENSG00000078900,ENSG00000079462,ENSG00000081059,ENSG00000087586,ENSG00000088992,ENSG00000090932,ENSG00000091127,ENSG00000095596,ENSG00000100625,ENSG00000100867,ENSG00000101412,ENSG00000102265,ENSG00000102854,ENSG00000104327,ENSG00000104899,ENSG00000105464…
GO:BP	negative regulation of biosynthetic process	GO:0009890	0.00930718	2.03118	1595	454	62	21100	ENSG00000006704,ENSG00000009950,ENSG00000011332,ENSG00000012048,ENSG00000024526,ENSG00000043355,ENSG00000046774,ENSG00000050344,ENSG00000081059,ENSG00000088305,ENSG00000089685,ENSG00000091127,ENSG00000099399,ENSG00000100625,ENSG00000101255,ENSG00000101412,ENSG00000111206,ENSG00000112837,ENSG00000117724,ENSG00000120068,ENSG00000124575,ENSG00000125931,ENSG00000129474,ENSG00000136231,ENSG00000136997…
GO:BP	RNA biosynthetic process	GO:0032774	0.00996855	2.00137	3600	454	115	21100	ENSG00000006704,ENSG00000009950,ENSG00000011332,ENSG00000012048,ENSG00000018280,ENSG00000024526,ENSG00000043355,ENSG00000046774,ENSG00000050344,ENSG00000071539,ENSG00000078900,ENSG00000081059,ENSG00000088305,ENSG00000088992,ENSG00000089685,ENSG00000099399,ENSG00000100003,ENSG00000100625,ENSG00000101003,ENSG00000101057,ENSG00000101255,ENSG00000101412,ENSG00000104899,ENSG00000106327,ENSG00000106536…
GO:BP	homologous recombination	GO:0035825	0.0100495	1.99786	59	454	9	21100	ENSG00000071539,ENSG00000085999,ENSG00000111247,ENSG00000121211,ENSG00000131747,ENSG00000136492,ENSG00000165181,ENSG00000182459,ENSG00000197275
GO:BP	regulation of transferase activity	GO:0051338	0.0103426	1.98537	893	454	41	21100	ENSG00000003249,ENSG00000006634,ENSG00000018280,ENSG00000046774,ENSG00000088325,ENSG00000092853,ENSG00000094804,ENSG00000100526,ENSG00000101003,ENSG00000101224,ENSG00000101255,ENSG00000108106,ENSG00000110944,ENSG00000114346,ENSG00000117399,ENSG00000117650,ENSG00000118193,ENSG00000123975,ENSG00000127564,ENSG00000129474,ENSG00000130826,ENSG00000133119,ENSG00000134057,ENSG00000136982,ENSG00000136997…
GO:BP	inner cell mass cell proliferation	GO:0001833	0.0114427	1.94147	13	454	5	21100	ENSG00000101003,ENSG00000139618,ENSG00000146918,ENSG00000147536,ENSG00000149554
GO:BP	response to stress	GO:0006950	0.0115176	1.93864	3851	454	121	21100	ENSG00000006327,ENSG00000006606,ENSG00000011347,ENSG00000012048,ENSG00000018280,ENSG00000021826,ENSG00000051341,ENSG00000064651,ENSG00000065328,ENSG00000071539,ENSG00000073111,ENSG00000075218,ENSG00000077152,ENSG00000078900,ENSG00000085999,ENSG00000087586,ENSG00000088836,ENSG00000089723,ENSG00000092853,ENSG00000093009,ENSG00000100867,ENSG00000101255,ENSG00000101412,ENSG00000102265,ENSG00000104738…
GO:BP	signal transduction by p53 class mediator	GO:0072331	0.0139591	1.85514	175	454	15	21100	ENSG00000075218,ENSG00000078900,ENSG00000087586,ENSG00000101412,ENSG00000111206,ENSG00000136997,ENSG00000139618,ENSG00000141682,ENSG00000149554,ENSG00000152192,ENSG00000163132,ENSG00000165891,ENSG00000168209,ENSG00000176208,ENSG00000179041
GO:BP	regulation of cell population proliferation	GO:0042127	0.015957	1.79705	1658	454	63	21100	ENSG00000006606,ENSG00000009950,ENSG00000066279,ENSG00000075702,ENSG00000078900,ENSG00000088992,ENSG00000089685,ENSG00000094804,ENSG00000100526,ENSG00000100625,ENSG00000100867,ENSG00000101224,ENSG00000101412,ENSG00000102265,ENSG00000104549,ENSG00000110944,ENSG00000111206,ENSG00000112742,ENSG00000117399,ENSG00000118193,ENSG00000122861,ENSG00000125657,ENSG00000125726,ENSG00000125931,ENSG00000127418…
GO:BP	response to stimulus	GO:0050896	0.0172324	1.76366	8885	454	237	21100	ENSG00000006327,ENSG00000006606,ENSG00000006704,ENSG00000008300,ENSG00000009950,ENSG00000011347,ENSG00000011677,ENSG00000012048,ENSG00000018280,ENSG00000021826,ENSG00000024526,ENSG00000035499,ENSG00000051341,ENSG00000064651,ENSG00000065328,ENSG00000066279,ENSG00000071539,ENSG00000073111,ENSG00000075218,ENSG00000077152,ENSG00000078900,ENSG00000080986,ENSG00000081059,ENSG00000085999,ENSG00000087586…
GO:BP	mitotic DNA replication	GO:1902969	0.0174852	1.75733	14	454	5	21100	ENSG00000073111,ENSG00000093009,ENSG00000101003,ENSG00000104738,ENSG00000139618
GO:BP	positive regulation of cell cycle phase transition	GO:1901989	0.0176378	1.75355	116	454	12	21100	ENSG00000094804,ENSG00000101224,ENSG00000126787,ENSG00000134057,ENSG00000143476,ENSG00000146670,ENSG00000158402,ENSG00000164045,ENSG00000170312,ENSG00000171848,ENSG00000176208,ENSG00000181085
GO:BP	protein localization to chromosome	GO:0034502	0.0191984	1.71674	98	454	11	21100	ENSG00000080986,ENSG00000112742,ENSG00000115163,ENSG00000130826,ENSG00000137812,ENSG00000139618,ENSG00000146670,ENSG00000166851,ENSG00000170312,ENSG00000171320,ENSG00000177602
GO:BP	positive regulation of G2/MI transition of meiotic cell cycle	GO:0110032	0.0224934	1.64795	3	454	3	21100	ENSG00000101224,ENSG00000158402,ENSG00000164045
GO:BP	DNA damage checkpoint signaling	GO:0000077	0.0229601	1.63903	119	454	12	21100	ENSG00000012048,ENSG00000075218,ENSG00000092853,ENSG00000101412,ENSG00000136492,ENSG00000140534,ENSG00000143476,ENSG00000149554,ENSG00000166851,ENSG00000170312,ENSG00000197299,ENSG00000253729
GO:BP	female gamete generation	GO:0007292	0.024064	1.61863	161	454	14	21100	ENSG00000066279,ENSG00000071539,ENSG00000080986,ENSG00000087586,ENSG00000101224,ENSG00000104899,ENSG00000112742,ENSG00000121152,ENSG00000131747,ENSG00000139618,ENSG00000166851,ENSG00000183770,ENSG00000188372,ENSG00000237452
GO:BP	cellular response to stimulus	GO:0051716	0.0256079	1.59163	7399	454	203	21100	ENSG00000006327,ENSG00000006606,ENSG00000008300,ENSG00000009950,ENSG00000011347,ENSG00000011677,ENSG00000012048,ENSG00000021826,ENSG00000024526,ENSG00000035499,ENSG00000051341,ENSG00000064651,ENSG00000065328,ENSG00000066279,ENSG00000071539,ENSG00000073111,ENSG00000075218,ENSG00000077152,ENSG00000078900,ENSG00000080986,ENSG00000081059,ENSG00000085999,ENSG00000087586,ENSG00000088826,ENSG00000088836…
GO:BP	regulation of macromolecule metabolic process	GO:0060255	0.0266126	1.57491	6787	454	189	21100	ENSG00000003249,ENSG00000006634,ENSG00000006704,ENSG00000009950,ENSG00000011332,ENSG00000012048,ENSG00000018280,ENSG00000024526,ENSG00000043355,ENSG00000046774,ENSG00000050344,ENSG00000051341,ENSG00000071539,ENSG00000078900,ENSG00000081059,ENSG00000087586,ENSG00000088305,ENSG00000088325,ENSG00000088992,ENSG00000089685,ENSG00000089723,ENSG00000091127,ENSG00000092853,ENSG00000094804,ENSG00000099399…
GO:BP	protein localization to chromosome, centromeric region	GO:0071459	0.0273021	1.5638	25	454	6	21100	ENSG00000080986,ENSG00000112742,ENSG00000115163,ENSG00000137812,ENSG00000170312,ENSG00000177602
GO:BP	mitotic DNA damage checkpoint signaling	GO:0044773	0.0291672	1.53511	84	454	10	21100	ENSG00000012048,ENSG00000075218,ENSG00000092853,ENSG00000140534,ENSG00000143476,ENSG00000149554,ENSG00000166851,ENSG00000170312,ENSG00000197299,ENSG00000253729
GO:BP	positive regulation of reproductive process	GO:2000243	0.0324299	1.48905	85	454	10	21100	ENSG00000087586,ENSG00000101224,ENSG00000111247,ENSG00000158402,ENSG00000163132,ENSG00000164045,ENSG00000181085,ENSG00000184937,ENSG00000188372,ENSG00000237452
GO:BP	DNA replication initiation	GO:0006270	0.032833	1.48369	38	454	7	21100	ENSG00000065328,ENSG00000073111,ENSG00000091651,ENSG00000093009,ENSG00000094804,ENSG00000104738,ENSG00000140534
GO:BP	positive regulation of metabolic process	GO:0009893	0.0341071	1.46715	3776	454	117	21100	ENSG00000006634,ENSG00000009950,ENSG00000011332,ENSG00000012048,ENSG00000018280,ENSG00000043355,ENSG00000046774,ENSG00000078900,ENSG00000087586,ENSG00000088305,ENSG00000088325,ENSG00000088992,ENSG00000092853,ENSG00000094804,ENSG00000099194,ENSG00000100003,ENSG00000100625,ENSG00000101003,ENSG00000101057,ENSG00000101224,ENSG00000101255,ENSG00000101412,ENSG00000103257,ENSG00000104899,ENSG00000106327…
GO:BP	negative regulation of transcription by RNA polymerase II	GO:0000122	0.0358824	1.44512	941	454	41	21100	ENSG00000006704,ENSG00000009950,ENSG00000046774,ENSG00000050344,ENSG00000088305,ENSG00000099399,ENSG00000101255,ENSG00000101412,ENSG00000111206,ENSG00000112837,ENSG00000120068,ENSG00000124575,ENSG00000129474,ENSG00000136997,ENSG00000137699,ENSG00000138795,ENSG00000141570,ENSG00000145220,ENSG00000152192,ENSG00000159216,ENSG00000163132,ENSG00000165066,ENSG00000165891,ENSG00000166851,ENSG00000167612…
GO:BP	transcription, DNA-templated	GO:0006351	0.0359264	1.44459	3579	454	112	21100	ENSG00000006704,ENSG00000009950,ENSG00000011332,ENSG00000012048,ENSG00000018280,ENSG00000024526,ENSG00000043355,ENSG00000046774,ENSG00000050344,ENSG00000071539,ENSG00000078900,ENSG00000081059,ENSG00000088305,ENSG00000088992,ENSG00000089685,ENSG00000099399,ENSG00000100003,ENSG00000100625,ENSG00000101057,ENSG00000101255,ENSG00000101412,ENSG00000104899,ENSG00000106327,ENSG00000106536,ENSG00000107187…
GO:BP	nucleic acid-templated transcription	GO:0097659	0.036381	1.43913	3580	454	112	21100	ENSG00000006704,ENSG00000009950,ENSG00000011332,ENSG00000012048,ENSG00000018280,ENSG00000024526,ENSG00000043355,ENSG00000046774,ENSG00000050344,ENSG00000071539,ENSG00000078900,ENSG00000081059,ENSG00000088305,ENSG00000088992,ENSG00000089685,ENSG00000099399,ENSG00000100003,ENSG00000100625,ENSG00000101057,ENSG00000101255,ENSG00000101412,ENSG00000104899,ENSG00000106327,ENSG00000106536,ENSG00000107187…
GO:BP	regulation of RNA biosynthetic process	GO:2001141	0.0368622	1.43342	3461	454	109	21100	ENSG00000006704,ENSG00000009950,ENSG00000011332,ENSG00000012048,ENSG00000018280,ENSG00000024526,ENSG00000043355,ENSG00000046774,ENSG00000050344,ENSG00000071539,ENSG00000078900,ENSG00000081059,ENSG00000088305,ENSG00000088992,ENSG00000089685,ENSG00000099399,ENSG00000100003,ENSG00000100625,ENSG00000101003,ENSG00000101057,ENSG00000101255,ENSG00000101412,ENSG00000104899,ENSG00000106327,ENSG00000106536…
GO:BP	cytoskeleton-dependent cytokinesis	GO:0061640	0.0408364	1.38895	106	454	11	21100	ENSG00000011426,ENSG00000090889,ENSG00000112984,ENSG00000114346,ENSG00000115163,ENSG00000136108,ENSG00000137804,ENSG00000137807,ENSG00000138180,ENSG00000138182,ENSG00000166851
GO:BP	regulation of macromolecule biosynthetic process	GO:0010556	0.0481113	1.31775	3926	454	120	21100	ENSG00000006704,ENSG00000009950,ENSG00000011332,ENSG00000012048,ENSG00000018280,ENSG00000024526,ENSG00000043355,ENSG00000046774,ENSG00000050344,ENSG00000071539,ENSG00000078900,ENSG00000081059,ENSG00000088305,ENSG00000088992,ENSG00000089685,ENSG00000091127,ENSG00000099399,ENSG00000100003,ENSG00000100625,ENSG00000101003,ENSG00000101057,ENSG00000101255,ENSG00000101412,ENSG00000104899,ENSG00000106327…
GO:BP	apoptotic process	GO:0006915	0.0488647	1.31101	1865	454	67	21100	ENSG00000006327,ENSG00000011332,ENSG00000012048,ENSG00000073111,ENSG00000078900,ENSG00000087586,ENSG00000088325,ENSG00000089685,ENSG00000100625,ENSG00000100867,ENSG00000101057,ENSG00000101255,ENSG00000101412,ENSG00000102265,ENSG00000107187,ENSG00000114346,ENSG00000118193,ENSG00000119969,ENSG00000122133,ENSG00000125657,ENSG00000125726,ENSG00000125931,ENSG00000126709,ENSG00000130829,ENSG00000131188…
GO:CC	chromosome	GO:0005694	4.10754e-36	35.3864	1838	468	135	21698	ENSG00000009950,ENSG00000011332,ENSG00000012048,ENSG00000050344,ENSG00000051341,ENSG00000065328,ENSG00000071539,ENSG00000073111,ENSG00000078900,ENSG00000080986,ENSG00000089685,ENSG00000090889,ENSG00000091651,ENSG00000093009,ENSG00000100625,ENSG00000101003,ENSG00000101412,ENSG00000102384,ENSG00000104738,ENSG00000106536,ENSG00000107187,ENSG00000107807,ENSG00000109674,ENSG00000109805,ENSG00000111206…
GO:CC	condensed chromosome	GO:0000793	2.22001e-17	16.6536	259	468	37	21698	ENSG00000012048,ENSG00000080986,ENSG00000089685,ENSG00000102384,ENSG00000109805,ENSG00000112742,ENSG00000115163,ENSG00000117650,ENSG00000117724,ENSG00000121152,ENSG00000121621,ENSG00000123219,ENSG00000123485,ENSG00000129810,ENSG00000131747,ENSG00000134057,ENSG00000137812,ENSG00000138778,ENSG00000139618,ENSG00000142945,ENSG00000143228,ENSG00000146918,ENSG00000148773,ENSG00000149554,ENSG00000152253…
GO:CC	chromosomal region	GO:0098687	9.96864e-17	16.0014	374	468	43	21698	ENSG00000073111,ENSG00000080986,ENSG00000089685,ENSG00000102384,ENSG00000104738,ENSG00000109805,ENSG00000111247,ENSG00000112742,ENSG00000115163,ENSG00000117650,ENSG00000117724,ENSG00000119969,ENSG00000121621,ENSG00000123219,ENSG00000123485,ENSG00000124635,ENSG00000129810,ENSG00000131747,ENSG00000134057,ENSG00000136982,ENSG00000137812,ENSG00000138346,ENSG00000138778,ENSG00000139618,ENSG00000142945…
GO:CC	chromosome, centromeric region	GO:0000775	4.92641e-16	15.3075	235	468	34	21698	ENSG00000080986,ENSG00000089685,ENSG00000102384,ENSG00000109805,ENSG00000112742,ENSG00000115163,ENSG00000117650,ENSG00000117724,ENSG00000119969,ENSG00000121621,ENSG00000123219,ENSG00000123485,ENSG00000124635,ENSG00000129810,ENSG00000131747,ENSG00000134057,ENSG00000136982,ENSG00000137812,ENSG00000138778,ENSG00000142945,ENSG00000143228,ENSG00000146670,ENSG00000152253,ENSG00000154839,ENSG00000156970…
GO:CC	spindle	GO:0005819	1.14174e-15	14.9424	418	468	44	21698	ENSG00000066279,ENSG00000072571,ENSG00000075702,ENSG00000087586,ENSG00000088325,ENSG00000089685,ENSG00000090889,ENSG00000094804,ENSG00000101224,ENSG00000112742,ENSG00000112984,ENSG00000114346,ENSG00000117399,ENSG00000117650,ENSG00000117724,ENSG00000118193,ENSG00000121621,ENSG00000126787,ENSG00000127423,ENSG00000129810,ENSG00000134057,ENSG00000136108,ENSG00000137804,ENSG00000137807,ENSG00000138160…
GO:CC	nucleoplasm	GO:0005654	9.05916e-15	14.0429	4215	468	168	21698	ENSG00000006634,ENSG00000006704,ENSG00000009950,ENSG00000011426,ENSG00000012048,ENSG00000043355,ENSG00000046774,ENSG00000051341,ENSG00000065328,ENSG00000073111,ENSG00000075218,ENSG00000077152,ENSG00000078900,ENSG00000080986,ENSG00000081059,ENSG00000085999,ENSG00000087586,ENSG00000088305,ENSG00000088325,ENSG00000088826,ENSG00000088992,ENSG00000089685,ENSG00000090889,ENSG00000091651,ENSG00000092853…
GO:CC	condensed chromosome, centromeric region	GO:0000779	2.90669e-14	13.5366	159	468	27	21698	ENSG00000080986,ENSG00000089685,ENSG00000102384,ENSG00000109805,ENSG00000112742,ENSG00000115163,ENSG00000117650,ENSG00000117724,ENSG00000121621,ENSG00000123219,ENSG00000123485,ENSG00000129810,ENSG00000134057,ENSG00000137812,ENSG00000138778,ENSG00000142945,ENSG00000143228,ENSG00000152253,ENSG00000154839,ENSG00000156970,ENSG00000163535,ENSG00000164109,ENSG00000165480,ENSG00000166851,ENSG00000169679…
GO:CC	kinetochore	GO:0000776	5.46592e-14	13.2623	149	468	26	21698	ENSG00000080986,ENSG00000089685,ENSG00000102384,ENSG00000112742,ENSG00000115163,ENSG00000117650,ENSG00000117724,ENSG00000121621,ENSG00000123219,ENSG00000123485,ENSG00000129810,ENSG00000134057,ENSG00000137812,ENSG00000138778,ENSG00000142945,ENSG00000143228,ENSG00000152253,ENSG00000154839,ENSG00000156970,ENSG00000163535,ENSG00000164109,ENSG00000165480,ENSG00000166851,ENSG00000169679,ENSG00000186871…
GO:CC	intracellular non-membrane-bounded organelle	GO:0043232	1.3106e-13	12.8825	6424	468	221	21698	ENSG00000009950,ENSG00000011332,ENSG00000011426,ENSG00000012048,ENSG00000021826,ENSG00000050344,ENSG00000051341,ENSG00000065328,ENSG00000066279,ENSG00000071539,ENSG00000072571,ENSG00000073111,ENSG00000075218,ENSG00000075702,ENSG00000077152,ENSG00000078114,ENSG00000078900,ENSG00000080986,ENSG00000087586,ENSG00000088325,ENSG00000088899,ENSG00000089685,ENSG00000090889,ENSG00000091651,ENSG00000093009…
GO:CC	non-membrane-bounded organelle	GO:0043228	1.33559e-13	12.8743	6425	468	221	21698	ENSG00000009950,ENSG00000011332,ENSG00000011426,ENSG00000012048,ENSG00000021826,ENSG00000050344,ENSG00000051341,ENSG00000065328,ENSG00000066279,ENSG00000071539,ENSG00000072571,ENSG00000073111,ENSG00000075218,ENSG00000075702,ENSG00000077152,ENSG00000078114,ENSG00000078900,ENSG00000080986,ENSG00000087586,ENSG00000088325,ENSG00000088899,ENSG00000089685,ENSG00000090889,ENSG00000091651,ENSG00000093009…
GO:CC	chromatin	GO:0000785	1.42953e-12	11.8448	1268	468	74	21698	ENSG00000009950,ENSG00000011332,ENSG00000050344,ENSG00000073111,ENSG00000078900,ENSG00000100625,ENSG00000101412,ENSG00000106536,ENSG00000107187,ENSG00000107807,ENSG00000111206,ENSG00000111247,ENSG00000112837,ENSG00000115163,ENSG00000115507,ENSG00000117724,ENSG00000119547,ENSG00000119969,ENSG00000120068,ENSG00000124575,ENSG00000124635,ENSG00000134317,ENSG00000136982,ENSG00000136997,ENSG00000137270…
GO:CC	microtubule cytoskeleton	GO:0015630	6.95143e-11	10.1579	1339	468	73	21698	ENSG00000012048,ENSG00000066279,ENSG00000072571,ENSG00000075218,ENSG00000075702,ENSG00000080986,ENSG00000087586,ENSG00000088325,ENSG00000089685,ENSG00000090889,ENSG00000093009,ENSG00000094804,ENSG00000101224,ENSG00000101412,ENSG00000103021,ENSG00000104892,ENSG00000105948,ENSG00000112742,ENSG00000112877,ENSG00000112984,ENSG00000114346,ENSG00000117399,ENSG00000117650,ENSG00000117724,ENSG00000118193…
GO:CC	DNA packaging complex	GO:0044815	7.76372e-11	10.1099	200	468	26	21698	ENSG00000011332,ENSG00000080986,ENSG00000109805,ENSG00000115163,ENSG00000121152,ENSG00000124575,ENSG00000124635,ENSG00000143228,ENSG00000146918,ENSG00000152253,ENSG00000163535,ENSG00000168298,ENSG00000180596,ENSG00000181218,ENSG00000183598,ENSG00000184260,ENSG00000184270,ENSG00000185130,ENSG00000196747,ENSG00000196866,ENSG00000196890,ENSG00000197061,ENSG00000197153,ENSG00000197409,ENSG00000203814…
GO:CC	protein-DNA complex	GO:0032993	4.38596e-10	9.35794	233	468	27	21698	ENSG00000073111,ENSG00000093009,ENSG00000101003,ENSG00000104738,ENSG00000115163,ENSG00000124575,ENSG00000124635,ENSG00000127311,ENSG00000138795,ENSG00000147536,ENSG00000168298,ENSG00000180596,ENSG00000181218,ENSG00000183598,ENSG00000184260,ENSG00000184270,ENSG00000185130,ENSG00000196747,ENSG00000196866,ENSG00000196890,ENSG00000197061,ENSG00000197153,ENSG00000197409,ENSG00000197905,ENSG00000203814…
GO:CC	nuclear chromosome	GO:0000228	7.1322e-09	8.14678	243	468	26	21698	ENSG00000012048,ENSG00000065328,ENSG00000073111,ENSG00000089685,ENSG00000091651,ENSG00000093009,ENSG00000101003,ENSG00000104738,ENSG00000109805,ENSG00000117650,ENSG00000121152,ENSG00000127311,ENSG00000131747,ENSG00000139618,ENSG00000146263,ENSG00000146918,ENSG00000147536,ENSG00000149554,ENSG00000165181,ENSG00000166851,ENSG00000179041,ENSG00000197061,ENSG00000197153,ENSG00000197299,ENSG00000197409…
GO:CC	supramolecular complex	GO:0099080	1.75173e-08	7.75653	1349	468	68	21698	ENSG00000066279,ENSG00000075218,ENSG00000078114,ENSG00000080986,ENSG00000087586,ENSG00000088325,ENSG00000089685,ENSG00000090889,ENSG00000102384,ENSG00000104892,ENSG00000105048,ENSG00000108759,ENSG00000108821,ENSG00000112742,ENSG00000112984,ENSG00000114270,ENSG00000115163,ENSG00000117394,ENSG00000117650,ENSG00000117724,ENSG00000118193,ENSG00000120694,ENSG00000121621,ENSG00000123219,ENSG00000123485…
GO:CC	spindle pole	GO:0000922	4.77635e-08	7.3209	171	468	21	21698	ENSG00000066279,ENSG00000075702,ENSG00000087586,ENSG00000088325,ENSG00000094804,ENSG00000101224,ENSG00000117399,ENSG00000117650,ENSG00000117724,ENSG00000126787,ENSG00000127423,ENSG00000129810,ENSG00000134057,ENSG00000136108,ENSG00000138160,ENSG00000138182,ENSG00000142731,ENSG00000164109,ENSG00000166851,ENSG00000169607,ENSG00000198901
GO:CC	microtubule organizing center	GO:0005815	5.5302e-08	7.25726	826	468	49	21698	ENSG00000012048,ENSG00000066279,ENSG00000072571,ENSG00000075702,ENSG00000080986,ENSG00000087586,ENSG00000093009,ENSG00000101224,ENSG00000101412,ENSG00000103021,ENSG00000105948,ENSG00000112877,ENSG00000117399,ENSG00000117650,ENSG00000117724,ENSG00000121621,ENSG00000126787,ENSG00000126890,ENSG00000127423,ENSG00000129474,ENSG00000129810,ENSG00000131747,ENSG00000134057,ENSG00000136108,ENSG00000137807…
GO:CC	mitotic spindle	GO:0072686	6.63471e-08	7.17818	174	468	21	21698	ENSG00000066279,ENSG00000087586,ENSG00000088325,ENSG00000094804,ENSG00000114346,ENSG00000121621,ENSG00000136108,ENSG00000137804,ENSG00000137807,ENSG00000138160,ENSG00000138182,ENSG00000138778,ENSG00000154839,ENSG00000164109,ENSG00000165480,ENSG00000166851,ENSG00000169607,ENSG00000170312,ENSG00000186185,ENSG00000198901,ENSG00000237649
GO:CC	nuclear lumen	GO:0031981	1.18996e-07	6.92447	5500	468	179	21698	ENSG00000006634,ENSG00000006704,ENSG00000009950,ENSG00000011426,ENSG00000012048,ENSG00000021826,ENSG00000043355,ENSG00000046774,ENSG00000051341,ENSG00000065328,ENSG00000073111,ENSG00000075218,ENSG00000077152,ENSG00000078900,ENSG00000080986,ENSG00000081059,ENSG00000085999,ENSG00000087586,ENSG00000088305,ENSG00000088325,ENSG00000088826,ENSG00000088992,ENSG00000089685,ENSG00000090889,ENSG00000091651…
GO:CC	nucleosome	GO:0000786	1.78352e-07	6.74872	132	468	18	21698	ENSG00000115163,ENSG00000124575,ENSG00000124635,ENSG00000168298,ENSG00000180596,ENSG00000181218,ENSG00000183598,ENSG00000184260,ENSG00000184270,ENSG00000185130,ENSG00000196747,ENSG00000196866,ENSG00000196890,ENSG00000197061,ENSG00000197153,ENSG00000197409,ENSG00000203814,ENSG00000233822
GO:CC	centrosome	GO:0005813	3.90014e-07	6.40892	628	468	40	21698	ENSG00000066279,ENSG00000072571,ENSG00000075702,ENSG00000080986,ENSG00000087586,ENSG00000093009,ENSG00000101224,ENSG00000101412,ENSG00000103021,ENSG00000105948,ENSG00000112877,ENSG00000117399,ENSG00000117650,ENSG00000117724,ENSG00000126787,ENSG00000126890,ENSG00000127423,ENSG00000129810,ENSG00000134057,ENSG00000136108,ENSG00000137807,ENSG00000138180,ENSG00000138182,ENSG00000139618,ENSG00000142731…
GO:CC	microtubule	GO:0005874	1.01451e-06	5.99374	444	468	32	21698	ENSG00000066279,ENSG00000075218,ENSG00000087586,ENSG00000088325,ENSG00000089685,ENSG00000090889,ENSG00000104892,ENSG00000112984,ENSG00000117650,ENSG00000118193,ENSG00000120694,ENSG00000121621,ENSG00000136108,ENSG00000137804,ENSG00000137807,ENSG00000138160,ENSG00000138182,ENSG00000138778,ENSG00000142945,ENSG00000154839,ENSG00000163808,ENSG00000165480,ENSG00000166851,ENSG00000170312,ENSG00000183638…
GO:CC	outer kinetochore	GO:0000940	1.07639e-06	5.96803	13	468	7	21698	ENSG00000080986,ENSG00000117724,ENSG00000134057,ENSG00000154839,ENSG00000156970,ENSG00000165480,ENSG00000166851
GO:CC	kinesin complex	GO:0005871	2.4721e-06	5.60693	50	468	11	21698	ENSG00000104892,ENSG00000112984,ENSG00000118193,ENSG00000121621,ENSG00000137807,ENSG00000138160,ENSG00000138182,ENSG00000142945,ENSG00000163808,ENSG00000186185,ENSG00000237649
GO:CC	intracellular organelle lumen	GO:0070013	6.83597e-06	5.1652	6625	468	199	21698	ENSG00000006634,ENSG00000006704,ENSG00000009950,ENSG00000011426,ENSG00000012048,ENSG00000021826,ENSG00000043355,ENSG00000046774,ENSG00000051341,ENSG00000065328,ENSG00000065911,ENSG00000073111,ENSG00000075218,ENSG00000077152,ENSG00000078900,ENSG00000080986,ENSG00000081059,ENSG00000085999,ENSG00000087586,ENSG00000088305,ENSG00000088325,ENSG00000088826,ENSG00000088992,ENSG00000089685,ENSG00000090889…
GO:CC	organelle lumen	GO:0043233	6.92391e-06	5.15965	6626	468	199	21698	ENSG00000006634,ENSG00000006704,ENSG00000009950,ENSG00000011426,ENSG00000012048,ENSG00000021826,ENSG00000043355,ENSG00000046774,ENSG00000051341,ENSG00000065328,ENSG00000065911,ENSG00000073111,ENSG00000075218,ENSG00000077152,ENSG00000078900,ENSG00000080986,ENSG00000081059,ENSG00000085999,ENSG00000087586,ENSG00000088305,ENSG00000088325,ENSG00000088826,ENSG00000088992,ENSG00000089685,ENSG00000090889…
GO:CC	membrane-enclosed lumen	GO:0031974	6.92391e-06	5.15965	6626	468	199	21698	ENSG00000006634,ENSG00000006704,ENSG00000009950,ENSG00000011426,ENSG00000012048,ENSG00000021826,ENSG00000043355,ENSG00000046774,ENSG00000051341,ENSG00000065328,ENSG00000065911,ENSG00000073111,ENSG00000075218,ENSG00000077152,ENSG00000078900,ENSG00000080986,ENSG00000081059,ENSG00000085999,ENSG00000087586,ENSG00000088305,ENSG00000088325,ENSG00000088826,ENSG00000088992,ENSG00000089685,ENSG00000090889…
GO:CC	midbody	GO:0030496	7.36599e-06	5.13277	205	468	20	21698	ENSG00000011426,ENSG00000066279,ENSG00000087586,ENSG00000089685,ENSG00000090889,ENSG00000112984,ENSG00000114346,ENSG00000117394,ENSG00000117650,ENSG00000117724,ENSG00000118193,ENSG00000137807,ENSG00000138180,ENSG00000138182,ENSG00000138778,ENSG00000166851,ENSG00000170312,ENSG00000171241,ENSG00000183770,ENSG00000198901
GO:CC	cytoskeleton	GO:0005856	7.36822e-06	5.13264	2355	468	91	21698	ENSG00000011426,ENSG00000012048,ENSG00000066279,ENSG00000072571,ENSG00000075218,ENSG00000075702,ENSG00000078114,ENSG00000080986,ENSG00000087586,ENSG00000088325,ENSG00000088899,ENSG00000089685,ENSG00000090889,ENSG00000093009,ENSG00000094804,ENSG00000101224,ENSG00000101412,ENSG00000103021,ENSG00000104327,ENSG00000104892,ENSG00000105048,ENSG00000105948,ENSG00000108759,ENSG00000112742,ENSG00000112877…
GO:CC	spindle midzone	GO:0051233	1.77428e-05	4.75098	36	468	9	21698	ENSG00000087586,ENSG00000094804,ENSG00000118193,ENSG00000121621,ENSG00000138182,ENSG00000138778,ENSG00000166851,ENSG00000186185,ENSG00000198901
GO:CC	microtubule associated complex	GO:0005875	2.91487e-05	4.53538	162	468	17	21698	ENSG00000087586,ENSG00000089685,ENSG00000104892,ENSG00000112984,ENSG00000118193,ENSG00000121621,ENSG00000137807,ENSG00000138160,ENSG00000138182,ENSG00000142945,ENSG00000157193,ENSG00000163808,ENSG00000183914,ENSG00000185842,ENSG00000186185,ENSG00000197653,ENSG00000237649
GO:CC	spindle microtubule	GO:0005876	6.28508e-05	4.20169	82	468	12	21698	ENSG00000087586,ENSG00000089685,ENSG00000090889,ENSG00000121621,ENSG00000138160,ENSG00000138778,ENSG00000154839,ENSG00000165480,ENSG00000166851,ENSG00000170312,ENSG00000186185,ENSG00000198901
GO:CC	nucleus	GO:0005634	0.000306048	3.51421	10084	468	269	21698	ENSG00000006634,ENSG00000006704,ENSG00000009950,ENSG00000011332,ENSG00000011426,ENSG00000012048,ENSG00000021826,ENSG00000024526,ENSG00000025772,ENSG00000043355,ENSG00000046774,ENSG00000050344,ENSG00000051341,ENSG00000065328,ENSG00000066279,ENSG00000068489,ENSG00000070882,ENSG00000071539,ENSG00000073111,ENSG00000075218,ENSG00000075702,ENSG00000077152,ENSG00000078900,ENSG00000080986,ENSG00000081059…
GO:CC	cytosol	GO:0005829	0.000331632	3.47934	5420	468	163	21698	ENSG00000006704,ENSG00000009950,ENSG00000011347,ENSG00000011426,ENSG00000025772,ENSG00000046774,ENSG00000051341,ENSG00000064651,ENSG00000070882,ENSG00000072571,ENSG00000075218,ENSG00000075702,ENSG00000078900,ENSG00000079462,ENSG00000080986,ENSG00000087586,ENSG00000088325,ENSG00000088826,ENSG00000088992,ENSG00000089685,ENSG00000090889,ENSG00000091651,ENSG00000094804,ENSG00000100003,ENSG00000100526…
GO:CC	condensed nuclear chromosome	GO:0000794	0.000439847	3.3567	81	468	11	21698	ENSG00000012048,ENSG00000109805,ENSG00000117650,ENSG00000121152,ENSG00000139618,ENSG00000146918,ENSG00000149554,ENSG00000165181,ENSG00000166851,ENSG00000179041,ENSG00000197299
GO:CC	CMG complex	GO:0071162	0.000640715	3.19334	11	468	5	21698	ENSG00000073111,ENSG00000093009,ENSG00000101003,ENSG00000104738,ENSG00000147536
GO:CC	supramolecular fiber	GO:0099512	0.000975322	3.01085	1001	468	45	21698	ENSG00000066279,ENSG00000075218,ENSG00000078114,ENSG00000087586,ENSG00000088325,ENSG00000089685,ENSG00000090889,ENSG00000104892,ENSG00000105048,ENSG00000108759,ENSG00000108821,ENSG00000112984,ENSG00000117394,ENSG00000117650,ENSG00000118193,ENSG00000120694,ENSG00000121621,ENSG00000129991,ENSG00000133454,ENSG00000136108,ENSG00000137804,ENSG00000137807,ENSG00000138160,ENSG00000138182,ENSG00000138778…
GO:CC	DNA replication preinitiation complex	GO:0031261	0.00107889	2.96702	12	468	5	21698	ENSG00000073111,ENSG00000093009,ENSG00000101003,ENSG00000104738,ENSG00000147536
GO:CC	supramolecular polymer	GO:0099081	0.00123139	2.9096	1010	468	45	21698	ENSG00000066279,ENSG00000075218,ENSG00000078114,ENSG00000087586,ENSG00000088325,ENSG00000089685,ENSG00000090889,ENSG00000104892,ENSG00000105048,ENSG00000108759,ENSG00000108821,ENSG00000112984,ENSG00000117394,ENSG00000117650,ENSG00000118193,ENSG00000120694,ENSG00000121621,ENSG00000129991,ENSG00000133454,ENSG00000136108,ENSG00000137804,ENSG00000137807,ENSG00000138160,ENSG00000138182,ENSG00000138778…
GO:CC	polymeric cytoskeletal fiber	GO:0099513	0.00172423	2.7634	769	468	37	21698	ENSG00000066279,ENSG00000075218,ENSG00000087586,ENSG00000088325,ENSG00000089685,ENSG00000090889,ENSG00000104892,ENSG00000108759,ENSG00000112984,ENSG00000117650,ENSG00000118193,ENSG00000120694,ENSG00000121621,ENSG00000133454,ENSG00000136108,ENSG00000137804,ENSG00000137807,ENSG00000138160,ENSG00000138182,ENSG00000138778,ENSG00000142945,ENSG00000154839,ENSG00000163808,ENSG00000165480,ENSG00000166851…
GO:CC	mitotic spindle midzone	GO:1990023	0.00263139	2.57981	14	468	5	21698	ENSG00000121621,ENSG00000138182,ENSG00000138778,ENSG00000186185,ENSG00000198901
GO:CC	intercellular bridge	GO:0045171	0.00993742	2.00273	92	468	10	21698	ENSG00000088325,ENSG00000094804,ENSG00000102837,ENSG00000112984,ENSG00000137807,ENSG00000138180,ENSG00000138182,ENSG00000138778,ENSG00000154839,ENSG00000198901
GO:CC	NMS complex	GO:0031617	0.0132581	1.87752	4	468	3	21698	ENSG00000080986,ENSG00000143228,ENSG00000152253
GO:CC	Ndc80 complex	GO:0031262	0.0132581	1.87752	4	468	3	21698	ENSG00000080986,ENSG00000143228,ENSG00000152253
GO:CC	mitotic checkpoint complex	GO:0033597	0.0132581	1.87752	4	468	3	21698	ENSG00000117399,ENSG00000156970,ENSG00000164109
GO:CC	membrane-bounded organelle	GO:0043227	0.0142107	1.84738	15617	468	374	21698	ENSG00000006634,ENSG00000006704,ENSG00000009950,ENSG00000011332,ENSG00000011347,ENSG00000011426,ENSG00000012048,ENSG00000018280,ENSG00000021826,ENSG00000024526,ENSG00000025772,ENSG00000043355,ENSG00000046774,ENSG00000050344,ENSG00000051341,ENSG00000064651,ENSG00000065328,ENSG00000065911,ENSG00000066279,ENSG00000068489,ENSG00000068650,ENSG00000070882,ENSG00000071539,ENSG00000073111,ENSG00000075218…
GO:CC	nuclear ubiquitin ligase complex	GO:0000152	0.0209212	1.67941	47	468	7	21698	ENSG00000012048,ENSG00000108106,ENSG00000117399,ENSG00000139618,ENSG00000141570,ENSG00000156970,ENSG00000173894
GO:CC	organelle	GO:0043226	0.029785	1.526	16739	468	394	21698	ENSG00000006634,ENSG00000006704,ENSG00000009950,ENSG00000011332,ENSG00000011347,ENSG00000011426,ENSG00000011677,ENSG00000012048,ENSG00000018280,ENSG00000021826,ENSG00000024526,ENSG00000025772,ENSG00000043355,ENSG00000046774,ENSG00000050344,ENSG00000051341,ENSG00000064651,ENSG00000065328,ENSG00000065911,ENSG00000066279,ENSG00000068489,ENSG00000068650,ENSG00000070882,ENSG00000071539,ENSG00000072571…
GO:CC	replication fork	GO:0005657	0.0318839	1.49643	67	468	8	21698	ENSG00000065328,ENSG00000127311,ENSG00000133119,ENSG00000146263,ENSG00000149554,ENSG00000196584,ENSG00000197299,ENSG00000198554
KEGG	Cell cycle	KEGG:04110	1.77501e-12	11.7508	120	192	23	7559	ENSG00000006634,ENSG00000073111,ENSG00000091651,ENSG00000093009,ENSG00000094804,ENSG00000101224,ENSG00000101412,ENSG00000112742,ENSG00000117399,ENSG00000127564,ENSG00000134057,ENSG00000136997,ENSG00000145386,ENSG00000149554,ENSG00000156970,ENSG00000158402,ENSG00000164045,ENSG00000164109,ENSG00000164611,ENSG00000166851,ENSG00000169679,ENSG00000170312,ENSG00000253729
KEGG	Systemic lupus erythematosus	KEGG:05322	1.13069e-05	4.94666	127	192	16	7559	ENSG00000124635,ENSG00000166278,ENSG00000180596,ENSG00000181218,ENSG00000183598,ENSG00000184260,ENSG00000184270,ENSG00000185130,ENSG00000196747,ENSG00000196866,ENSG00000196890,ENSG00000197061,ENSG00000197153,ENSG00000197409,ENSG00000203814,ENSG00000233822
KEGG	Progesterone-mediated oocyte maturation	KEGG:04914	0.000562729	3.2497	97	192	12	7559	ENSG00000087586,ENSG00000101224,ENSG00000127564,ENSG00000134057,ENSG00000145386,ENSG00000158402,ENSG00000164045,ENSG00000164109,ENSG00000166851,ENSG00000169679,ENSG00000170312,ENSG00000204710
KEGG	Alcoholism	KEGG:05034	0.00100129	2.99944	177	192	16	7559	ENSG00000105464,ENSG00000124635,ENSG00000180596,ENSG00000181218,ENSG00000183598,ENSG00000184260,ENSG00000184270,ENSG00000185130,ENSG00000196747,ENSG00000196866,ENSG00000196890,ENSG00000197061,ENSG00000197153,ENSG00000197409,ENSG00000203814,ENSG00000233822
KEGG	Oocyte meiosis	KEGG:04114	0.00637768	2.19534	123	192	12	7559	ENSG00000087586,ENSG00000117399,ENSG00000127564,ENSG00000129810,ENSG00000134057,ENSG00000158402,ENSG00000164109,ENSG00000164611,ENSG00000166851,ENSG00000169679,ENSG00000170312,ENSG00000204710
KEGG	Neutrophil extracellular trap formation	KEGG:04613	0.00644916	2.1905	184	192	15	7559	ENSG00000124635,ENSG00000180596,ENSG00000181218,ENSG00000183598,ENSG00000184260,ENSG00000184270,ENSG00000185130,ENSG00000196747,ENSG00000196866,ENSG00000196890,ENSG00000197061,ENSG00000197153,ENSG00000197409,ENSG00000203814,ENSG00000233822
KEGG	Fanconi anemia pathway	KEGG:03460	0.0280304	1.55237	51	192	7	7559	ENSG00000012048,ENSG00000077152,ENSG00000136492,ENSG00000139618,ENSG00000140525,ENSG00000181544,ENSG00000197299
KEGG	Homologous recombination	KEGG:03440	0.0473589	1.3246	40	192	6	7559	ENSG00000012048,ENSG00000085999,ENSG00000136492,ENSG00000139618,ENSG00000197275,ENSG00000197299
REAC	Cell Cycle	REAC:R-HSA-1640170	5.61388e-33	32.2507	678	300	87	10770	ENSG00000006634,ENSG00000012048,ENSG00000065328,ENSG00000072571,ENSG00000073111,ENSG00000075218,ENSG00000080986,ENSG00000087586,ENSG00000088325,ENSG00000089685,ENSG00000091651,ENSG00000092853,ENSG00000093009,ENSG00000094804,ENSG00000101003,ENSG00000101057,ENSG00000101224,ENSG00000101412,ENSG00000102384,ENSG00000104738,ENSG00000108106,ENSG00000109805,ENSG00000111206,ENSG00000112877,ENSG00000112984…
REAC	Cell Cycle, Mitotic	REAC:R-HSA-69278	1.17061e-29	28.9316	548	300	75	10770	ENSG00000006634,ENSG00000065328,ENSG00000072571,ENSG00000073111,ENSG00000075218,ENSG00000080986,ENSG00000087586,ENSG00000088325,ENSG00000089685,ENSG00000091651,ENSG00000093009,ENSG00000094804,ENSG00000101003,ENSG00000101057,ENSG00000101224,ENSG00000101412,ENSG00000102384,ENSG00000104738,ENSG00000108106,ENSG00000109805,ENSG00000111206,ENSG00000112877,ENSG00000112984,ENSG00000115163,ENSG00000117399…
REAC	Cell Cycle Checkpoints	REAC:R-HSA-69620	2.23858e-23	22.65	290	300	50	10770	ENSG00000006634,ENSG00000012048,ENSG00000065328,ENSG00000073111,ENSG00000075218,ENSG00000080986,ENSG00000089685,ENSG00000091651,ENSG00000092853,ENSG00000093009,ENSG00000094804,ENSG00000102384,ENSG00000104738,ENSG00000108106,ENSG00000115163,ENSG00000117399,ENSG00000117724,ENSG00000121621,ENSG00000123219,ENSG00000124635,ENSG00000127564,ENSG00000129810,ENSG00000133119,ENSG00000134057,ENSG00000136492…
REAC	M Phase	REAC:R-HSA-68886	1.0735e-13	12.9692	407	300	46	10770	ENSG00000080986,ENSG00000089685,ENSG00000102384,ENSG00000108106,ENSG00000109805,ENSG00000112877,ENSG00000112984,ENSG00000115163,ENSG00000117399,ENSG00000117650,ENSG00000117724,ENSG00000121152,ENSG00000121621,ENSG00000123219,ENSG00000124635,ENSG00000129810,ENSG00000134057,ENSG00000137807,ENSG00000137812,ENSG00000138778,ENSG00000142731,ENSG00000142945,ENSG00000143228,ENSG00000146670,ENSG00000146918…
REAC	RHO GTPase Effectors	REAC:R-HSA-195258	1.89871e-12	11.7215	319	300	39	10770	ENSG00000080986,ENSG00000089685,ENSG00000102384,ENSG00000104892,ENSG00000115163,ENSG00000117399,ENSG00000117724,ENSG00000118193,ENSG00000121621,ENSG00000123219,ENSG00000124635,ENSG00000129810,ENSG00000137812,ENSG00000138778,ENSG00000139734,ENSG00000142945,ENSG00000143228,ENSG00000152253,ENSG00000154839,ENSG00000156970,ENSG00000158106,ENSG00000158402,ENSG00000163535,ENSG00000164109,ENSG00000166851…
REAC	Mitotic Prometaphase	REAC:R-HSA-68877	1.31784e-11	10.8801	199	300	30	10770	ENSG00000080986,ENSG00000089685,ENSG00000102384,ENSG00000109805,ENSG00000112877,ENSG00000115163,ENSG00000117399,ENSG00000117650,ENSG00000117724,ENSG00000121152,ENSG00000121621,ENSG00000123219,ENSG00000129810,ENSG00000134057,ENSG00000137812,ENSG00000138778,ENSG00000142731,ENSG00000142945,ENSG00000143228,ENSG00000146670,ENSG00000152253,ENSG00000154839,ENSG00000156970,ENSG00000163535,ENSG00000164109…
REAC	Resolution of Sister Chromatid Cohesion	REAC:R-HSA-2500257	1.60794e-11	10.7937	123	300	24	10770	ENSG00000080986,ENSG00000089685,ENSG00000102384,ENSG00000115163,ENSG00000117399,ENSG00000117724,ENSG00000121621,ENSG00000123219,ENSG00000129810,ENSG00000134057,ENSG00000137812,ENSG00000138778,ENSG00000142945,ENSG00000143228,ENSG00000146670,ENSG00000152253,ENSG00000154839,ENSG00000156970,ENSG00000163535,ENSG00000164109,ENSG00000166851,ENSG00000169679,ENSG00000170312,ENSG00000186871
REAC	Amplification of signal from unattached kinetochores via a MAD2 inhibitory signal	REAC:R-HSA-141444	2.53804e-11	10.5955	92	300	21	10770	ENSG00000080986,ENSG00000089685,ENSG00000102384,ENSG00000115163,ENSG00000117399,ENSG00000117724,ENSG00000121621,ENSG00000123219,ENSG00000129810,ENSG00000137812,ENSG00000138778,ENSG00000142945,ENSG00000143228,ENSG00000152253,ENSG00000154839,ENSG00000156970,ENSG00000163535,ENSG00000164109,ENSG00000166851,ENSG00000169679,ENSG00000186871
REAC	Amplification of signal from the kinetochores	REAC:R-HSA-141424	2.53804e-11	10.5955	92	300	21	10770	ENSG00000080986,ENSG00000089685,ENSG00000102384,ENSG00000115163,ENSG00000117399,ENSG00000117724,ENSG00000121621,ENSG00000123219,ENSG00000129810,ENSG00000137812,ENSG00000138778,ENSG00000142945,ENSG00000143228,ENSG00000152253,ENSG00000154839,ENSG00000156970,ENSG00000163535,ENSG00000164109,ENSG00000166851,ENSG00000169679,ENSG00000186871
REAC	G2/M Checkpoints	REAC:R-HSA-69481	5.58157e-11	10.2532	168	300	27	10770	ENSG00000006634,ENSG00000012048,ENSG00000065328,ENSG00000073111,ENSG00000075218,ENSG00000091651,ENSG00000092853,ENSG00000093009,ENSG00000094804,ENSG00000104738,ENSG00000124635,ENSG00000127564,ENSG00000133119,ENSG00000134057,ENSG00000136492,ENSG00000138346,ENSG00000149554,ENSG00000158402,ENSG00000164045,ENSG00000170312,ENSG00000174371,ENSG00000180596,ENSG00000185130,ENSG00000196890,ENSG00000197061…
REAC	Mitotic Spindle Checkpoint	REAC:R-HSA-69618	9.40393e-11	10.0267	109	300	22	10770	ENSG00000080986,ENSG00000089685,ENSG00000102384,ENSG00000108106,ENSG00000115163,ENSG00000117399,ENSG00000117724,ENSG00000121621,ENSG00000123219,ENSG00000129810,ENSG00000137812,ENSG00000138778,ENSG00000142945,ENSG00000143228,ENSG00000152253,ENSG00000154839,ENSG00000156970,ENSG00000163535,ENSG00000164109,ENSG00000166851,ENSG00000169679,ENSG00000186871
REAC	EML4 and NUDC in mitotic spindle formation	REAC:R-HSA-9648025	2.61768e-09	8.58208	115	300	21	10770	ENSG00000080986,ENSG00000089685,ENSG00000102384,ENSG00000115163,ENSG00000117399,ENSG00000117724,ENSG00000121621,ENSG00000123219,ENSG00000129810,ENSG00000137812,ENSG00000138778,ENSG00000142945,ENSG00000143228,ENSG00000152253,ENSG00000154839,ENSG00000156970,ENSG00000163535,ENSG00000164109,ENSG00000166851,ENSG00000169679,ENSG00000186871
REAC	RHO GTPases Activate Formins	REAC:R-HSA-5663220	1.00167e-08	7.99928	136	300	22	10770	ENSG00000080986,ENSG00000089685,ENSG00000102384,ENSG00000115163,ENSG00000117399,ENSG00000117724,ENSG00000121621,ENSG00000123219,ENSG00000129810,ENSG00000137812,ENSG00000138778,ENSG00000139734,ENSG00000142945,ENSG00000143228,ENSG00000152253,ENSG00000154839,ENSG00000156970,ENSG00000163535,ENSG00000164109,ENSG00000166851,ENSG00000169679,ENSG00000186871
REAC	Activation of ATR in response to replication stress	REAC:R-HSA-176187	8.37501e-08	7.07701	37	300	12	10770	ENSG00000006634,ENSG00000065328,ENSG00000073111,ENSG00000091651,ENSG00000092853,ENSG00000093009,ENSG00000094804,ENSG00000104738,ENSG00000133119,ENSG00000149554,ENSG00000158402,ENSG00000164045
REAC	Separation of Sister Chromatids	REAC:R-HSA-2467813	1.98111e-07	6.70309	188	300	24	10770	ENSG00000080986,ENSG00000089685,ENSG00000102384,ENSG00000108106,ENSG00000115163,ENSG00000117399,ENSG00000117724,ENSG00000121621,ENSG00000123219,ENSG00000129810,ENSG00000137812,ENSG00000138778,ENSG00000142945,ENSG00000143228,ENSG00000146670,ENSG00000152253,ENSG00000154839,ENSG00000156970,ENSG00000163535,ENSG00000164109,ENSG00000164611,ENSG00000166851,ENSG00000169679,ENSG00000186871
REAC	Mitotic Anaphase	REAC:R-HSA-68882	4.39399e-07	6.35714	228	300	26	10770	ENSG00000080986,ENSG00000089685,ENSG00000102384,ENSG00000108106,ENSG00000115163,ENSG00000117399,ENSG00000117724,ENSG00000121621,ENSG00000123219,ENSG00000129810,ENSG00000134057,ENSG00000137812,ENSG00000138778,ENSG00000142945,ENSG00000143228,ENSG00000146670,ENSG00000152253,ENSG00000154839,ENSG00000156970,ENSG00000163535,ENSG00000164109,ENSG00000164611,ENSG00000166851,ENSG00000169679,ENSG00000170312…
REAC	Mitotic Metaphase and Anaphase	REAC:R-HSA-2555396	4.83387e-07	6.31571	229	300	26	10770	ENSG00000080986,ENSG00000089685,ENSG00000102384,ENSG00000108106,ENSG00000115163,ENSG00000117399,ENSG00000117724,ENSG00000121621,ENSG00000123219,ENSG00000129810,ENSG00000134057,ENSG00000137812,ENSG00000138778,ENSG00000142945,ENSG00000143228,ENSG00000146670,ENSG00000152253,ENSG00000154839,ENSG00000156970,ENSG00000163535,ENSG00000164109,ENSG00000164611,ENSG00000166851,ENSG00000169679,ENSG00000170312…
REAC	Condensation of Prophase Chromosomes	REAC:R-HSA-2299718	5.42686e-07	6.26545	73	300	15	10770	ENSG00000124635,ENSG00000134057,ENSG00000146918,ENSG00000166851,ENSG00000170312,ENSG00000180596,ENSG00000183598,ENSG00000184260,ENSG00000185130,ENSG00000196866,ENSG00000196890,ENSG00000197061,ENSG00000197153,ENSG00000197409,ENSG00000233822
REAC	Chromosome Maintenance	REAC:R-HSA-73886	7.19492e-07	6.14297	139	300	20	10770	ENSG00000102384,ENSG00000115163,ENSG00000123219,ENSG00000123485,ENSG00000124635,ENSG00000130826,ENSG00000133119,ENSG00000136982,ENSG00000137812,ENSG00000138346,ENSG00000145386,ENSG00000180596,ENSG00000184260,ENSG00000185130,ENSG00000196866,ENSG00000196890,ENSG00000197061,ENSG00000197299,ENSG00000203760,ENSG00000233822
REAC	Polo-like kinase mediated events	REAC:R-HSA-156711	8.62613e-07	6.06418	15	300	8	10770	ENSG00000101057,ENSG00000111206,ENSG00000117724,ENSG00000127564,ENSG00000134057,ENSG00000158402,ENSG00000164045,ENSG00000166851
REAC	G2/M DNA damage checkpoint	REAC:R-HSA-69473	3.21396e-06	5.49296	95	300	16	10770	ENSG00000012048,ENSG00000124635,ENSG00000133119,ENSG00000134057,ENSG00000136492,ENSG00000138346,ENSG00000149554,ENSG00000158402,ENSG00000170312,ENSG00000174371,ENSG00000180596,ENSG00000185130,ENSG00000196890,ENSG00000197061,ENSG00000197299,ENSG00000233822
REAC	DNA Double-Strand Break Repair	REAC:R-HSA-5693532	3.36318e-06	5.47325	167	300	21	10770	ENSG00000012048,ENSG00000051341,ENSG00000092853,ENSG00000111247,ENSG00000124635,ENSG00000133119,ENSG00000136492,ENSG00000138346,ENSG00000139618,ENSG00000145386,ENSG00000149554,ENSG00000174371,ENSG00000180596,ENSG00000182481,ENSG00000185130,ENSG00000196584,ENSG00000196890,ENSG00000197061,ENSG00000197299,ENSG00000233822,ENSG00000253729
REAC	Homology Directed Repair	REAC:R-HSA-5693538	3.95425e-06	5.40294	138	300	19	10770	ENSG00000012048,ENSG00000051341,ENSG00000092853,ENSG00000111247,ENSG00000124635,ENSG00000133119,ENSG00000136492,ENSG00000138346,ENSG00000139618,ENSG00000145386,ENSG00000149554,ENSG00000174371,ENSG00000180596,ENSG00000185130,ENSG00000196584,ENSG00000196890,ENSG00000197061,ENSG00000197299,ENSG00000233822
REAC	Nucleosome assembly	REAC:R-HSA-774815	5.07143e-06	5.29487	73	300	14	10770	ENSG00000102384,ENSG00000115163,ENSG00000123219,ENSG00000123485,ENSG00000124635,ENSG00000137812,ENSG00000180596,ENSG00000184260,ENSG00000185130,ENSG00000196866,ENSG00000196890,ENSG00000197061,ENSG00000203760,ENSG00000233822
REAC	Deposition of new CENPA-containing nucleosomes at the centromere	REAC:R-HSA-606279	5.07143e-06	5.29487	73	300	14	10770	ENSG00000102384,ENSG00000115163,ENSG00000123219,ENSG00000123485,ENSG00000124635,ENSG00000137812,ENSG00000180596,ENSG00000184260,ENSG00000185130,ENSG00000196866,ENSG00000196890,ENSG00000197061,ENSG00000203760,ENSG00000233822
REAC	Cyclin A/B1/B2 associated events during G2/M transition	REAC:R-HSA-69273	5.94569e-06	5.2258	25	300	9	10770	ENSG00000101224,ENSG00000111206,ENSG00000127564,ENSG00000134057,ENSG00000145386,ENSG00000158402,ENSG00000164045,ENSG00000166851,ENSG00000170312
REAC	Meiotic recombination	REAC:R-HSA-912446	6.91031e-06	5.1605	87	300	15	10770	ENSG00000012048,ENSG00000121211,ENSG00000124635,ENSG00000139618,ENSG00000180596,ENSG00000183598,ENSG00000184260,ENSG00000185130,ENSG00000196866,ENSG00000196890,ENSG00000197061,ENSG00000197153,ENSG00000197299,ENSG00000197409,ENSG00000233822
REAC	Transcriptional regulation of granulopoiesis	REAC:R-HSA-9616222	9.52805e-06	5.021	89	300	15	10770	ENSG00000101412,ENSG00000124635,ENSG00000136997,ENSG00000138795,ENSG00000159216,ENSG00000180596,ENSG00000183598,ENSG00000184260,ENSG00000185130,ENSG00000196866,ENSG00000196890,ENSG00000197061,ENSG00000197153,ENSG00000197409,ENSG00000233822
REAC	DNA methylation	REAC:R-HSA-5334118	1.00913e-05	4.99605	65	300	13	10770	ENSG00000088305,ENSG00000124635,ENSG00000142182,ENSG00000180596,ENSG00000183598,ENSG00000184260,ENSG00000185130,ENSG00000196866,ENSG00000196890,ENSG00000197061,ENSG00000197153,ENSG00000197409,ENSG00000233822
REAC	HDR through Homologous Recombination (HRR) or Single Strand Annealing (SSA)	REAC:R-HSA-5693567	1.15031e-05	4.93919	132	300	18	10770	ENSG00000012048,ENSG00000092853,ENSG00000111247,ENSG00000124635,ENSG00000133119,ENSG00000136492,ENSG00000138346,ENSG00000139618,ENSG00000145386,ENSG00000149554,ENSG00000174371,ENSG00000180596,ENSG00000185130,ENSG00000196584,ENSG00000196890,ENSG00000197061,ENSG00000197299,ENSG00000233822
REAC	Mitotic G2-G2/M phases	REAC:R-HSA-453274	1.33478e-05	4.87459	197	300	22	10770	ENSG00000072571,ENSG00000075218,ENSG00000087586,ENSG00000088325,ENSG00000101057,ENSG00000101224,ENSG00000101412,ENSG00000111206,ENSG00000112877,ENSG00000117650,ENSG00000117724,ENSG00000127564,ENSG00000129474,ENSG00000134057,ENSG00000139289,ENSG00000142731,ENSG00000145386,ENSG00000158402,ENSG00000164045,ENSG00000166851,ENSG00000170312,ENSG00000204899
REAC	DNA Repair	REAC:R-HSA-73894	1.7722e-05	4.75149	329	300	29	10770	ENSG00000012048,ENSG00000051341,ENSG00000077152,ENSG00000092853,ENSG00000109674,ENSG00000111247,ENSG00000124635,ENSG00000133119,ENSG00000136492,ENSG00000138346,ENSG00000139618,ENSG00000140525,ENSG00000143476,ENSG00000145386,ENSG00000149554,ENSG00000166803,ENSG00000174371,ENSG00000180596,ENSG00000181544,ENSG00000182481,ENSG00000184260,ENSG00000185130,ENSG00000196584,ENSG00000196866,ENSG00000196890…
REAC	Signaling by Rho GTPases	REAC:R-HSA-194315	1.93781e-05	4.71269	702	300	46	10770	ENSG00000011426,ENSG00000035499,ENSG00000080986,ENSG00000089685,ENSG00000102384,ENSG00000104892,ENSG00000114346,ENSG00000115163,ENSG00000117399,ENSG00000117724,ENSG00000118193,ENSG00000121621,ENSG00000123219,ENSG00000124635,ENSG00000129810,ENSG00000137812,ENSG00000137843,ENSG00000138778,ENSG00000139734,ENSG00000142945,ENSG00000143228,ENSG00000152253,ENSG00000154839,ENSG00000156970,ENSG00000158106…
REAC	HDACs deacetylate histones	REAC:R-HSA-3214815	2.0468e-05	4.68892	94	300	15	10770	ENSG00000124635,ENSG00000180596,ENSG00000181218,ENSG00000183598,ENSG00000184260,ENSG00000184270,ENSG00000185130,ENSG00000196747,ENSG00000196866,ENSG00000196890,ENSG00000197061,ENSG00000197153,ENSG00000197409,ENSG00000203814,ENSG00000233822
REAC	Kinesins	REAC:R-HSA-983189	3.56371e-05	4.4481	60	300	12	10770	ENSG00000090889,ENSG00000104892,ENSG00000112984,ENSG00000121621,ENSG00000137807,ENSG00000138160,ENSG00000138182,ENSG00000138778,ENSG00000142945,ENSG00000163808,ENSG00000186185,ENSG00000237649
REAC	Processing of DNA double-strand break ends	REAC:R-HSA-5693607	3.63908e-05	4.43901	98	300	15	10770	ENSG00000012048,ENSG00000092853,ENSG00000124635,ENSG00000133119,ENSG00000136492,ENSG00000138346,ENSG00000145386,ENSG00000149554,ENSG00000174371,ENSG00000180596,ENSG00000185130,ENSG00000196890,ENSG00000197061,ENSG00000197299,ENSG00000233822
REAC	Signaling by Rho GTPases, Miro GTPases and RHOBTB3	REAC:R-HSA-9716542	3.65506e-05	4.43711	717	300	46	10770	ENSG00000011426,ENSG00000035499,ENSG00000080986,ENSG00000089685,ENSG00000102384,ENSG00000104892,ENSG00000114346,ENSG00000115163,ENSG00000117399,ENSG00000117724,ENSG00000118193,ENSG00000121621,ENSG00000123219,ENSG00000124635,ENSG00000129810,ENSG00000137812,ENSG00000137843,ENSG00000138778,ENSG00000139734,ENSG00000142945,ENSG00000143228,ENSG00000152253,ENSG00000154839,ENSG00000156970,ENSG00000158106…
REAC	G2/M Transition	REAC:R-HSA-69275	5.2367e-05	4.28094	195	300	21	10770	ENSG00000072571,ENSG00000075218,ENSG00000087586,ENSG00000088325,ENSG00000101057,ENSG00000101224,ENSG00000111206,ENSG00000112877,ENSG00000117650,ENSG00000117724,ENSG00000127564,ENSG00000129474,ENSG00000134057,ENSG00000139289,ENSG00000142731,ENSG00000145386,ENSG00000158402,ENSG00000164045,ENSG00000166851,ENSG00000170312,ENSG00000204899
REAC	Diseases of programmed cell death	REAC:R-HSA-9645723	6.2839e-05	4.20177	102	300	15	10770	ENSG00000088305,ENSG00000101224,ENSG00000124635,ENSG00000158402,ENSG00000164045,ENSG00000180596,ENSG00000183598,ENSG00000184260,ENSG00000185130,ENSG00000196866,ENSG00000196890,ENSG00000197061,ENSG00000197153,ENSG00000197409,ENSG00000233822
REAC	Homologous DNA Pairing and Strand Exchange	REAC:R-HSA-5693579	7.77458e-05	4.10932	42	300	10	10770	ENSG00000012048,ENSG00000111247,ENSG00000133119,ENSG00000136492,ENSG00000138346,ENSG00000139618,ENSG00000149554,ENSG00000174371,ENSG00000196584,ENSG00000197299
REAC	Diseases of DNA Double-Strand Break Repair	REAC:R-HSA-9675136	7.91876e-05	4.10134	24	300	8	10770	ENSG00000012048,ENSG00000111247,ENSG00000136492,ENSG00000138346,ENSG00000139618,ENSG00000174371,ENSG00000196584,ENSG00000197299
REAC	Defective HDR through Homologous Recombination Repair (HRR) due to PALB2 loss of BRCA1 binding function	REAC:R-HSA-9704331	7.91876e-05	4.10134	24	300	8	10770	ENSG00000012048,ENSG00000111247,ENSG00000136492,ENSG00000138346,ENSG00000139618,ENSG00000174371,ENSG00000196584,ENSG00000197299
REAC	Defective HDR through Homologous Recombination (HRR) due to PALB2 loss of function	REAC:R-HSA-9701193	7.91876e-05	4.10134	24	300	8	10770	ENSG00000012048,ENSG00000111247,ENSG00000136492,ENSG00000138346,ENSG00000139618,ENSG00000174371,ENSG00000196584,ENSG00000197299
REAC	Defective HDR through Homologous Recombination Repair (HRR) due to PALB2 loss of BRCA2/RAD51/RAD51C binding function	REAC:R-HSA-9704646	7.91876e-05	4.10134	24	300	8	10770	ENSG00000012048,ENSG00000111247,ENSG00000136492,ENSG00000138346,ENSG00000139618,ENSG00000174371,ENSG00000196584,ENSG00000197299
REAC	Diseases of DNA repair	REAC:R-HSA-9675135	9.22258e-05	4.03515	33	300	9	10770	ENSG00000012048,ENSG00000109674,ENSG00000111247,ENSG00000136492,ENSG00000138346,ENSG00000139618,ENSG00000174371,ENSG00000196584,ENSG00000197299
REAC	Formation of the beta-catenin:TCF transactivating complex	REAC:R-HSA-201722	9.33208e-05	4.03002	91	300	14	10770	ENSG00000081059,ENSG00000124635,ENSG00000136997,ENSG00000138795,ENSG00000180596,ENSG00000183598,ENSG00000184260,ENSG00000185130,ENSG00000196866,ENSG00000196890,ENSG00000197061,ENSG00000197153,ENSG00000197409,ENSG00000233822
REAC	Resolution of D-loop Structures through Synthesis-Dependent Strand Annealing (SDSA)	REAC:R-HSA-5693554	0.000160224	3.79527	26	300	8	10770	ENSG00000012048,ENSG00000111247,ENSG00000136492,ENSG00000138346,ENSG00000139618,ENSG00000174371,ENSG00000196584,ENSG00000197299
REAC	G0 and Early G1	REAC:R-HSA-1538133	0.000160224	3.79527	26	300	8	10770	ENSG00000094804,ENSG00000101057,ENSG00000101412,ENSG00000131747,ENSG00000136997,ENSG00000145386,ENSG00000164045,ENSG00000170312
REAC	Reproduction	REAC:R-HSA-1474165	0.000215129	3.6673	143	300	17	10770	ENSG00000012048,ENSG00000121211,ENSG00000124635,ENSG00000139618,ENSG00000161652,ENSG00000180596,ENSG00000183598,ENSG00000184260,ENSG00000185130,ENSG00000188372,ENSG00000196866,ENSG00000196890,ENSG00000197061,ENSG00000197153,ENSG00000197299,ENSG00000197409,ENSG00000233822
REAC	Cellular Senescence	REAC:R-HSA-2559583	0.000234593	3.62969	195	300	20	10770	ENSG00000101412,ENSG00000108106,ENSG00000124575,ENSG00000124635,ENSG00000137309,ENSG00000141570,ENSG00000145386,ENSG00000151650,ENSG00000168298,ENSG00000173894,ENSG00000180596,ENSG00000183598,ENSG00000184260,ENSG00000185130,ENSG00000196866,ENSG00000196890,ENSG00000197061,ENSG00000197153,ENSG00000197409,ENSG00000233822
REAC	HCMV Late Events	REAC:R-HSA-9610379	0.000247415	3.60657	113	300	15	10770	ENSG00000124635,ENSG00000180596,ENSG00000181218,ENSG00000183598,ENSG00000184260,ENSG00000184270,ENSG00000185130,ENSG00000196747,ENSG00000196866,ENSG00000196890,ENSG00000197061,ENSG00000197153,ENSG00000197409,ENSG00000203814,ENSG00000233822
REAC	PRC2 methylates histones and DNA	REAC:R-HSA-212300	0.000338686	3.4702	73	300	12	10770	ENSG00000088305,ENSG00000124635,ENSG00000180596,ENSG00000183598,ENSG00000184260,ENSG00000185130,ENSG00000196866,ENSG00000196890,ENSG00000197061,ENSG00000197153,ENSG00000197409,ENSG00000233822
REAC	Defective pyroptosis	REAC:R-HSA-9710421	0.000338686	3.4702	73	300	12	10770	ENSG00000088305,ENSG00000124635,ENSG00000180596,ENSG00000183598,ENSG00000184260,ENSG00000185130,ENSG00000196866,ENSG00000196890,ENSG00000197061,ENSG00000197153,ENSG00000197409,ENSG00000233822
REAC	Meiosis	REAC:R-HSA-1500620	0.000390429	3.40846	117	300	15	10770	ENSG00000012048,ENSG00000121211,ENSG00000124635,ENSG00000139618,ENSG00000180596,ENSG00000183598,ENSG00000184260,ENSG00000185130,ENSG00000196866,ENSG00000196890,ENSG00000197061,ENSG00000197153,ENSG00000197299,ENSG00000197409,ENSG00000233822
REAC	Presynaptic phase of homologous DNA pairing and strand exchange	REAC:R-HSA-5693616	0.000437428	3.35909	39	300	9	10770	ENSG00000012048,ENSG00000133119,ENSG00000136492,ENSG00000138346,ENSG00000139618,ENSG00000149554,ENSG00000174371,ENSG00000196584,ENSG00000197299
REAC	RNA Polymerase I Promoter Opening	REAC:R-HSA-73728	0.00053143	3.27455	63	300	11	10770	ENSG00000124635,ENSG00000180596,ENSG00000183598,ENSG00000184260,ENSG00000185130,ENSG00000196866,ENSG00000196890,ENSG00000197061,ENSG00000197153,ENSG00000197409,ENSG00000233822
REAC	B-WICH complex positively regulates rRNA expression	REAC:R-HSA-5250924	0.000540691	3.26705	90	300	13	10770	ENSG00000117877,ENSG00000124635,ENSG00000165732,ENSG00000180596,ENSG00000183598,ENSG00000184260,ENSG00000185130,ENSG00000196866,ENSG00000196890,ENSG00000197061,ENSG00000197153,ENSG00000197409,ENSG00000233822
REAC	Pre-NOTCH Transcription and Translation	REAC:R-HSA-1912408	0.000792364	3.10108	93	300	13	10770	ENSG00000101412,ENSG00000124635,ENSG00000159216,ENSG00000180596,ENSG00000183598,ENSG00000184260,ENSG00000185130,ENSG00000196866,ENSG00000196890,ENSG00000197061,ENSG00000197153,ENSG00000197409,ENSG00000233822
REAC	DNA Damage/Telomere Stress Induced Senescence	REAC:R-HSA-2559586	0.000932379	3.03041	80	300	12	10770	ENSG00000124575,ENSG00000124635,ENSG00000137309,ENSG00000145386,ENSG00000168298,ENSG00000180596,ENSG00000184260,ENSG00000185130,ENSG00000196866,ENSG00000196890,ENSG00000197061,ENSG00000233822
REAC	Activated PKN1 stimulates transcription of AR (androgen receptor) regulated genes KLK2 and KLK3	REAC:R-HSA-5625886	0.00100435	2.99812	67	300	11	10770	ENSG00000124635,ENSG00000180596,ENSG00000183598,ENSG00000184260,ENSG00000185130,ENSG00000196866,ENSG00000196890,ENSG00000197061,ENSG00000197153,ENSG00000197409,ENSG00000233822
REAC	S Phase	REAC:R-HSA-69242	0.00115162	2.93869	161	300	17	10770	ENSG00000073111,ENSG00000091651,ENSG00000093009,ENSG00000094804,ENSG00000101003,ENSG00000101224,ENSG00000101412,ENSG00000104738,ENSG00000108106,ENSG00000133119,ENSG00000136997,ENSG00000138346,ENSG00000145386,ENSG00000146670,ENSG00000147536,ENSG00000164045,ENSG00000171320
REAC	SIRT1 negatively regulates rRNA expression	REAC:R-HSA-427359	0.00116885	2.93224	68	300	11	10770	ENSG00000124635,ENSG00000180596,ENSG00000183598,ENSG00000184260,ENSG00000185130,ENSG00000196866,ENSG00000196890,ENSG00000197061,ENSG00000197153,ENSG00000197409,ENSG00000233822
REAC	Resolution of D-loop Structures through Holliday Junction Intermediates	REAC:R-HSA-5693568	0.00120129	2.92035	33	300	8	10770	ENSG00000012048,ENSG00000111247,ENSG00000136492,ENSG00000138346,ENSG00000139618,ENSG00000174371,ENSG00000196584,ENSG00000197299
REAC	Senescence-Associated Secretory Phenotype (SASP)	REAC:R-HSA-2559582	0.0012408	2.9063	112	300	14	10770	ENSG00000108106,ENSG00000124635,ENSG00000145386,ENSG00000151650,ENSG00000180596,ENSG00000183598,ENSG00000184260,ENSG00000185130,ENSG00000196866,ENSG00000196890,ENSG00000197061,ENSG00000197153,ENSG00000197409,ENSG00000233822
REAC	Telomere Maintenance	REAC:R-HSA-157579	0.0012408	2.9063	112	300	14	10770	ENSG00000124635,ENSG00000130826,ENSG00000133119,ENSG00000136982,ENSG00000138346,ENSG00000145386,ENSG00000180596,ENSG00000184260,ENSG00000185130,ENSG00000196866,ENSG00000196890,ENSG00000197061,ENSG00000197299,ENSG00000233822
REAC	Resolution of D-Loop Structures	REAC:R-HSA-5693537	0.00153326	2.81438	34	300	8	10770	ENSG00000012048,ENSG00000111247,ENSG00000136492,ENSG00000138346,ENSG00000139618,ENSG00000174371,ENSG00000196584,ENSG00000197299
REAC	Mitotic G1 phase and G1/S transition	REAC:R-HSA-453279	0.00153649	2.81347	147	300	16	10770	ENSG00000006634,ENSG00000065328,ENSG00000073111,ENSG00000091651,ENSG00000093009,ENSG00000094804,ENSG00000101057,ENSG00000101412,ENSG00000104738,ENSG00000131747,ENSG00000134057,ENSG00000136997,ENSG00000145386,ENSG00000164045,ENSG00000170312,ENSG00000171848
REAC	HCMV Early Events	REAC:R-HSA-9609690	0.00242189	2.61585	135	300	15	10770	ENSG00000124635,ENSG00000180596,ENSG00000181218,ENSG00000183598,ENSG00000184260,ENSG00000184270,ENSG00000185130,ENSG00000196747,ENSG00000196866,ENSG00000196890,ENSG00000197061,ENSG00000197153,ENSG00000197409,ENSG00000203814,ENSG00000233822
REAC	Mitotic Prophase	REAC:R-HSA-68875	0.00242189	2.61585	135	300	15	10770	ENSG00000124635,ENSG00000134057,ENSG00000146918,ENSG00000166851,ENSG00000170312,ENSG00000180596,ENSG00000183598,ENSG00000184260,ENSG00000185130,ENSG00000196866,ENSG00000196890,ENSG00000197061,ENSG00000197153,ENSG00000197409,ENSG00000233822
REAC	Positive epigenetic regulation of rRNA expression	REAC:R-HSA-5250913	0.00315945	2.50039	105	300	13	10770	ENSG00000117877,ENSG00000124635,ENSG00000165732,ENSG00000180596,ENSG00000183598,ENSG00000184260,ENSG00000185130,ENSG00000196866,ENSG00000196890,ENSG00000197061,ENSG00000197153,ENSG00000197409,ENSG00000233822
REAC	NoRC negatively regulates rRNA expression	REAC:R-HSA-427413	0.00351242	2.45439	106	300	13	10770	ENSG00000088305,ENSG00000117877,ENSG00000124635,ENSG00000180596,ENSG00000183598,ENSG00000184260,ENSG00000185130,ENSG00000196866,ENSG00000196890,ENSG00000197061,ENSG00000197153,ENSG00000197409,ENSG00000233822
REAC	ERCC6 (CSB) and EHMT2 (G9a) positively regulate rRNA expression	REAC:R-HSA-427389	0.00358191	2.44589	76	300	11	10770	ENSG00000124635,ENSG00000180596,ENSG00000183598,ENSG00000184260,ENSG00000185130,ENSG00000196866,ENSG00000196890,ENSG00000197061,ENSG00000197153,ENSG00000197409,ENSG00000233822
REAC	RNA Polymerase I Promoter Escape	REAC:R-HSA-73772	0.00371436	2.43012	91	300	12	10770	ENSG00000117877,ENSG00000124635,ENSG00000180596,ENSG00000183598,ENSG00000184260,ENSG00000185130,ENSG00000196866,ENSG00000196890,ENSG00000197061,ENSG00000197153,ENSG00000197409,ENSG00000233822
REAC	Oxidative Stress Induced Senescence	REAC:R-HSA-2559580	0.00378507	2.42193	123	300	14	10770	ENSG00000101412,ENSG00000124635,ENSG00000141570,ENSG00000173894,ENSG00000180596,ENSG00000183598,ENSG00000184260,ENSG00000185130,ENSG00000196866,ENSG00000196890,ENSG00000197061,ENSG00000197153,ENSG00000197409,ENSG00000233822
REAC	Phosphorylation of Emi1	REAC:R-HSA-176417	0.00407251	2.39014	6	300	4	10770	ENSG00000117399,ENSG00000134057,ENSG00000166851,ENSG00000170312
REAC	HATs acetylate histones	REAC:R-HSA-3214847	0.00414596	2.38237	141	300	15	10770	ENSG00000124635,ENSG00000180596,ENSG00000181218,ENSG00000183598,ENSG00000184260,ENSG00000184270,ENSG00000185130,ENSG00000196747,ENSG00000196866,ENSG00000196890,ENSG00000197061,ENSG00000197153,ENSG00000197409,ENSG00000203814,ENSG00000233822
REAC	Negative epigenetic regulation of rRNA expression	REAC:R-HSA-5250941	0.00478895	2.31976	109	300	13	10770	ENSG00000088305,ENSG00000117877,ENSG00000124635,ENSG00000180596,ENSG00000183598,ENSG00000184260,ENSG00000185130,ENSG00000196866,ENSG00000196890,ENSG00000197061,ENSG00000197153,ENSG00000197409,ENSG00000233822
REAC	Pre-NOTCH Expression and Processing	REAC:R-HSA-1912422	0.00478895	2.31976	109	300	13	10770	ENSG00000101412,ENSG00000124635,ENSG00000159216,ENSG00000180596,ENSG00000183598,ENSG00000184260,ENSG00000185130,ENSG00000196866,ENSG00000196890,ENSG00000197061,ENSG00000197153,ENSG00000197409,ENSG00000233822
REAC	RHO GTPases activate PKNs	REAC:R-HSA-5625740	0.00521825	2.28247	94	300	12	10770	ENSG00000124635,ENSG00000158402,ENSG00000180596,ENSG00000183598,ENSG00000184260,ENSG00000185130,ENSG00000196866,ENSG00000196890,ENSG00000197061,ENSG00000197153,ENSG00000197409,ENSG00000233822
REAC	Unwinding of DNA	REAC:R-HSA-176974	0.00525946	2.27906	12	300	5	10770	ENSG00000073111,ENSG00000093009,ENSG00000101003,ENSG00000104738,ENSG00000147536
REAC	DNA Replication	REAC:R-HSA-69306	0.00602015	2.22039	128	300	14	10770	ENSG00000006634,ENSG00000065328,ENSG00000073111,ENSG00000091651,ENSG00000093009,ENSG00000094804,ENSG00000101003,ENSG00000101412,ENSG00000104738,ENSG00000108106,ENSG00000133119,ENSG00000138346,ENSG00000145386,ENSG00000147536
REAC	Epigenetic regulation of gene expression	REAC:R-HSA-212165	0.00688661	2.16199	147	300	15	10770	ENSG00000088305,ENSG00000117877,ENSG00000124635,ENSG00000142182,ENSG00000165732,ENSG00000180596,ENSG00000183598,ENSG00000184260,ENSG00000185130,ENSG00000196866,ENSG00000196890,ENSG00000197061,ENSG00000197153,ENSG00000197409,ENSG00000233822
REAC	HDR through Homologous Recombination (HRR)	REAC:R-HSA-5685942	0.00707559	2.15024	67	300	10	10770	ENSG00000012048,ENSG00000111247,ENSG00000133119,ENSG00000136492,ENSG00000138346,ENSG00000139618,ENSG00000149554,ENSG00000174371,ENSG00000196584,ENSG00000197299
REAC	G1/S Transition	REAC:R-HSA-69206	0.00719919	2.14272	130	300	14	10770	ENSG00000006634,ENSG00000065328,ENSG00000073111,ENSG00000091651,ENSG00000093009,ENSG00000094804,ENSG00000101412,ENSG00000104738,ENSG00000134057,ENSG00000136997,ENSG00000145386,ENSG00000164045,ENSG00000170312,ENSG00000171848
REAC	RUNX1 regulates genes involved in megakaryocyte differentiation and platelet function	REAC:R-HSA-8936459	0.00723034	2.14084	97	300	12	10770	ENSG00000124635,ENSG00000159216,ENSG00000180596,ENSG00000183598,ENSG00000184260,ENSG00000185130,ENSG00000196866,ENSG00000196890,ENSG00000197061,ENSG00000197153,ENSG00000197409,ENSG00000233822
REAC	Estrogen-dependent gene expression	REAC:R-HSA-9018519	0.00747382	2.12646	148	300	15	10770	ENSG00000124635,ENSG00000125931,ENSG00000136997,ENSG00000159216,ENSG00000180596,ENSG00000182481,ENSG00000183598,ENSG00000184260,ENSG00000185130,ENSG00000196866,ENSG00000196890,ENSG00000197061,ENSG00000197153,ENSG00000197409,ENSG00000233822
REAC	Cleavage of the damaged purine	REAC:R-HSA-110331	0.00887371	2.05189	55	300	9	10770	ENSG00000109674,ENSG00000124635,ENSG00000180596,ENSG00000184260,ENSG00000185130,ENSG00000196866,ENSG00000196890,ENSG00000197061,ENSG00000233822
REAC	Depurination	REAC:R-HSA-73927	0.00887371	2.05189	55	300	9	10770	ENSG00000109674,ENSG00000124635,ENSG00000180596,ENSG00000184260,ENSG00000185130,ENSG00000196866,ENSG00000196890,ENSG00000197061,ENSG00000233822
REAC	Recognition and association of DNA glycosylase with site containing an affected purine	REAC:R-HSA-110330	0.00887371	2.05189	55	300	9	10770	ENSG00000109674,ENSG00000124635,ENSG00000180596,ENSG00000184260,ENSG00000185130,ENSG00000196866,ENSG00000196890,ENSG00000197061,ENSG00000233822
REAC	COPI-dependent Golgi-to-ER retrograde traffic	REAC:R-HSA-6811434	0.00892149	2.04956	99	300	12	10770	ENSG00000090889,ENSG00000104892,ENSG00000112984,ENSG00000121621,ENSG00000137807,ENSG00000138160,ENSG00000138182,ENSG00000138778,ENSG00000142945,ENSG00000163808,ENSG00000186185,ENSG00000237649
REAC	Hydroxycarboxylic acid-binding receptors	REAC:R-HSA-3296197	0.0102901	1.98758	3	300	3	10770	ENSG00000182782,ENSG00000196917,ENSG00000255398
REAC	DNA strand elongation	REAC:R-HSA-69190	0.0107859	1.96714	32	300	7	10770	ENSG00000073111,ENSG00000093009,ENSG00000101003,ENSG00000104738,ENSG00000133119,ENSG00000138346,ENSG00000147536
REAC	Activation of the pre-replicative complex	REAC:R-HSA-68962	0.0133664	1.87399	33	300	7	10770	ENSG00000006634,ENSG00000065328,ENSG00000073111,ENSG00000091651,ENSG00000093009,ENSG00000094804,ENSG00000104738
REAC	APC/C-mediated degradation of cell cycle proteins	REAC:R-HSA-174143	0.0148783	1.82745	88	300	11	10770	ENSG00000087586,ENSG00000108106,ENSG00000117399,ENSG00000117650,ENSG00000134057,ENSG00000145386,ENSG00000156970,ENSG00000164109,ENSG00000164611,ENSG00000166851,ENSG00000170312
REAC	Regulation of mitotic cell cycle	REAC:R-HSA-453276	0.0148783	1.82745	88	300	11	10770	ENSG00000087586,ENSG00000108106,ENSG00000117399,ENSG00000117650,ENSG00000134057,ENSG00000145386,ENSG00000156970,ENSG00000164109,ENSG00000164611,ENSG00000166851,ENSG00000170312
REAC	HCMV Infection	REAC:R-HSA-9609646	0.01753	1.75622	159	300	15	10770	ENSG00000124635,ENSG00000180596,ENSG00000181218,ENSG00000183598,ENSG00000184260,ENSG00000184270,ENSG00000185130,ENSG00000196747,ENSG00000196866,ENSG00000196890,ENSG00000197061,ENSG00000197153,ENSG00000197409,ENSG00000203814,ENSG00000233822
REAC	Depyrimidination	REAC:R-HSA-73928	0.018261	1.73847	60	300	9	10770	ENSG00000109674,ENSG00000124635,ENSG00000180596,ENSG00000184260,ENSG00000185130,ENSG00000196866,ENSG00000196890,ENSG00000197061,ENSG00000233822
REAC	Cleavage of the damaged pyrimidine	REAC:R-HSA-110329	0.018261	1.73847	60	300	9	10770	ENSG00000109674,ENSG00000124635,ENSG00000180596,ENSG00000184260,ENSG00000185130,ENSG00000196866,ENSG00000196890,ENSG00000197061,ENSG00000233822
REAC	Recognition and association of DNA glycosylase with site containing an affected pyrimidine	REAC:R-HSA-110328	0.018261	1.73847	60	300	9	10770	ENSG00000109674,ENSG00000124635,ENSG00000180596,ENSG00000184260,ENSG00000185130,ENSG00000196866,ENSG00000196890,ENSG00000197061,ENSG00000233822
REAC	Base-Excision Repair, AP Site Formation	REAC:R-HSA-73929	0.0209054	1.67974	61	300	9	10770	ENSG00000109674,ENSG00000124635,ENSG00000180596,ENSG00000184260,ENSG00000185130,ENSG00000196866,ENSG00000196890,ENSG00000197061,ENSG00000233822
REAC	Activation of APC/C and APC/C:Cdc20 mediated degradation of mitotic proteins	REAC:R-HSA-176814	0.0244797	1.61119	77	300	10	10770	ENSG00000108106,ENSG00000117399,ENSG00000117650,ENSG00000134057,ENSG00000145386,ENSG00000156970,ENSG00000164109,ENSG00000164611,ENSG00000166851,ENSG00000170312
REAC	RNA Polymerase I Promoter Clearance	REAC:R-HSA-73854	0.02584	1.58771	110	300	12	10770	ENSG00000117877,ENSG00000124635,ENSG00000180596,ENSG00000183598,ENSG00000184260,ENSG00000185130,ENSG00000196866,ENSG00000196890,ENSG00000197061,ENSG00000197153,ENSG00000197409,ENSG00000233822
REAC	Amyloid fiber formation	REAC:R-HSA-977225	0.02584	1.58771	110	300	12	10770	ENSG00000104327,ENSG00000124635,ENSG00000180596,ENSG00000183598,ENSG00000184260,ENSG00000185130,ENSG00000196866,ENSG00000196890,ENSG00000197061,ENSG00000197153,ENSG00000197409,ENSG00000233822
REAC	TP53 Regulates Transcription of Cell Cycle Genes	REAC:R-HSA-6791312	0.0264867	1.57697	49	300	8	10770	ENSG00000087586,ENSG00000101412,ENSG00000116017,ENSG00000134057,ENSG00000145386,ENSG00000158402,ENSG00000165891,ENSG00000170312
REAC	RNA Polymerase I Transcription	REAC:R-HSA-73864	0.0282628	1.54879	111	300	12	10770	ENSG00000117877,ENSG00000124635,ENSG00000180596,ENSG00000183598,ENSG00000184260,ENSG00000185130,ENSG00000196866,ENSG00000196890,ENSG00000197061,ENSG00000197153,ENSG00000197409,ENSG00000233822
REAC	RUNX1 regulates transcription of genes involved in differentiation of HSCs	REAC:R-HSA-8939236	0.031763	1.49808	130	300	13	10770	ENSG00000078900,ENSG00000124635,ENSG00000159216,ENSG00000180596,ENSG00000183598,ENSG00000184260,ENSG00000185130,ENSG00000196866,ENSG00000196890,ENSG00000197061,ENSG00000197153,ENSG00000197409,ENSG00000233822
REAC	Factors involved in megakaryocyte development and platelet production	REAC:R-HSA-983231	0.0355274	1.44944	169	300	15	10770	ENSG00000090889,ENSG00000104892,ENSG00000112984,ENSG00000121621,ENSG00000137807,ENSG00000138160,ENSG00000138182,ENSG00000138778,ENSG00000142945,ENSG00000163808,ENSG00000183598,ENSG00000186185,ENSG00000197153,ENSG00000197409,ENSG00000237649
REAC	Golgi-to-ER retrograde transport	REAC:R-HSA-8856688	0.0402356	1.39539	133	300	13	10770	ENSG00000079462,ENSG00000090889,ENSG00000104892,ENSG00000112984,ENSG00000121621,ENSG00000137807,ENSG00000138160,ENSG00000138182,ENSG00000138778,ENSG00000142945,ENSG00000163808,ENSG00000186185,ENSG00000237649
REAC	Packaging Of Telomere Ends	REAC:R-HSA-171306	0.0411091	1.38606	52	300	8	10770	ENSG00000124635,ENSG00000180596,ENSG00000184260,ENSG00000185130,ENSG00000196866,ENSG00000196890,ENSG00000197061,ENSG00000233822
REAC	Transcription of E2F targets under negative control by DREAM complex	REAC:R-HSA-1362277	0.0495734	1.30475	18	300	5	10770	ENSG00000094804,ENSG00000101412,ENSG00000131747,ENSG00000136997,ENSG00000164045
WP	Cell cycle	WP:WP179	3.58906e-09	8.44502	116	220	21	7364	ENSG00000006634,ENSG00000073111,ENSG00000091651,ENSG00000093009,ENSG00000094804,ENSG00000101224,ENSG00000101412,ENSG00000112742,ENSG00000117399,ENSG00000127564,ENSG00000134057,ENSG00000136997,ENSG00000145386,ENSG00000149554,ENSG00000158402,ENSG00000164045,ENSG00000164611,ENSG00000166851,ENSG00000169679,ENSG00000170312,ENSG00000253729
WP	Retinoblastoma gene in cancer	WP:WP2446	7.67887e-08	7.1147	86	220	17	7364	ENSG00000011426,ENSG00000090889,ENSG00000093009,ENSG00000101224,ENSG00000101412,ENSG00000112742,ENSG00000131747,ENSG00000133119,ENSG00000134057,ENSG00000136997,ENSG00000142731,ENSG00000145386,ENSG00000149554,ENSG00000164045,ENSG00000170312,ENSG00000171848,ENSG00000253729
WP	DNA IR-damage and cellular response via ATR	WP:WP4016	1.27271e-06	5.89527	78	220	15	7364	ENSG00000012048,ENSG00000073111,ENSG00000092853,ENSG00000093009,ENSG00000101412,ENSG00000111206,ENSG00000136492,ENSG00000139618,ENSG00000140525,ENSG00000149554,ENSG00000158402,ENSG00000166851,ENSG00000170312,ENSG00000174371,ENSG00000253729
WP	Gastric cancer network 1	WP:WP2361	8.72092e-06	5.05944	27	220	9	7364	ENSG00000087586,ENSG00000088325,ENSG00000101057,ENSG00000114346,ENSG00000117724,ENSG00000131747,ENSG00000138182,ENSG00000163808,ENSG00000165891
WP	Regulation of sister chromatid separation at the metaphase-anaphase transition	WP:WP4240	0.000489526	3.31022	15	220	6	7364	ENSG00000117399,ENSG00000138778,ENSG00000156970,ENSG00000164109,ENSG00000164611,ENSG00000169679
WP	Integrated cancer pathway	WP:WP1971	0.0010318	2.98641	45	220	9	7364	ENSG00000012048,ENSG00000101224,ENSG00000101412,ENSG00000136997,ENSG00000149554,ENSG00000164045,ENSG00000166851,ENSG00000170312,ENSG00000197299
WP	Trans-sulfuration and one-carbon metabolism	WP:WP2525	0.00508074	2.29407	31	220	7	7364	ENSG00000065911,ENSG00000088305,ENSG00000101444,ENSG00000120254,ENSG00000135069,ENSG00000142182,ENSG00000182199
WP	DNA damage response	WP:WP707	0.0054302	2.26518	68	220	10	7364	ENSG00000012048,ENSG00000101412,ENSG00000134057,ENSG00000136997,ENSG00000141682,ENSG00000149554,ENSG00000158402,ENSG00000164045,ENSG00000170312,ENSG00000253729
WP	DNA IR-double strand breaks and cellular response via ATM	WP:WP3959	0.00570974	2.24338	55	220	9	7364	ENSG00000012048,ENSG00000078900,ENSG00000101412,ENSG00000139618,ENSG00000149554,ENSG00000158402,ENSG00000174371,ENSG00000197299,ENSG00000253729
WP	Gastric cancer network 2	WP:WP2363	0.00633985	2.19792	32	220	7	7364	ENSG00000077152,ENSG00000131747,ENSG00000133119,ENSG00000136982,ENSG00000136997,ENSG00000140525,ENSG00000156802
WP	Cohesin complex - Cornelia de Lange syndrome	WP:WP5117	0.00963009	2.01637	34	220	7	7364	ENSG00000129810,ENSG00000146670,ENSG00000163535,ENSG00000164611,ENSG00000166851,ENSG00000170312,ENSG00000171320
WP	ATM signaling pathway	WP:WP2516	0.0242477	1.61533	39	220	7	7364	ENSG00000012048,ENSG00000078900,ENSG00000134057,ENSG00000149554,ENSG00000158402,ENSG00000164045,ENSG00000170312
WP	DNA replication	WP:WP466	0.0286544	1.54281	40	220	7	7364	ENSG00000006634,ENSG00000065328,ENSG00000073111,ENSG00000091651,ENSG00000093009,ENSG00000094804,ENSG00000133119
TF	Factor: NFYA; motif: NNRGCCAATSRGMRSSNNSN	TF:M12642	1.40831e-06	5.8513	2837	481	119	19958	ENSG00000008300,ENSG00000011332,ENSG00000035499,ENSG00000066279,ENSG00000068489,ENSG00000072571,ENSG00000075218,ENSG00000075702,ENSG00000085999,ENSG00000088325,ENSG00000091651,ENSG00000093009,ENSG00000094804,ENSG00000099194,ENSG00000100526,ENSG00000100625,ENSG00000100867,ENSG00000101003,ENSG00000101412,ENSG00000102384,ENSG00000104549,ENSG00000104783,ENSG00000105131,ENSG00000108106,ENSG00000108821…
TF	Factor: E2F-1; motif: TTTSGCGCGMNR; match class: 1	TF:M00516_1	3.86237e-05	4.41315	2111	481	92	19958	ENSG00000003249,ENSG00000006634,ENSG00000008300,ENSG00000065328,ENSG00000073111,ENSG00000078900,ENSG00000079462,ENSG00000080986,ENSG00000087586,ENSG00000089723,ENSG00000091651,ENSG00000092853,ENSG00000093009,ENSG00000094804,ENSG00000101003,ENSG00000101187,ENSG00000101224,ENSG00000101412,ENSG00000104327,ENSG00000104738,ENSG00000109674,ENSG00000111206,ENSG00000112837,ENSG00000115255,ENSG00000116014…
TF	Factor: HMGXB3; motif: NRGCCAATSRGNRNNS	TF:M12616	7.76611e-05	4.1098	2899	481	115	19958	ENSG00000011332,ENSG00000024526,ENSG00000035499,ENSG00000066279,ENSG00000068489,ENSG00000075218,ENSG00000075702,ENSG00000077152,ENSG00000081059,ENSG00000087586,ENSG00000088325,ENSG00000091651,ENSG00000093009,ENSG00000094804,ENSG00000099194,ENSG00000100526,ENSG00000100625,ENSG00000100867,ENSG00000102384,ENSG00000104549,ENSG00000104783,ENSG00000105131,ENSG00000108106,ENSG00000108821,ENSG00000111206…
TF	Factor: NF-Y; motif: NCTGATTGGYTASY	TF:M00209	0.000267116	3.5733	3836	481	140	19958	ENSG00000012048,ENSG00000018280,ENSG00000025772,ENSG00000035499,ENSG00000051341,ENSG00000065328,ENSG00000065911,ENSG00000068489,ENSG00000068650,ENSG00000077152,ENSG00000079462,ENSG00000081059,ENSG00000087586,ENSG00000088325,ENSG00000091651,ENSG00000092853,ENSG00000093009,ENSG00000094804,ENSG00000100526,ENSG00000100625,ENSG00000100867,ENSG00000102265,ENSG00000102384,ENSG00000102854,ENSG00000104738…
TF	Factor: NFYA; motif: RRCCAATCAGN	TF:M09816	0.000544448	3.26404	2006	481	85	19958	ENSG00000035499,ENSG00000068489,ENSG00000077152,ENSG00000081059,ENSG00000087586,ENSG00000088325,ENSG00000091651,ENSG00000093009,ENSG00000094804,ENSG00000100526,ENSG00000100867,ENSG00000102384,ENSG00000102854,ENSG00000108106,ENSG00000108821,ENSG00000112742,ENSG00000112837,ENSG00000112984,ENSG00000114346,ENSG00000117724,ENSG00000118193,ENSG00000120254,ENSG00000121152,ENSG00000123485,ENSG00000123975…
TF	Factor: E2F; motif: NCSCGCSAAAN; match class: 1	TF:M00919_1	0.000599834	3.22197	1569	481	71	19958	ENSG00000006634,ENSG00000008300,ENSG00000050344,ENSG00000065328,ENSG00000073111,ENSG00000078900,ENSG00000080986,ENSG00000087586,ENSG00000092853,ENSG00000093009,ENSG00000094804,ENSG00000101003,ENSG00000101224,ENSG00000101412,ENSG00000102384,ENSG00000104327,ENSG00000111206,ENSG00000115255,ENSG00000119969,ENSG00000120254,ENSG00000121211,ENSG00000121621,ENSG00000122034,ENSG00000124635,ENSG00000127423…
TF	Factor: NFYB; motif: RGCCAATSRGNRNNNNSNG	TF:M12643	0.000869628	3.06067	2028	481	85	19958	ENSG00000011332,ENSG00000035499,ENSG00000066279,ENSG00000068489,ENSG00000075218,ENSG00000075702,ENSG00000085999,ENSG00000088325,ENSG00000093009,ENSG00000094804,ENSG00000099194,ENSG00000100625,ENSG00000100867,ENSG00000102384,ENSG00000104549,ENSG00000108106,ENSG00000108821,ENSG00000112837,ENSG00000112984,ENSG00000115163,ENSG00000115255,ENSG00000117399,ENSG00000117650,ENSG00000117724,ENSG00000118193…
TF	Factor: NF-YA; motif: CRGCCAATCAGNRN	TF:M02106	0.000946162	3.02403	1776	481	77	19958	ENSG00000024526,ENSG00000035499,ENSG00000068489,ENSG00000077152,ENSG00000081059,ENSG00000091651,ENSG00000094804,ENSG00000100526,ENSG00000102384,ENSG00000104549,ENSG00000108821,ENSG00000112837,ENSG00000112984,ENSG00000115163,ENSG00000115255,ENSG00000117650,ENSG00000117724,ENSG00000118193,ENSG00000120254,ENSG00000121152,ENSG00000123975,ENSG00000124207,ENSG00000124635,ENSG00000126787,ENSG00000127311…
TF	Factor: E2F; motif: TTTSGCGSG; match class: 1	TF:M00939_1	0.00113724	2.94415	1721	481	75	19958	ENSG00000006634,ENSG00000008300,ENSG00000050344,ENSG00000065328,ENSG00000073111,ENSG00000078900,ENSG00000080986,ENSG00000087586,ENSG00000092853,ENSG00000093009,ENSG00000094804,ENSG00000101003,ENSG00000101224,ENSG00000101412,ENSG00000102384,ENSG00000104327,ENSG00000111206,ENSG00000115255,ENSG00000119969,ENSG00000120254,ENSG00000121211,ENSG00000121621,ENSG00000122034,ENSG00000124635,ENSG00000127423…
TF	Factor: NF-YA; motif: YTCTSATTGGYYRN	TF:M04683	0.00116327	2.93432	1722	481	75	19958	ENSG00000035499,ENSG00000066279,ENSG00000068489,ENSG00000087586,ENSG00000088325,ENSG00000091651,ENSG00000093009,ENSG00000094804,ENSG00000100526,ENSG00000100867,ENSG00000102384,ENSG00000104549,ENSG00000108106,ENSG00000108821,ENSG00000112837,ENSG00000112984,ENSG00000115163,ENSG00000117650,ENSG00000117724,ENSG00000118193,ENSG00000120254,ENSG00000121152,ENSG00000123975,ENSG00000124207,ENSG00000124635…
TF	Factor: YB-1; motif: CCAMTCNGMR; match class: 1	TF:M03805_1	0.00120433	2.91925	3753	481	135	19958	ENSG00000021826,ENSG00000024526,ENSG00000035499,ENSG00000050344,ENSG00000051341,ENSG00000066279,ENSG00000068489,ENSG00000072571,ENSG00000075702,ENSG00000080986,ENSG00000081059,ENSG00000087586,ENSG00000088325,ENSG00000091651,ENSG00000093009,ENSG00000094804,ENSG00000100526,ENSG00000100565,ENSG00000100867,ENSG00000102384,ENSG00000102837,ENSG00000103021,ENSG00000104549,ENSG00000104738,ENSG00000104899…
TF	Factor: NFYC; motif: NNCCAATCANN	TF:M12455	0.0016294	2.78797	1334	481	62	19958	ENSG00000068489,ENSG00000077152,ENSG00000087586,ENSG00000091651,ENSG00000093009,ENSG00000094804,ENSG00000100526,ENSG00000100867,ENSG00000102384,ENSG00000108106,ENSG00000108821,ENSG00000112837,ENSG00000112984,ENSG00000117724,ENSG00000118193,ENSG00000120254,ENSG00000121152,ENSG00000123975,ENSG00000124207,ENSG00000124635,ENSG00000127311,ENSG00000129195,ENSG00000131747,ENSG00000134317,ENSG00000135119…
TF	Factor: E2F; motif: NNTTTCGCGCN; match class: 1	TF:M08875_1	0.0016381	2.78566	1769	481	76	19958	ENSG00000006634,ENSG00000007038,ENSG00000011332,ENSG00000065911,ENSG00000073111,ENSG00000075702,ENSG00000078900,ENSG00000081059,ENSG00000087586,ENSG00000088992,ENSG00000092853,ENSG00000101003,ENSG00000101057,ENSG00000101224,ENSG00000101412,ENSG00000101444,ENSG00000102384,ENSG00000104341,ENSG00000104738,ENSG00000108821,ENSG00000109255,ENSG00000109674,ENSG00000111206,ENSG00000112837,ENSG00000112984…
TF	Factor: NF-YC; motif: NNRRCCAATCAGNR	TF:M10006	0.00219755	2.65806	2572	481	100	19958	ENSG00000035499,ENSG00000066279,ENSG00000068489,ENSG00000068650,ENSG00000077152,ENSG00000081059,ENSG00000087586,ENSG00000088325,ENSG00000091651,ENSG00000093009,ENSG00000094804,ENSG00000100526,ENSG00000100625,ENSG00000100867,ENSG00000102384,ENSG00000104549,ENSG00000104783,ENSG00000105131,ENSG00000108106,ENSG00000108821,ENSG00000112837,ENSG00000112984,ENSG00000115163,ENSG00000117650,ENSG00000117724…
TF	Factor: E2F-4; motif: SNGGGCGGGAANN; match class: 1	TF:M09894_1	0.0047439	2.32386	14243	481	388	19958	ENSG00000003249,ENSG00000006327,ENSG00000006634,ENSG00000006704,ENSG00000007038,ENSG00000008300,ENSG00000009950,ENSG00000011332,ENSG00000011347,ENSG00000011426,ENSG00000012048,ENSG00000017483,ENSG00000024526,ENSG00000025772,ENSG00000035499,ENSG00000043355,ENSG00000046774,ENSG00000050344,ENSG00000051341,ENSG00000064651,ENSG00000065328,ENSG00000065911,ENSG00000066279,ENSG00000068489,ENSG00000068650…
TF	Factor: NF-YB; motif: NNNYNRRCCAATCAG	TF:M07115	0.00503559	2.29795	548	481	33	19958	ENSG00000068489,ENSG00000088325,ENSG00000091651,ENSG00000100526,ENSG00000100867,ENSG00000102384,ENSG00000108821,ENSG00000112984,ENSG00000117724,ENSG00000120254,ENSG00000121152,ENSG00000123975,ENSG00000124635,ENSG00000129195,ENSG00000131747,ENSG00000134317,ENSG00000137807,ENSG00000146410,ENSG00000147689,ENSG00000152253,ENSG00000156802,ENSG00000164045,ENSG00000165891,ENSG00000170312,ENSG00000173894…
TF	Factor: HMGXB3; motif: NRGCCAATSRGNRNNS; match class: 1	TF:M12616_1	0.00716822	2.14459	557	481	33	19958	ENSG00000066279,ENSG00000068489,ENSG00000088325,ENSG00000091651,ENSG00000093009,ENSG00000094804,ENSG00000100526,ENSG00000100867,ENSG00000102384,ENSG00000104549,ENSG00000105131,ENSG00000108106,ENSG00000111665,ENSG00000115255,ENSG00000123975,ENSG00000124207,ENSG00000126787,ENSG00000134317,ENSG00000138180,ENSG00000146410,ENSG00000162063,ENSG00000164045,ENSG00000169710,ENSG00000176165,ENSG00000181218…
TF	Factor: E2F; motif: NKCGCGCSAAAN; match class: 1	TF:M00920_1	0.00809229	2.09193	1338	481	60	19958	ENSG00000008300,ENSG00000050344,ENSG00000065328,ENSG00000073111,ENSG00000078900,ENSG00000080986,ENSG00000087586,ENSG00000092853,ENSG00000093009,ENSG00000094804,ENSG00000101003,ENSG00000101224,ENSG00000101412,ENSG00000102384,ENSG00000104327,ENSG00000115255,ENSG00000119969,ENSG00000120254,ENSG00000121211,ENSG00000121621,ENSG00000124635,ENSG00000127423,ENSG00000128683,ENSG00000135069,ENSG00000136108…
TF	Factor: NF-Y; motif: RGCCAATCRGN	TF:M07302	0.00900974	2.04529	1625	481	69	19958	ENSG00000068489,ENSG00000077152,ENSG00000087586,ENSG00000088325,ENSG00000091651,ENSG00000094804,ENSG00000100526,ENSG00000100867,ENSG00000102384,ENSG00000102854,ENSG00000104549,ENSG00000108821,ENSG00000112837,ENSG00000112984,ENSG00000117724,ENSG00000118193,ENSG00000120254,ENSG00000121152,ENSG00000123975,ENSG00000124207,ENSG00000124635,ENSG00000127311,ENSG00000129195,ENSG00000131747,ENSG00000134317…
TF	Factor: E2F; motif: TTTSGCGSG; match class: 1	TF:M00918_1	0.0120052	1.92063	1293	481	58	19958	ENSG00000006634,ENSG00000050344,ENSG00000065328,ENSG00000073111,ENSG00000078900,ENSG00000080986,ENSG00000087586,ENSG00000092853,ENSG00000093009,ENSG00000094804,ENSG00000101003,ENSG00000101224,ENSG00000101412,ENSG00000102384,ENSG00000104327,ENSG00000111206,ENSG00000119969,ENSG00000120254,ENSG00000121211,ENSG00000121621,ENSG00000124635,ENSG00000127423,ENSG00000128059,ENSG00000128683,ENSG00000133119…
TF	Factor: NFYA; motif: AGNSYKCTGATTGGTNNR	TF:M07222	0.0238951	1.62169	644	481	35	19958	ENSG00000088325,ENSG00000091651,ENSG00000100526,ENSG00000100867,ENSG00000102384,ENSG00000120254,ENSG00000121152,ENSG00000123975,ENSG00000124207,ENSG00000124635,ENSG00000129195,ENSG00000134317,ENSG00000137807,ENSG00000140534,ENSG00000146410,ENSG00000147689,ENSG00000152253,ENSG00000156802,ENSG00000162063,ENSG00000162892,ENSG00000163132,ENSG00000164045,ENSG00000165891,ENSG00000175832,ENSG00000176165…
MIRNA	hsa-miR-215-5p	MIRNA:hsa-miR-215-5p	7.17396e-15	14.1442	707	372	64	13650	ENSG00000011426,ENSG00000012048,ENSG00000024526,ENSG00000065328,ENSG00000066279,ENSG00000071539,ENSG00000072571,ENSG00000081059,ENSG00000089723,ENSG00000092853,ENSG00000099194,ENSG00000100526,ENSG00000101255,ENSG00000102384,ENSG00000109255,ENSG00000109674,ENSG00000112742,ENSG00000112984,ENSG00000114346,ENSG00000115163,ENSG00000117399,ENSG00000117724,ENSG00000118193,ENSG00000121152,ENSG00000121621…
MIRNA	hsa-miR-193b-3p	MIRNA:hsa-miR-193b-3p	2.29958e-13	12.6384	779	372	65	13650	ENSG00000012048,ENSG00000065328,ENSG00000066279,ENSG00000071539,ENSG00000075702,ENSG00000088325,ENSG00000091651,ENSG00000094804,ENSG00000099399,ENSG00000101412,ENSG00000102743,ENSG00000103257,ENSG00000109084,ENSG00000112655,ENSG00000114346,ENSG00000117399,ENSG00000119969,ENSG00000120694,ENSG00000121152,ENSG00000121211,ENSG00000122861,ENSG00000124575,ENSG00000127423,ENSG00000127564,ENSG00000129810…
MIRNA	hsa-miR-192-5p	MIRNA:hsa-miR-192-5p	8.34378e-11	10.0786	926	372	67	13650	ENSG00000011426,ENSG00000012048,ENSG00000024526,ENSG00000065328,ENSG00000066279,ENSG00000071539,ENSG00000072571,ENSG00000081059,ENSG00000089723,ENSG00000092853,ENSG00000099194,ENSG00000100526,ENSG00000101255,ENSG00000102384,ENSG00000109255,ENSG00000109674,ENSG00000112742,ENSG00000112984,ENSG00000114346,ENSG00000115163,ENSG00000117399,ENSG00000117724,ENSG00000118193,ENSG00000121152,ENSG00000121621…
MIRNA	hsa-miR-34a-5p	MIRNA:hsa-miR-34a-5p	2.85117e-05	4.54498	685	372	45	13650	ENSG00000012048,ENSG00000065328,ENSG00000073111,ENSG00000078900,ENSG00000081059,ENSG00000089685,ENSG00000090889,ENSG00000091127,ENSG00000101412,ENSG00000108106,ENSG00000117399,ENSG00000120068,ENSG00000124207,ENSG00000124575,ENSG00000124635,ENSG00000125726,ENSG00000131015,ENSG00000136231,ENSG00000136997,ENSG00000138160,ENSG00000138795,ENSG00000142945,ENSG00000148773,ENSG00000156697,ENSG00000158402…
MIRNA	hsa-miR-6822-3p	MIRNA:hsa-miR-6822-3p	0.00183315	2.7368	83	372	12	13650	ENSG00000088826,ENSG00000140481,ENSG00000168298,ENSG00000183598,ENSG00000184260,ENSG00000184270,ENSG00000185130,ENSG00000196747,ENSG00000196866,ENSG00000196890,ENSG00000197153,ENSG00000197409
MIRNA	hsa-miR-8057	MIRNA:hsa-miR-8057	0.00254723	2.59393	150	372	16	13650	ENSG00000006634,ENSG00000068489,ENSG00000088826,ENSG00000101255,ENSG00000168298,ENSG00000183598,ENSG00000184260,ENSG00000184270,ENSG00000185130,ENSG00000187726,ENSG00000196747,ENSG00000196866,ENSG00000196890,ENSG00000197153,ENSG00000197409,ENSG00000215915
MIRNA	hsa-miR-146a-3p	MIRNA:hsa-miR-146a-3p	0.0314085	1.50295	109	372	12	13650	ENSG00000107807,ENSG00000164611,ENSG00000168298,ENSG00000183598,ENSG00000185130,ENSG00000186407,ENSG00000187801,ENSG00000196747,ENSG00000196866,ENSG00000196890,ENSG00000197153,ENSG00000197409
HPA	testis; preleptotene spermatocytes[High]	HPA:0570783	0.000331359	3.4797	663	284	39	10976	ENSG00000024526,ENSG00000046774,ENSG00000073111,ENSG00000085999,ENSG00000089685,ENSG00000091651,ENSG00000093009,ENSG00000105926,ENSG00000116014,ENSG00000119969,ENSG00000121152,ENSG00000124092,ENSG00000124207,ENSG00000124635,ENSG00000126787,ENSG00000126890,ENSG00000130826,ENSG00000137309,ENSG00000137804,ENSG00000137812,ENSG00000138778,ENSG00000159217,ENSG00000180596,ENSG00000181218,ENSG00000182481…
HPA	rectum; enterocytes[â‰¥Medium]	HPA:0401302	0.000889616	3.0508	390	284	27	10976	ENSG00000011426,ENSG00000073111,ENSG00000081059,ENSG00000088992,ENSG00000104738,ENSG00000115255,ENSG00000117724,ENSG00000119969,ENSG00000122861,ENSG00000124602,ENSG00000129810,ENSG00000130826,ENSG00000134057,ENSG00000137309,ENSG00000137804,ENSG00000139289,ENSG00000143412,ENSG00000144381,ENSG00000145386,ENSG00000146670,ENSG00000148773,ENSG00000163535,ENSG00000165732,ENSG00000171848,ENSG00000183742…
HPA	testis; preleptotene spermatocytes[â‰¥Low]	HPA:0570781	0.00147993	2.82976	1705	284	73	10976	ENSG00000007038,ENSG00000008300,ENSG00000024526,ENSG00000046774,ENSG00000071539,ENSG00000073111,ENSG00000085999,ENSG00000088325,ENSG00000089685,ENSG00000089723,ENSG00000091127,ENSG00000091651,ENSG00000093009,ENSG00000101224,ENSG00000104738,ENSG00000105926,ENSG00000108821,ENSG00000112742,ENSG00000113356,ENSG00000115163,ENSG00000116014,ENSG00000117724,ENSG00000119969,ENSG00000121152,ENSG00000122034…
HPA	testis; pachytene spermatocytes[â‰¥Low]	HPA:0570761	0.00396069	2.40223	2142	284	85	10976	ENSG00000007038,ENSG00000008300,ENSG00000011332,ENSG00000011426,ENSG00000017483,ENSG00000024526,ENSG00000046774,ENSG00000071539,ENSG00000072571,ENSG00000073111,ENSG00000075702,ENSG00000085999,ENSG00000087586,ENSG00000088325,ENSG00000089685,ENSG00000089723,ENSG00000091651,ENSG00000093009,ENSG00000101224,ENSG00000104549,ENSG00000104738,ENSG00000105926,ENSG00000105948,ENSG00000110944,ENSG00000112742…
HPA	appendix; non-germinal center cells[â‰¥Low]	HPA:0030441	0.00592066	2.22763	336	284	23	10976	ENSG00000011426,ENSG00000073111,ENSG00000081059,ENSG00000104738,ENSG00000115255,ENSG00000116017,ENSG00000117724,ENSG00000119969,ENSG00000122861,ENSG00000124602,ENSG00000126787,ENSG00000130513,ENSG00000130826,ENSG00000134057,ENSG00000137309,ENSG00000137804,ENSG00000144381,ENSG00000145386,ENSG00000146670,ENSG00000162063,ENSG00000165732,ENSG00000183742,ENSG00000186185
HPA	testis; pachytene spermatocytes[High]	HPA:0570763	0.00692408	2.15964	866	284	43	10976	ENSG00000007038,ENSG00000011426,ENSG00000024526,ENSG00000046774,ENSG00000072571,ENSG00000089685,ENSG00000089723,ENSG00000091651,ENSG00000093009,ENSG00000104549,ENSG00000104738,ENSG00000105926,ENSG00000112742,ENSG00000117399,ENSG00000124207,ENSG00000126787,ENSG00000130826,ENSG00000131747,ENSG00000136108,ENSG00000136492,ENSG00000137309,ENSG00000137812,ENSG00000156802,ENSG00000157193,ENSG00000163535…
HPA	testis; pachytene spermatocytes[â‰¥Medium]	HPA:0570762	0.00786569	2.10426	1723	284	71	10976	ENSG00000007038,ENSG00000008300,ENSG00000011332,ENSG00000011426,ENSG00000024526,ENSG00000046774,ENSG00000071539,ENSG00000072571,ENSG00000087586,ENSG00000089685,ENSG00000089723,ENSG00000091651,ENSG00000093009,ENSG00000101224,ENSG00000104549,ENSG00000104738,ENSG00000105926,ENSG00000105948,ENSG00000112742,ENSG00000115163,ENSG00000117399,ENSG00000117650,ENSG00000121152,ENSG00000122034,ENSG00000124207…
HPA	appendix; enterocytes[â‰¥Medium]	HPA:0031302	0.0197865	1.70363	363	284	23	10976	ENSG00000011426,ENSG00000073111,ENSG00000088992,ENSG00000102837,ENSG00000104738,ENSG00000115255,ENSG00000119969,ENSG00000124602,ENSG00000129810,ENSG00000130826,ENSG00000134057,ENSG00000137309,ENSG00000137804,ENSG00000139289,ENSG00000143412,ENSG00000144381,ENSG00000145386,ENSG00000146670,ENSG00000165732,ENSG00000171848,ENSG00000183742,ENSG00000184661,ENSG00000186185
HPA	colon; enterocytes[â‰¥Medium]	HPA:0131302	0.0409614	1.38763	381	284	23	10976	ENSG00000011426,ENSG00000073111,ENSG00000102837,ENSG00000104738,ENSG00000115255,ENSG00000117724,ENSG00000124602,ENSG00000129810,ENSG00000130826,ENSG00000134057,ENSG00000137309,ENSG00000137804,ENSG00000139289,ENSG00000139629,ENSG00000143412,ENSG00000144381,ENSG00000145386,ENSG00000146670,ENSG00000165732,ENSG00000171848,ENSG00000183742,ENSG00000184661,ENSG00000186185
HPA	testis; preleptotene spermatocytes[â‰¥Medium]	HPA:0570782	0.0474768	1.32352	1339	284	56	10976	ENSG00000008300,ENSG00000024526,ENSG00000046774,ENSG00000073111,ENSG00000085999,ENSG00000089685,ENSG00000089723,ENSG00000091127,ENSG00000091651,ENSG00000093009,ENSG00000101224,ENSG00000104738,ENSG00000105926,ENSG00000108821,ENSG00000113356,ENSG00000115163,ENSG00000116014,ENSG00000119969,ENSG00000121152,ENSG00000124092,ENSG00000124207,ENSG00000124635,ENSG00000126787,ENSG00000126890,ENSG00000130826…
HPA	appendix; germinal center cells[â‰¥Low]	HPA:0030431	0.0487001	1.31247	287	284	19	10976	ENSG00000011426,ENSG00000073111,ENSG00000081059,ENSG00000104738,ENSG00000116017,ENSG00000117724,ENSG00000119969,ENSG00000124602,ENSG00000126787,ENSG00000129810,ENSG00000130826,ENSG00000134057,ENSG00000137804,ENSG00000144381,ENSG00000162063,ENSG00000165732,ENSG00000183742,ENSG00000184661,ENSG00000186185
