# Supplementary material for: A combined computational and functional approach identifies IGF2BP2 as a driver of chemoresistance in a wide array of pre-clinical models of colorectal cancer
Source: Mol Cancer. 2023 May 30;22:89. doi: 10.1186/s12943-023-01787-x (PMC10227963; doi:10.1186/s12943-023-01787-x)
Supplement: Supplementary file 6 — Additional file 6: Supplementary Table S4. gProfiler_metastaseTargets [file 12943_2023_1787_MOESM6_ESM.xlsx]

## Sheet: Supplementary_table_S4_gProfile
Supplementary table S4: gProfiler_metastase Targets.
source	term_name	term_id	adjusted_p_value	negative_log10_of_adjusted_p_value	term_size	query_size	intersection_size	effective_domain_size	intersections
GO:MF	protein binding	GO:0005515	3.90732e-13	12.4081	14833	1069	893	20183	ENSG00000001617,ENSG00000002726,ENSG00000003147,ENSG00000004660,ENSG00000006016,ENSG00000006025,ENSG00000006606,ENSG00000006634,ENSG00000006704,ENSG00000006747,ENSG00000007038,ENSG00000007372,ENSG00000007944,ENSG00000007968,ENSG00000008300,ENSG00000010292,ENSG00000010310,ENSG00000011332,ENSG00000011426,ENSG00000011638,ENSG00000011677,ENSG00000012779,ENSG00000013810,ENSG00000024526,ENSG00000025772…
GO:MF	DNA binding	GO:0003677	2.04839e-08	7.68859	2497	1069	205	20183	ENSG00000006047,ENSG00000006704,ENSG00000007372,ENSG00000007968,ENSG00000011332,ENSG00000037965,ENSG00000043355,ENSG00000050344,ENSG00000051180,ENSG00000051341,ENSG00000052850,ENSG00000055118,ENSG00000065328,ENSG00000067369,ENSG00000069011,ENSG00000073111,ENSG00000076003,ENSG00000078900,ENSG00000080839,ENSG00000081059,ENSG00000085276,ENSG00000085840,ENSG00000085999,ENSG00000088305,ENSG00000090447…
GO:MF	microtubule motor activity	GO:0003777	8.90236e-08	7.05049	68	1069	20	20183	ENSG00000068796,ENSG00000084731,ENSG00000090889,ENSG00000112984,ENSG00000116852,ENSG00000118193,ENSG00000121621,ENSG00000124721,ENSG00000137807,ENSG00000138160,ENSG00000138182,ENSG00000138778,ENSG00000142945,ENSG00000155980,ENSG00000163808,ENSG00000170759,ENSG00000183914,ENSG00000186185,ENSG00000186638,ENSG00000237649
GO:MF	cytoskeletal protein binding	GO:0008092	2.42781e-07	6.61478	999	1069	100	20183	ENSG00000006747,ENSG00000007944,ENSG00000011426,ENSG00000034510,ENSG00000042493,ENSG00000050405,ENSG00000068796,ENSG00000071051,ENSG00000072864,ENSG00000075218,ENSG00000078114,ENSG00000079819,ENSG00000084731,ENSG00000086967,ENSG00000088325,ENSG00000089327,ENSG00000089685,ENSG00000090889,ENSG00000092820,ENSG00000101367,ENSG00000101447,ENSG00000103490,ENSG00000105048,ENSG00000106665,ENSG00000106789…
GO:MF	microtubule binding	GO:0008017	6.03251e-07	6.2195	271	1069	41	20183	ENSG00000068796,ENSG00000072864,ENSG00000075218,ENSG00000084731,ENSG00000088325,ENSG00000089685,ENSG00000090889,ENSG00000092820,ENSG00000101367,ENSG00000101447,ENSG00000106665,ENSG00000112984,ENSG00000116852,ENSG00000117724,ENSG00000118193,ENSG00000121621,ENSG00000126787,ENSG00000129682,ENSG00000131711,ENSG00000137460,ENSG00000137804,ENSG00000137807,ENSG00000138160,ENSG00000138182,ENSG00000138778…
GO:MF	tubulin binding	GO:0015631	1.22065e-06	5.91341	379	1069	50	20183	ENSG00000068796,ENSG00000072864,ENSG00000075218,ENSG00000084731,ENSG00000088325,ENSG00000089685,ENSG00000090889,ENSG00000092820,ENSG00000101367,ENSG00000101447,ENSG00000106665,ENSG00000112984,ENSG00000116852,ENSG00000117632,ENSG00000117724,ENSG00000118193,ENSG00000120694,ENSG00000121621,ENSG00000126787,ENSG00000129682,ENSG00000131711,ENSG00000137460,ENSG00000137804,ENSG00000137807,ENSG00000138160…
GO:MF	ATP binding	GO:0005524	1.21701e-05	4.91471	1503	1069	129	20183	ENSG00000004660,ENSG00000035664,ENSG00000051180,ENSG00000051341,ENSG00000065357,ENSG00000067057,ENSG00000067225,ENSG00000068366,ENSG00000068796,ENSG00000070669,ENSG00000071539,ENSG00000072195,ENSG00000073111,ENSG00000076003,ENSG00000077152,ENSG00000081760,ENSG00000084731,ENSG00000085840,ENSG00000085999,ENSG00000087586,ENSG00000090889,ENSG00000092445,ENSG00000094804,ENSG00000096063,ENSG00000097046…
GO:MF	cytoskeletal motor activity	GO:0003774	1.46663e-05	4.83368	115	1069	23	20183	ENSG00000068796,ENSG00000084731,ENSG00000090889,ENSG00000112984,ENSG00000116852,ENSG00000118193,ENSG00000121621,ENSG00000124721,ENSG00000133454,ENSG00000137807,ENSG00000138160,ENSG00000138182,ENSG00000138778,ENSG00000142945,ENSG00000155980,ENSG00000163808,ENSG00000166866,ENSG00000170759,ENSG00000176658,ENSG00000183914,ENSG00000186185,ENSG00000186638,ENSG00000237649
GO:MF	adenyl ribonucleotide binding	GO:0032559	2.391e-05	4.62142	1566	1069	132	20183	ENSG00000004660,ENSG00000035664,ENSG00000051180,ENSG00000051341,ENSG00000065357,ENSG00000067057,ENSG00000067225,ENSG00000068366,ENSG00000068796,ENSG00000070669,ENSG00000071539,ENSG00000072195,ENSG00000073111,ENSG00000076003,ENSG00000077152,ENSG00000081760,ENSG00000084731,ENSG00000085840,ENSG00000085999,ENSG00000087586,ENSG00000090889,ENSG00000092445,ENSG00000094804,ENSG00000096063,ENSG00000097046…
GO:MF	adenyl nucleotide binding	GO:0030554	3.59244e-05	4.44461	1577	1069	132	20183	ENSG00000004660,ENSG00000035664,ENSG00000051180,ENSG00000051341,ENSG00000065357,ENSG00000067057,ENSG00000067225,ENSG00000068366,ENSG00000068796,ENSG00000070669,ENSG00000071539,ENSG00000072195,ENSG00000073111,ENSG00000076003,ENSG00000077152,ENSG00000081760,ENSG00000084731,ENSG00000085840,ENSG00000085999,ENSG00000087586,ENSG00000090889,ENSG00000092445,ENSG00000094804,ENSG00000096063,ENSG00000097046…
GO:MF	single-stranded DNA helicase activity	GO:0017116	4.91707e-05	4.30829	23	1069	10	20183	ENSG00000051180,ENSG00000051341,ENSG00000073111,ENSG00000076003,ENSG00000104738,ENSG00000112118,ENSG00000125885,ENSG00000133119,ENSG00000136982,ENSG00000166508
GO:MF	purine ribonucleoside triphosphate binding	GO:0035639	0.000147055	3.83252	1850	1069	147	20183	ENSG00000004660,ENSG00000035664,ENSG00000051180,ENSG00000051341,ENSG00000065357,ENSG00000067057,ENSG00000067225,ENSG00000068366,ENSG00000068796,ENSG00000070669,ENSG00000071539,ENSG00000072195,ENSG00000073111,ENSG00000076003,ENSG00000077152,ENSG00000081760,ENSG00000084731,ENSG00000085840,ENSG00000085999,ENSG00000087586,ENSG00000090889,ENSG00000092445,ENSG00000094804,ENSG00000096063,ENSG00000097046…
GO:MF	single-stranded DNA binding	GO:0003697	0.000169293	3.77136	121	1069	22	20183	ENSG00000051180,ENSG00000065328,ENSG00000073111,ENSG00000076003,ENSG00000085999,ENSG00000093009,ENSG00000100206,ENSG00000101868,ENSG00000104738,ENSG00000109674,ENSG00000111247,ENSG00000112118,ENSG00000125319,ENSG00000125885,ENSG00000136824,ENSG00000139618,ENSG00000152192,ENSG00000160957,ENSG00000164104,ENSG00000165181,ENSG00000166508,ENSG00000197299
GO:MF	ATP-dependent activity, acting on DNA	GO:0008094	0.000212845	3.67194	113	1069	21	20183	ENSG00000051180,ENSG00000051341,ENSG00000073111,ENSG00000076003,ENSG00000085999,ENSG00000100206,ENSG00000104738,ENSG00000112118,ENSG00000116830,ENSG00000119969,ENSG00000125885,ENSG00000131747,ENSG00000133119,ENSG00000136982,ENSG00000160957,ENSG00000166508,ENSG00000176208,ENSG00000186871,ENSG00000188342,ENSG00000196584,ENSG00000197299
GO:MF	purine nucleotide binding	GO:0017076	0.000267119	3.57329	1932	1069	151	20183	ENSG00000004660,ENSG00000035664,ENSG00000051180,ENSG00000051341,ENSG00000065357,ENSG00000067057,ENSG00000067225,ENSG00000068366,ENSG00000068796,ENSG00000070669,ENSG00000071539,ENSG00000072195,ENSG00000073111,ENSG00000076003,ENSG00000077152,ENSG00000081760,ENSG00000084731,ENSG00000085840,ENSG00000085999,ENSG00000087586,ENSG00000090889,ENSG00000092445,ENSG00000094804,ENSG00000096063,ENSG00000097046…
GO:MF	purine ribonucleotide binding	GO:0032555	0.00029124	3.53575	1919	1069	150	20183	ENSG00000004660,ENSG00000035664,ENSG00000051180,ENSG00000051341,ENSG00000065357,ENSG00000067057,ENSG00000067225,ENSG00000068366,ENSG00000068796,ENSG00000070669,ENSG00000071539,ENSG00000072195,ENSG00000073111,ENSG00000076003,ENSG00000077152,ENSG00000081760,ENSG00000084731,ENSG00000085840,ENSG00000085999,ENSG00000087586,ENSG00000090889,ENSG00000092445,ENSG00000094804,ENSG00000096063,ENSG00000097046…
GO:MF	ATP-dependent activity	GO:0140657	0.000388824	3.41025	546	1069	57	20183	ENSG00000051180,ENSG00000051341,ENSG00000068366,ENSG00000068796,ENSG00000071539,ENSG00000073111,ENSG00000076003,ENSG00000084731,ENSG00000085840,ENSG00000085999,ENSG00000090889,ENSG00000100206,ENSG00000103222,ENSG00000104738,ENSG00000105929,ENSG00000112118,ENSG00000112984,ENSG00000116830,ENSG00000116852,ENSG00000118193,ENSG00000119969,ENSG00000120694,ENSG00000121621,ENSG00000124574,ENSG00000124721…
GO:MF	plus-end-directed microtubule motor activity	GO:0008574	0.000463847	3.33363	17	1069	8	20183	ENSG00000118193,ENSG00000121621,ENSG00000138160,ENSG00000138182,ENSG00000138778,ENSG00000155980,ENSG00000170759,ENSG00000186185
GO:MF	ribonucleotide binding	GO:0032553	0.000487559	3.31197	1936	1069	150	20183	ENSG00000004660,ENSG00000035664,ENSG00000051180,ENSG00000051341,ENSG00000065357,ENSG00000067057,ENSG00000067225,ENSG00000068366,ENSG00000068796,ENSG00000070669,ENSG00000071539,ENSG00000072195,ENSG00000073111,ENSG00000076003,ENSG00000077152,ENSG00000081760,ENSG00000084731,ENSG00000085840,ENSG00000085999,ENSG00000087586,ENSG00000090889,ENSG00000092445,ENSG00000094804,ENSG00000096063,ENSG00000097046…
GO:MF	small molecule binding	GO:0036094	0.000798388	3.09779	2519	1069	185	20183	ENSG00000004660,ENSG00000006025,ENSG00000021762,ENSG00000035664,ENSG00000051180,ENSG00000051341,ENSG00000059804,ENSG00000065357,ENSG00000067057,ENSG00000067225,ENSG00000068366,ENSG00000068796,ENSG00000070669,ENSG00000070882,ENSG00000071539,ENSG00000072195,ENSG00000072682,ENSG00000073111,ENSG00000076003,ENSG00000077152,ENSG00000081760,ENSG00000084731,ENSG00000085840,ENSG00000085999,ENSG00000087586…
GO:MF	carbohydrate derivative binding	GO:0097367	0.00082816	3.08189	2292	1069	171	20183	ENSG00000002726,ENSG00000004660,ENSG00000026508,ENSG00000035664,ENSG00000041982,ENSG00000051180,ENSG00000051341,ENSG00000065357,ENSG00000067057,ENSG00000067225,ENSG00000068366,ENSG00000068796,ENSG00000070669,ENSG00000071539,ENSG00000072195,ENSG00000072571,ENSG00000073111,ENSG00000076003,ENSG00000077152,ENSG00000081760,ENSG00000084731,ENSG00000085840,ENSG00000085999,ENSG00000087586,ENSG00000090889…
GO:MF	anion transmembrane transporter activity	GO:0008509	0.000874225	3.05838	314	1069	38	20183	ENSG00000011677,ENSG00000017483,ENSG00000050438,ENSG00000059804,ENSG00000064651,ENSG00000085491,ENSG00000088836,ENSG00000101187,ENSG00000102287,ENSG00000103222,ENSG00000103257,ENSG00000105281,ENSG00000107819,ENSG00000108576,ENSG00000109736,ENSG00000111371,ENSG00000114859,ENSG00000115840,ENSG00000117394,ENSG00000124574,ENSG00000125257,ENSG00000130821,ENSG00000131389,ENSG00000132026,ENSG00000136295…
GO:MF	anion binding	GO:0043168	0.00125893	2.9	2422	1069	178	20183	ENSG00000004660,ENSG00000006747,ENSG00000035664,ENSG00000042493,ENSG00000051180,ENSG00000051341,ENSG00000065357,ENSG00000065911,ENSG00000067057,ENSG00000067225,ENSG00000068366,ENSG00000068796,ENSG00000070669,ENSG00000071539,ENSG00000072195,ENSG00000072682,ENSG00000073111,ENSG00000076003,ENSG00000077152,ENSG00000081760,ENSG00000084207,ENSG00000084731,ENSG00000085840,ENSG00000085999,ENSG00000087586…
GO:MF	double-stranded DNA binding	GO:0003690	0.00129	2.88941	1652	1069	130	20183	ENSG00000006704,ENSG00000007372,ENSG00000007968,ENSG00000011332,ENSG00000037965,ENSG00000043355,ENSG00000050344,ENSG00000051180,ENSG00000052850,ENSG00000055118,ENSG00000065328,ENSG00000069011,ENSG00000073111,ENSG00000078900,ENSG00000080839,ENSG00000081059,ENSG00000085276,ENSG00000085840,ENSG00000090447,ENSG00000093009,ENSG00000094804,ENSG00000099284,ENSG00000100206,ENSG00000100625,ENSG00000101057…
GO:MF	organic anion transmembrane transporter activity	GO:0008514	0.00281778	2.55009	186	1069	26	20183	ENSG00000017483,ENSG00000050438,ENSG00000059804,ENSG00000085491,ENSG00000088836,ENSG00000101187,ENSG00000103222,ENSG00000103257,ENSG00000105281,ENSG00000107819,ENSG00000109736,ENSG00000111371,ENSG00000115840,ENSG00000117394,ENSG00000125257,ENSG00000130821,ENSG00000131389,ENSG00000132026,ENSG00000139514,ENSG00000141526,ENSG00000151012,ENSG00000155850,ENSG00000185803,ENSG00000196517,ENSG00000204385…
GO:MF	DNA helicase activity	GO:0003678	0.00306268	2.5139	74	1069	15	20183	ENSG00000051180,ENSG00000051341,ENSG00000073111,ENSG00000076003,ENSG00000085999,ENSG00000104738,ENSG00000112118,ENSG00000125885,ENSG00000133119,ENSG00000136982,ENSG00000160957,ENSG00000166508,ENSG00000186871,ENSG00000188342,ENSG00000197299
GO:MF	acetylgalactosaminyltransferase activity	GO:0008376	0.00330421	2.48093	34	1069	10	20183	ENSG00000109586,ENSG00000119514,ENSG00000135454,ENSG00000136542,ENSG00000139629,ENSG00000148288,ENSG00000164574,ENSG00000182272,ENSG00000257594,ENSG00000259075
GO:MF	nucleotide binding	GO:0000166	0.00433583	2.36293	2176	1069	160	20183	ENSG00000004660,ENSG00000035664,ENSG00000051180,ENSG00000051341,ENSG00000065357,ENSG00000067057,ENSG00000067225,ENSG00000068366,ENSG00000068796,ENSG00000070669,ENSG00000071539,ENSG00000072195,ENSG00000073111,ENSG00000076003,ENSG00000077152,ENSG00000081760,ENSG00000084731,ENSG00000085840,ENSG00000085999,ENSG00000087586,ENSG00000090889,ENSG00000092445,ENSG00000094804,ENSG00000096063,ENSG00000097046…
GO:MF	nucleoside phosphate binding	GO:1901265	0.00444808	2.35183	2177	1069	160	20183	ENSG00000004660,ENSG00000035664,ENSG00000051180,ENSG00000051341,ENSG00000065357,ENSG00000067057,ENSG00000067225,ENSG00000068366,ENSG00000068796,ENSG00000070669,ENSG00000071539,ENSG00000072195,ENSG00000073111,ENSG00000076003,ENSG00000077152,ENSG00000081760,ENSG00000084731,ENSG00000085840,ENSG00000085999,ENSG00000087586,ENSG00000090889,ENSG00000092445,ENSG00000094804,ENSG00000096063,ENSG00000097046…
GO:MF	sequence-specific double-stranded DNA binding	GO:1990837	0.0050355	2.29796	1555	1069	121	20183	ENSG00000006704,ENSG00000007372,ENSG00000007968,ENSG00000011332,ENSG00000037965,ENSG00000043355,ENSG00000050344,ENSG00000052850,ENSG00000055118,ENSG00000065328,ENSG00000069011,ENSG00000073111,ENSG00000078900,ENSG00000080839,ENSG00000081059,ENSG00000085276,ENSG00000085840,ENSG00000090447,ENSG00000093009,ENSG00000094804,ENSG00000099284,ENSG00000100625,ENSG00000101057,ENSG00000101412,ENSG00000101868…
GO:MF	cadherin binding	GO:0045296	0.00847813	2.0717	333	1069	37	20183	ENSG00000011426,ENSG00000042493,ENSG00000050405,ENSG00000067057,ENSG00000067225,ENSG00000089327,ENSG00000092820,ENSG00000101367,ENSG00000102572,ENSG00000102837,ENSG00000104881,ENSG00000113758,ENSG00000119888,ENSG00000135269,ENSG00000136261,ENSG00000136830,ENSG00000137699,ENSG00000137843,ENSG00000139734,ENSG00000139880,ENSG00000140575,ENSG00000146376,ENSG00000149782,ENSG00000149925,ENSG00000157456…
GO:MF	protein serine kinase activity	GO:0106310	0.00910438	2.04075	360	1069	39	20183	ENSG00000004660,ENSG00000035664,ENSG00000072195,ENSG00000087586,ENSG00000096063,ENSG00000097046,ENSG00000102572,ENSG00000102882,ENSG00000106683,ENSG00000112742,ENSG00000117650,ENSG00000119121,ENSG00000126562,ENSG00000127334,ENSG00000127564,ENSG00000130822,ENSG00000134602,ENSG00000137843,ENSG00000142235,ENSG00000142731,ENSG00000147044,ENSG00000149554,ENSG00000156970,ENSG00000160469,ENSG00000165238…
GO:MF	protein serine/threonine/tyrosine kinase activity	GO:0004712	0.0130227	1.8853	446	1069	45	20183	ENSG00000004660,ENSG00000035664,ENSG00000072195,ENSG00000087586,ENSG00000092445,ENSG00000096063,ENSG00000097046,ENSG00000102572,ENSG00000102882,ENSG00000106683,ENSG00000112742,ENSG00000117650,ENSG00000119121,ENSG00000126562,ENSG00000127334,ENSG00000127564,ENSG00000130822,ENSG00000134602,ENSG00000137843,ENSG00000140443,ENSG00000142235,ENSG00000142731,ENSG00000147044,ENSG00000149554,ENSG00000156970…
GO:MF	DNA-binding transcription activator activity	GO:0001216	0.0148104	1.82943	462	1069	46	20183	ENSG00000007372,ENSG00000007968,ENSG00000052850,ENSG00000069011,ENSG00000078900,ENSG00000085276,ENSG00000090447,ENSG00000100625,ENSG00000101057,ENSG00000101412,ENSG00000102034,ENSG00000102554,ENSG00000107187,ENSG00000107807,ENSG00000115507,ENSG00000115844,ENSG00000118495,ENSG00000118513,ENSG00000119042,ENSG00000120075,ENSG00000120093,ENSG00000124813,ENSG00000125618,ENSG00000126003,ENSG00000137270…
GO:MF	catalytic activity, acting on DNA	GO:0140097	0.0160247	1.79521	229	1069	28	20183	ENSG00000051180,ENSG00000051341,ENSG00000073111,ENSG00000076003,ENSG00000085999,ENSG00000088305,ENSG00000100206,ENSG00000101868,ENSG00000104738,ENSG00000109674,ENSG00000112118,ENSG00000116830,ENSG00000119969,ENSG00000125885,ENSG00000130826,ENSG00000131747,ENSG00000133119,ENSG00000136982,ENSG00000137309,ENSG00000152457,ENSG00000160957,ENSG00000166508,ENSG00000174371,ENSG00000176208,ENSG00000186871…
GO:MF	kinase activity	GO:0016301	0.0180487	1.74355	795	1069	69	20183	ENSG00000004660,ENSG00000035664,ENSG00000065357,ENSG00000067057,ENSG00000067225,ENSG00000072195,ENSG00000087586,ENSG00000092445,ENSG00000096063,ENSG00000097046,ENSG00000102572,ENSG00000102882,ENSG00000105173,ENSG00000106683,ENSG00000107242,ENSG00000112655,ENSG00000112742,ENSG00000114268,ENSG00000117650,ENSG00000119121,ENSG00000123836,ENSG00000126562,ENSG00000127334,ENSG00000127564,ENSG00000130822…
GO:MF	phosphotransferase activity, alcohol group as acceptor	GO:0016773	0.020184	1.69499	695	1069	62	20183	ENSG00000004660,ENSG00000035664,ENSG00000065357,ENSG00000067057,ENSG00000067225,ENSG00000072195,ENSG00000087586,ENSG00000092445,ENSG00000096063,ENSG00000097046,ENSG00000102572,ENSG00000102882,ENSG00000106683,ENSG00000107242,ENSG00000112655,ENSG00000112742,ENSG00000114268,ENSG00000117650,ENSG00000119121,ENSG00000122643,ENSG00000123836,ENSG00000126562,ENSG00000127334,ENSG00000127564,ENSG00000130822…
GO:MF	anaphase-promoting complex binding	GO:0010997	0.0211203	1.6753	9	1069	5	20183	ENSG00000092853,ENSG00000108106,ENSG00000117399,ENSG00000162063,ENSG00000166851
GO:MF	polypeptide N-acetylgalactosaminyltransferase activity	GO:0004653	0.0234642	1.62959	20	1069	7	20183	ENSG00000109586,ENSG00000119514,ENSG00000136542,ENSG00000139629,ENSG00000164574,ENSG00000257594,ENSG00000259075
GO:MF	sequence-specific DNA binding	GO:0043565	0.0245715	1.60957	1659	1069	124	20183	ENSG00000006704,ENSG00000007372,ENSG00000007968,ENSG00000011332,ENSG00000037965,ENSG00000043355,ENSG00000050344,ENSG00000052850,ENSG00000055118,ENSG00000065328,ENSG00000067369,ENSG00000069011,ENSG00000073111,ENSG00000078900,ENSG00000080839,ENSG00000081059,ENSG00000085276,ENSG00000085840,ENSG00000090447,ENSG00000093009,ENSG00000094804,ENSG00000099284,ENSG00000100625,ENSG00000101057,ENSG00000101412…
GO:MF	DNA-binding transcription activator activity, RNA polymerase II-specific	GO:0001228	0.0247911	1.6057	458	1069	45	20183	ENSG00000007372,ENSG00000007968,ENSG00000052850,ENSG00000069011,ENSG00000078900,ENSG00000085276,ENSG00000090447,ENSG00000100625,ENSG00000101057,ENSG00000102034,ENSG00000102554,ENSG00000107187,ENSG00000107807,ENSG00000115507,ENSG00000115844,ENSG00000118495,ENSG00000118513,ENSG00000119042,ENSG00000120075,ENSG00000120093,ENSG00000124813,ENSG00000125618,ENSG00000126003,ENSG00000137270,ENSG00000138795…
GO:MF	actin binding	GO:0003779	0.0302058	1.51991	448	1069	44	20183	ENSG00000006747,ENSG00000011426,ENSG00000034510,ENSG00000042493,ENSG00000050405,ENSG00000071051,ENSG00000078114,ENSG00000079819,ENSG00000086967,ENSG00000089327,ENSG00000092820,ENSG00000106789,ENSG00000108576,ENSG00000113758,ENSG00000121621,ENSG00000128591,ENSG00000129991,ENSG00000130176,ENSG00000131435,ENSG00000131711,ENSG00000133454,ENSG00000135596,ENSG00000136059,ENSG00000137460,ENSG00000139354…
GO:BP	mitotic cell cycle	GO:0000278	7.83106e-41	40.1062	906	1036	155	21100	ENSG00000006634,ENSG00000007372,ENSG00000010292,ENSG00000011426,ENSG00000013810,ENSG00000040275,ENSG00000051180,ENSG00000060982,ENSG00000068796,ENSG00000070669,ENSG00000071539,ENSG00000072864,ENSG00000073111,ENSG00000075218,ENSG00000075702,ENSG00000076003,ENSG00000078900,ENSG00000080839,ENSG00000080986,ENSG00000085840,ENSG00000087586,ENSG00000088325,ENSG00000089685,ENSG00000090447,ENSG00000090889…
GO:BP	mitotic cell cycle process	GO:1903047	7.47985e-36	35.1261	755	1036	133	21100	ENSG00000006634,ENSG00000007372,ENSG00000010292,ENSG00000011426,ENSG00000013810,ENSG00000040275,ENSG00000051180,ENSG00000060982,ENSG00000068796,ENSG00000071539,ENSG00000072864,ENSG00000073111,ENSG00000075218,ENSG00000075702,ENSG00000076003,ENSG00000080839,ENSG00000080986,ENSG00000085840,ENSG00000087586,ENSG00000088325,ENSG00000090447,ENSG00000090889,ENSG00000092853,ENSG00000093009,ENSG00000094804…
GO:BP	cell cycle	GO:0007049	9.00917e-36	35.0453	1774	1036	219	21100	ENSG00000006634,ENSG00000007372,ENSG00000007968,ENSG00000010292,ENSG00000011426,ENSG00000013810,ENSG00000040275,ENSG00000051180,ENSG00000060982,ENSG00000066279,ENSG00000067369,ENSG00000068489,ENSG00000068796,ENSG00000070669,ENSG00000071539,ENSG00000072864,ENSG00000073111,ENSG00000075188,ENSG00000075218,ENSG00000075702,ENSG00000076003,ENSG00000078900,ENSG00000079819,ENSG00000080839,ENSG00000080986…
GO:BP	cell cycle process	GO:0022402	8.72576e-34	33.0592	1206	1036	170	21100	ENSG00000006634,ENSG00000007372,ENSG00000010292,ENSG00000011426,ENSG00000013810,ENSG00000040275,ENSG00000051180,ENSG00000060982,ENSG00000066279,ENSG00000067369,ENSG00000068796,ENSG00000071539,ENSG00000072864,ENSG00000073111,ENSG00000075218,ENSG00000075702,ENSG00000076003,ENSG00000080839,ENSG00000080986,ENSG00000085840,ENSG00000085999,ENSG00000087586,ENSG00000088325,ENSG00000090447,ENSG00000090889…
GO:BP	nuclear division	GO:0000280	1.31734e-31	30.8803	454	1036	96	21100	ENSG00000010292,ENSG00000011426,ENSG00000013810,ENSG00000040275,ENSG00000051180,ENSG00000066279,ENSG00000068796,ENSG00000071539,ENSG00000072864,ENSG00000080986,ENSG00000085999,ENSG00000087586,ENSG00000088325,ENSG00000090889,ENSG00000094804,ENSG00000100206,ENSG00000101057,ENSG00000101224,ENSG00000101367,ENSG00000105173,ENSG00000108106,ENSG00000109805,ENSG00000111247,ENSG00000112742,ENSG00000113648…
GO:BP	cell division	GO:0051301	2.68972e-30	29.5703	646	1036	114	21100	ENSG00000007372,ENSG00000010292,ENSG00000011426,ENSG00000013810,ENSG00000040275,ENSG00000066279,ENSG00000068796,ENSG00000072864,ENSG00000075188,ENSG00000079819,ENSG00000080839,ENSG00000080986,ENSG00000087586,ENSG00000088325,ENSG00000089685,ENSG00000090889,ENSG00000091651,ENSG00000094804,ENSG00000097046,ENSG00000101224,ENSG00000101367,ENSG00000101447,ENSG00000104147,ENSG00000105173,ENSG00000108106…
GO:BP	chromosome segregation	GO:0007059	6.35002e-29	28.1972	344	1036	80	21100	ENSG00000010292,ENSG00000013810,ENSG00000040275,ENSG00000071539,ENSG00000072864,ENSG00000075188,ENSG00000080986,ENSG00000089685,ENSG00000090889,ENSG00000094804,ENSG00000096063,ENSG00000100206,ENSG00000101367,ENSG00000101447,ENSG00000104147,ENSG00000105173,ENSG00000109805,ENSG00000112742,ENSG00000113648,ENSG00000114346,ENSG00000117399,ENSG00000117650,ENSG00000117724,ENSG00000118193,ENSG00000121152…
GO:BP	organelle fission	GO:0048285	9.68415e-29	28.0139	500	1036	97	21100	ENSG00000010292,ENSG00000011426,ENSG00000013810,ENSG00000040275,ENSG00000051180,ENSG00000066279,ENSG00000068796,ENSG00000071539,ENSG00000072864,ENSG00000080986,ENSG00000085999,ENSG00000087586,ENSG00000088325,ENSG00000090889,ENSG00000094804,ENSG00000100206,ENSG00000101057,ENSG00000101224,ENSG00000101367,ENSG00000105173,ENSG00000108106,ENSG00000109805,ENSG00000111247,ENSG00000112742,ENSG00000113648…
GO:BP	nuclear chromosome segregation	GO:0098813	5.03753e-25	24.2978	284	1036	68	21100	ENSG00000010292,ENSG00000013810,ENSG00000040275,ENSG00000071539,ENSG00000080986,ENSG00000090889,ENSG00000094804,ENSG00000100206,ENSG00000101367,ENSG00000101447,ENSG00000105173,ENSG00000109805,ENSG00000112742,ENSG00000113648,ENSG00000114346,ENSG00000117399,ENSG00000117650,ENSG00000117724,ENSG00000118193,ENSG00000121152,ENSG00000121621,ENSG00000122952,ENSG00000123219,ENSG00000126787,ENSG00000129810…
GO:BP	mitotic nuclear division	GO:0140014	5.36148e-25	24.2707	301	1036	70	21100	ENSG00000010292,ENSG00000011426,ENSG00000013810,ENSG00000040275,ENSG00000068796,ENSG00000071539,ENSG00000072864,ENSG00000080986,ENSG00000087586,ENSG00000088325,ENSG00000090889,ENSG00000094804,ENSG00000101057,ENSG00000101367,ENSG00000108106,ENSG00000109805,ENSG00000112742,ENSG00000113648,ENSG00000117399,ENSG00000117650,ENSG00000117724,ENSG00000118193,ENSG00000121152,ENSG00000121621,ENSG00000122952…
GO:BP	sister chromatid segregation	GO:0000819	6.72426e-22	21.1724	202	1036	54	21100	ENSG00000010292,ENSG00000013810,ENSG00000040275,ENSG00000071539,ENSG00000080986,ENSG00000090889,ENSG00000094804,ENSG00000101367,ENSG00000109805,ENSG00000112742,ENSG00000113648,ENSG00000117399,ENSG00000117650,ENSG00000117724,ENSG00000118193,ENSG00000121152,ENSG00000121621,ENSG00000122952,ENSG00000123219,ENSG00000126787,ENSG00000129810,ENSG00000131747,ENSG00000134057,ENSG00000134690,ENSG00000135476…
GO:BP	mitotic sister chromatid segregation	GO:0000070	8.28727e-22	21.0816	173	1036	50	21100	ENSG00000010292,ENSG00000013810,ENSG00000040275,ENSG00000071539,ENSG00000080986,ENSG00000090889,ENSG00000094804,ENSG00000101367,ENSG00000109805,ENSG00000112742,ENSG00000113648,ENSG00000117399,ENSG00000117650,ENSG00000117724,ENSG00000118193,ENSG00000121152,ENSG00000121621,ENSG00000122952,ENSG00000123219,ENSG00000126787,ENSG00000129810,ENSG00000134057,ENSG00000134690,ENSG00000135476,ENSG00000136824…
GO:BP	regulation of cell cycle	GO:0051726	4.51586e-19	18.3453	1089	1036	132	21100	ENSG00000006634,ENSG00000007968,ENSG00000011426,ENSG00000013810,ENSG00000040275,ENSG00000066279,ENSG00000067369,ENSG00000068489,ENSG00000070669,ENSG00000071539,ENSG00000075218,ENSG00000075702,ENSG00000078900,ENSG00000080839,ENSG00000080986,ENSG00000085276,ENSG00000085840,ENSG00000087586,ENSG00000088325,ENSG00000089685,ENSG00000090447,ENSG00000092470,ENSG00000092853,ENSG00000093009,ENSG00000094804…
GO:BP	microtubule cytoskeleton organization	GO:0000226	6.03302e-19	18.2195	630	1036	94	21100	ENSG00000007372,ENSG00000013810,ENSG00000040275,ENSG00000066279,ENSG00000068796,ENSG00000072864,ENSG00000075702,ENSG00000080986,ENSG00000087586,ENSG00000088325,ENSG00000089685,ENSG00000090889,ENSG00000092820,ENSG00000101057,ENSG00000101367,ENSG00000103995,ENSG00000105479,ENSG00000106665,ENSG00000112742,ENSG00000112984,ENSG00000115163,ENSG00000117399,ENSG00000117632,ENSG00000117650,ENSG00000121621…
GO:BP	chromosome organization	GO:0051276	9.32619e-19	18.0303	1059	1036	129	21100	ENSG00000010292,ENSG00000013810,ENSG00000040275,ENSG00000051180,ENSG00000051341,ENSG00000071539,ENSG00000073111,ENSG00000076003,ENSG00000080839,ENSG00000080986,ENSG00000085276,ENSG00000085999,ENSG00000090889,ENSG00000093009,ENSG00000094804,ENSG00000096063,ENSG00000099284,ENSG00000100206,ENSG00000101003,ENSG00000101367,ENSG00000102384,ENSG00000102882,ENSG00000104147,ENSG00000104738,ENSG00000105011…
GO:BP	regulation of cell cycle process	GO:0010564	1.41306e-18	17.8498	695	1036	99	21100	ENSG00000006634,ENSG00000011426,ENSG00000013810,ENSG00000040275,ENSG00000067369,ENSG00000071539,ENSG00000075218,ENSG00000075702,ENSG00000080839,ENSG00000080986,ENSG00000085840,ENSG00000087586,ENSG00000088325,ENSG00000090447,ENSG00000092470,ENSG00000092853,ENSG00000093009,ENSG00000094804,ENSG00000097046,ENSG00000101224,ENSG00000101412,ENSG00000101447,ENSG00000106144,ENSG00000106462,ENSG00000109805…
GO:BP	cytoskeleton organization	GO:0007010	1.0377e-17	16.9839	1453	1036	156	21100	ENSG00000006606,ENSG00000006747,ENSG00000007372,ENSG00000011426,ENSG00000013810,ENSG00000034510,ENSG00000040275,ENSG00000042493,ENSG00000050405,ENSG00000064201,ENSG00000066279,ENSG00000068796,ENSG00000071051,ENSG00000072864,ENSG00000075702,ENSG00000078114,ENSG00000079819,ENSG00000080986,ENSG00000083857,ENSG00000087586,ENSG00000088325,ENSG00000089685,ENSG00000090889,ENSG00000092820,ENSG00000100625…
GO:BP	regulation of cellular process	GO:0050794	1.96481e-16	15.7067	11193	1036	690	21100	ENSG00000001617,ENSG00000003147,ENSG00000004660,ENSG00000006016,ENSG00000006025,ENSG00000006047,ENSG00000006606,ENSG00000006634,ENSG00000006704,ENSG00000006747,ENSG00000007372,ENSG00000007402,ENSG00000007944,ENSG00000007968,ENSG00000008300,ENSG00000010292,ENSG00000010310,ENSG00000011332,ENSG00000011426,ENSG00000011677,ENSG00000012779,ENSG00000013810,ENSG00000024526,ENSG00000026508,ENSG00000033170…
GO:BP	microtubule-based process	GO:0007017	5.42196e-16	15.2658	904	1036	111	21100	ENSG00000007372,ENSG00000013810,ENSG00000040275,ENSG00000066279,ENSG00000068796,ENSG00000070718,ENSG00000072864,ENSG00000075218,ENSG00000075702,ENSG00000080986,ENSG00000084731,ENSG00000087586,ENSG00000088325,ENSG00000089685,ENSG00000090889,ENSG00000092820,ENSG00000100346,ENSG00000101052,ENSG00000101057,ENSG00000101367,ENSG00000103995,ENSG00000105479,ENSG00000106665,ENSG00000112742,ENSG00000112984…
GO:BP	microtubule cytoskeleton organization involved in mitosis	GO:1902850	1.02936e-15	14.9874	157	1036	41	21100	ENSG00000007372,ENSG00000013810,ENSG00000040275,ENSG00000068796,ENSG00000072864,ENSG00000075702,ENSG00000080986,ENSG00000087586,ENSG00000088325,ENSG00000090889,ENSG00000101057,ENSG00000101367,ENSG00000112742,ENSG00000115163,ENSG00000117399,ENSG00000117632,ENSG00000117650,ENSG00000121957,ENSG00000123473,ENSG00000126787,ENSG00000134057,ENSG00000135476,ENSG00000136122,ENSG00000137804,ENSG00000137807…
GO:BP	meiotic cell cycle process	GO:1903046	7.76866e-15	14.1097	207	1036	46	21100	ENSG00000010292,ENSG00000051180,ENSG00000066279,ENSG00000071539,ENSG00000080986,ENSG00000085999,ENSG00000087586,ENSG00000100206,ENSG00000101224,ENSG00000105173,ENSG00000111247,ENSG00000112742,ENSG00000117399,ENSG00000121152,ENSG00000121211,ENSG00000121621,ENSG00000123975,ENSG00000129810,ENSG00000131470,ENSG00000131747,ENSG00000132436,ENSG00000132749,ENSG00000133863,ENSG00000135476,ENSG00000136824…
GO:BP	organelle organization	GO:0006996	2.26246e-14	13.6454	3874	1036	300	21100	ENSG00000006606,ENSG00000006747,ENSG00000007372,ENSG00000010292,ENSG00000011426,ENSG00000011638,ENSG00000013810,ENSG00000025772,ENSG00000034510,ENSG00000040275,ENSG00000042493,ENSG00000050405,ENSG00000051180,ENSG00000051341,ENSG00000064201,ENSG00000066279,ENSG00000068796,ENSG00000071051,ENSG00000071539,ENSG00000072864,ENSG00000073111,ENSG00000075702,ENSG00000076003,ENSG00000078114,ENSG00000079819…
GO:BP	regulation of mitotic cell cycle	GO:0007346	2.52518e-14	13.5977	475	1036	72	21100	ENSG00000011426,ENSG00000040275,ENSG00000070669,ENSG00000071539,ENSG00000075218,ENSG00000078900,ENSG00000080839,ENSG00000080986,ENSG00000085840,ENSG00000087586,ENSG00000089685,ENSG00000090447,ENSG00000092853,ENSG00000094804,ENSG00000097046,ENSG00000101224,ENSG00000101412,ENSG00000104290,ENSG00000106144,ENSG00000106462,ENSG00000112562,ENSG00000112742,ENSG00000117650,ENSG00000117724,ENSG00000118193…
GO:BP	regulation of chromosome segregation	GO:0051983	2.77016e-14	13.5575	96	1036	31	21100	ENSG00000013810,ENSG00000040275,ENSG00000071539,ENSG00000080986,ENSG00000094804,ENSG00000109805,ENSG00000112742,ENSG00000117724,ENSG00000121152,ENSG00000122952,ENSG00000126787,ENSG00000134057,ENSG00000135476,ENSG00000136824,ENSG00000138778,ENSG00000142945,ENSG00000146918,ENSG00000148773,ENSG00000156970,ENSG00000164109,ENSG00000164611,ENSG00000166851,ENSG00000167513,ENSG00000169679,ENSG00000175643…
GO:BP	developmental process	GO:0032502	2.89653e-14	13.5381	6317	1036	436	21100	ENSG00000001617,ENSG00000006016,ENSG00000006047,ENSG00000006747,ENSG00000007038,ENSG00000007372,ENSG00000007944,ENSG00000007968,ENSG00000008300,ENSG00000010310,ENSG00000011332,ENSG00000011426,ENSG00000012779,ENSG00000013810,ENSG00000026508,ENSG00000033170,ENSG00000037965,ENSG00000041982,ENSG00000042493,ENSG00000043355,ENSG00000046604,ENSG00000047597,ENSG00000049089,ENSG00000049192,ENSG00000051341…
GO:BP	meiotic nuclear division	GO:0140013	3.13674e-14	13.5035	188	1036	43	21100	ENSG00000051180,ENSG00000066279,ENSG00000071539,ENSG00000080986,ENSG00000085999,ENSG00000087586,ENSG00000100206,ENSG00000101224,ENSG00000105173,ENSG00000111247,ENSG00000112742,ENSG00000117399,ENSG00000121152,ENSG00000121211,ENSG00000121621,ENSG00000123975,ENSG00000129810,ENSG00000131470,ENSG00000131747,ENSG00000132436,ENSG00000132749,ENSG00000133863,ENSG00000135476,ENSG00000136824,ENSG00000139618…
GO:BP	cell cycle phase transition	GO:0044770	5.13766e-14	13.2892	538	1036	77	21100	ENSG00000006634,ENSG00000011426,ENSG00000013810,ENSG00000040275,ENSG00000060982,ENSG00000067369,ENSG00000071539,ENSG00000075218,ENSG00000080839,ENSG00000080986,ENSG00000085840,ENSG00000087586,ENSG00000090447,ENSG00000092470,ENSG00000092853,ENSG00000093009,ENSG00000094804,ENSG00000097046,ENSG00000100526,ENSG00000101224,ENSG00000101412,ENSG00000101447,ENSG00000105173,ENSG00000106144,ENSG00000106462…
GO:BP	spindle organization	GO:0007051	7.22338e-14	13.1413	192	1036	43	21100	ENSG00000013810,ENSG00000066279,ENSG00000068796,ENSG00000075702,ENSG00000080986,ENSG00000087586,ENSG00000088325,ENSG00000090889,ENSG00000092820,ENSG00000101057,ENSG00000101367,ENSG00000112742,ENSG00000117399,ENSG00000117632,ENSG00000117650,ENSG00000121957,ENSG00000123473,ENSG00000126787,ENSG00000127423,ENSG00000134057,ENSG00000135476,ENSG00000136122,ENSG00000137807,ENSG00000138160,ENSG00000138778…
GO:BP	mitotic cell cycle phase transition	GO:0044772	7.56143e-14	13.1214	440	1036	68	21100	ENSG00000006634,ENSG00000011426,ENSG00000013810,ENSG00000040275,ENSG00000060982,ENSG00000071539,ENSG00000075218,ENSG00000080839,ENSG00000080986,ENSG00000085840,ENSG00000087586,ENSG00000090447,ENSG00000092853,ENSG00000094804,ENSG00000097046,ENSG00000100526,ENSG00000101224,ENSG00000101412,ENSG00000105173,ENSG00000106144,ENSG00000106462,ENSG00000108106,ENSG00000111206,ENSG00000112742,ENSG00000117724…
GO:BP	meiotic cell cycle	GO:0051321	1.06526e-13	12.9725	267	1036	51	21100	ENSG00000010292,ENSG00000051180,ENSG00000066279,ENSG00000071539,ENSG00000080986,ENSG00000085999,ENSG00000087586,ENSG00000100206,ENSG00000101224,ENSG00000105173,ENSG00000111247,ENSG00000112742,ENSG00000117399,ENSG00000117650,ENSG00000121152,ENSG00000121211,ENSG00000121621,ENSG00000123975,ENSG00000127564,ENSG00000129810,ENSG00000131470,ENSG00000131747,ENSG00000132436,ENSG00000132749,ENSG00000133863…
GO:BP	anatomical structure development	GO:0048856	2.19024e-13	12.6595	5754	1036	402	21100	ENSG00000001617,ENSG00000006016,ENSG00000006047,ENSG00000006747,ENSG00000007372,ENSG00000007944,ENSG00000007968,ENSG00000008300,ENSG00000010310,ENSG00000011332,ENSG00000011426,ENSG00000012779,ENSG00000013810,ENSG00000026508,ENSG00000033170,ENSG00000037965,ENSG00000041982,ENSG00000042493,ENSG00000043355,ENSG00000046604,ENSG00000047597,ENSG00000049089,ENSG00000049192,ENSG00000051341,ENSG00000052850…
GO:BP	DNA metabolic process	GO:0006259	2.70371e-13	12.568	1023	1036	114	21100	ENSG00000006634,ENSG00000051180,ENSG00000051341,ENSG00000065328,ENSG00000067369,ENSG00000071539,ENSG00000073111,ENSG00000076003,ENSG00000077152,ENSG00000078900,ENSG00000081059,ENSG00000085840,ENSG00000085999,ENSG00000088305,ENSG00000089723,ENSG00000091651,ENSG00000092853,ENSG00000093009,ENSG00000094804,ENSG00000097046,ENSG00000100206,ENSG00000101003,ENSG00000101868,ENSG00000102882,ENSG00000104738…
GO:BP	positive regulation of cell cycle process	GO:0090068	2.52499e-12	11.5977	248	1036	47	21100	ENSG00000006634,ENSG00000080986,ENSG00000087586,ENSG00000094804,ENSG00000097046,ENSG00000101224,ENSG00000101447,ENSG00000106462,ENSG00000109805,ENSG00000111247,ENSG00000113648,ENSG00000114346,ENSG00000118193,ENSG00000118971,ENSG00000121152,ENSG00000121957,ENSG00000123473,ENSG00000126787,ENSG00000129173,ENSG00000134057,ENSG00000135476,ENSG00000136824,ENSG00000137804,ENSG00000137807,ENSG00000138182…
GO:BP	regulation of chromosome separation	GO:1905818	3.4186e-12	11.4662	77	1036	26	21100	ENSG00000013810,ENSG00000040275,ENSG00000071539,ENSG00000080986,ENSG00000094804,ENSG00000109805,ENSG00000112742,ENSG00000117724,ENSG00000121152,ENSG00000122952,ENSG00000126787,ENSG00000134057,ENSG00000135476,ENSG00000136824,ENSG00000138778,ENSG00000146918,ENSG00000156970,ENSG00000164109,ENSG00000164611,ENSG00000166851,ENSG00000167513,ENSG00000169679,ENSG00000178999,ENSG00000181085,ENSG00000184445…
GO:BP	chromosome separation	GO:0051304	7.77238e-12	11.1094	100	1036	29	21100	ENSG00000013810,ENSG00000040275,ENSG00000071539,ENSG00000080986,ENSG00000094804,ENSG00000109805,ENSG00000112742,ENSG00000117724,ENSG00000121152,ENSG00000122952,ENSG00000126787,ENSG00000131747,ENSG00000134057,ENSG00000135476,ENSG00000136824,ENSG00000138778,ENSG00000146918,ENSG00000154920,ENSG00000156970,ENSG00000164109,ENSG00000164611,ENSG00000165181,ENSG00000166851,ENSG00000167513,ENSG00000169679…
GO:BP	regulation of cell cycle phase transition	GO:1901987	8.90614e-12	11.0503	414	1036	62	21100	ENSG00000006634,ENSG00000011426,ENSG00000040275,ENSG00000067369,ENSG00000071539,ENSG00000075218,ENSG00000080839,ENSG00000080986,ENSG00000085840,ENSG00000087586,ENSG00000090447,ENSG00000092470,ENSG00000092853,ENSG00000093009,ENSG00000094804,ENSG00000097046,ENSG00000101224,ENSG00000101412,ENSG00000101447,ENSG00000106144,ENSG00000106462,ENSG00000112742,ENSG00000113648,ENSG00000117724,ENSG00000118193…
GO:BP	mitotic spindle organization	GO:0007052	2.42263e-11	10.6157	127	1036	32	21100	ENSG00000013810,ENSG00000068796,ENSG00000075702,ENSG00000080986,ENSG00000087586,ENSG00000088325,ENSG00000090889,ENSG00000101057,ENSG00000112742,ENSG00000117399,ENSG00000117632,ENSG00000117650,ENSG00000121957,ENSG00000123473,ENSG00000126787,ENSG00000134057,ENSG00000136122,ENSG00000137807,ENSG00000138160,ENSG00000138778,ENSG00000143228,ENSG00000152253,ENSG00000153044,ENSG00000161800,ENSG00000163808…
GO:BP	positive regulation of cell cycle	GO:0045787	2.91747e-11	10.535	347	1036	55	21100	ENSG00000006634,ENSG00000070669,ENSG00000080986,ENSG00000087586,ENSG00000094804,ENSG00000097046,ENSG00000101224,ENSG00000101447,ENSG00000106462,ENSG00000108576,ENSG00000109805,ENSG00000111247,ENSG00000112562,ENSG00000113648,ENSG00000114346,ENSG00000118193,ENSG00000118971,ENSG00000121152,ENSG00000121957,ENSG00000123473,ENSG00000123975,ENSG00000126787,ENSG00000129173,ENSG00000134057,ENSG00000135476…
GO:BP	regulation of mitotic cell cycle phase transition	GO:1901990	5.5802e-11	10.2534	320	1036	52	21100	ENSG00000011426,ENSG00000040275,ENSG00000071539,ENSG00000075218,ENSG00000080839,ENSG00000080986,ENSG00000085840,ENSG00000087586,ENSG00000090447,ENSG00000092853,ENSG00000094804,ENSG00000097046,ENSG00000101224,ENSG00000101412,ENSG00000106144,ENSG00000106462,ENSG00000112742,ENSG00000117724,ENSG00000118193,ENSG00000118971,ENSG00000122952,ENSG00000123473,ENSG00000126787,ENSG00000129757,ENSG00000134057…
GO:BP	DNA-templated DNA replication	GO:0006261	1.17995e-10	9.92814	186	1036	38	21100	ENSG00000006634,ENSG00000051180,ENSG00000051341,ENSG00000065328,ENSG00000073111,ENSG00000076003,ENSG00000085840,ENSG00000091651,ENSG00000093009,ENSG00000094804,ENSG00000097046,ENSG00000101003,ENSG00000101868,ENSG00000104738,ENSG00000105173,ENSG00000112118,ENSG00000129173,ENSG00000131153,ENSG00000133119,ENSG00000136982,ENSG00000137309,ENSG00000139618,ENSG00000140534,ENSG00000146143,ENSG00000146263…
GO:BP	negative regulation of cellular process	GO:0048523	1.28673e-10	9.89051	4856	1036	341	21100	ENSG00000001617,ENSG00000006016,ENSG00000006704,ENSG00000006747,ENSG00000007372,ENSG00000007944,ENSG00000010310,ENSG00000011332,ENSG00000012779,ENSG00000024526,ENSG00000026508,ENSG00000034510,ENSG00000037965,ENSG00000040275,ENSG00000042493,ENSG00000043355,ENSG00000050344,ENSG00000050405,ENSG00000051341,ENSG00000053108,ENSG00000055118,ENSG00000064201,ENSG00000066279,ENSG00000067369,ENSG00000068366…
GO:BP	DNA unwinding involved in DNA replication	GO:0006268	2.28819e-10	9.64051	22	1036	14	21100	ENSG00000051180,ENSG00000073111,ENSG00000076003,ENSG00000093009,ENSG00000101003,ENSG00000104738,ENSG00000112118,ENSG00000131153,ENSG00000137309,ENSG00000147536,ENSG00000160957,ENSG00000166508,ENSG00000181938,ENSG00000197299
GO:BP	multicellular organism development	GO:0007275	2.32751e-10	9.63311	4768	1036	335	21100	ENSG00000001617,ENSG00000006016,ENSG00000006747,ENSG00000007372,ENSG00000007944,ENSG00000007968,ENSG00000010310,ENSG00000011332,ENSG00000011426,ENSG00000012779,ENSG00000013810,ENSG00000026508,ENSG00000033170,ENSG00000037965,ENSG00000041982,ENSG00000042493,ENSG00000043355,ENSG00000046604,ENSG00000047597,ENSG00000049089,ENSG00000049192,ENSG00000051341,ENSG00000052850,ENSG00000053108,ENSG00000053747…
GO:BP	multicellular organismal process	GO:0032501	2.96238e-10	9.52836	7354	1036	473	21100	ENSG00000001617,ENSG00000006016,ENSG00000006047,ENSG00000006704,ENSG00000006747,ENSG00000007038,ENSG00000007372,ENSG00000007944,ENSG00000007968,ENSG00000010310,ENSG00000011332,ENSG00000011426,ENSG00000011677,ENSG00000012779,ENSG00000013810,ENSG00000017483,ENSG00000026508,ENSG00000033170,ENSG00000037965,ENSG00000041982,ENSG00000042493,ENSG00000043355,ENSG00000046604,ENSG00000047597,ENSG00000049089…
GO:BP	system development	GO:0048731	3.12312e-10	9.50541	4313	1036	309	21100	ENSG00000001617,ENSG00000006016,ENSG00000006747,ENSG00000007372,ENSG00000007944,ENSG00000007968,ENSG00000010310,ENSG00000011332,ENSG00000011426,ENSG00000012779,ENSG00000013810,ENSG00000026508,ENSG00000037965,ENSG00000041982,ENSG00000042493,ENSG00000043355,ENSG00000046604,ENSG00000047597,ENSG00000049089,ENSG00000049192,ENSG00000051341,ENSG00000052850,ENSG00000053108,ENSG00000053747,ENSG00000064651…
GO:BP	regulation of nuclear division	GO:0051783	5.63313e-10	9.24925	141	1036	32	21100	ENSG00000040275,ENSG00000071539,ENSG00000080986,ENSG00000087586,ENSG00000111247,ENSG00000112742,ENSG00000117399,ENSG00000117650,ENSG00000117724,ENSG00000122952,ENSG00000126787,ENSG00000127564,ENSG00000134057,ENSG00000135476,ENSG00000136122,ENSG00000137804,ENSG00000138182,ENSG00000148773,ENSG00000149554,ENSG00000156970,ENSG00000158402,ENSG00000163132,ENSG00000164109,ENSG00000164256,ENSG00000166851…
GO:BP	biological regulation	GO:0065007	5.64608e-10	9.24825	13001	1036	747	21100	ENSG00000001617,ENSG00000003147,ENSG00000004660,ENSG00000005059,ENSG00000006016,ENSG00000006025,ENSG00000006047,ENSG00000006606,ENSG00000006634,ENSG00000006704,ENSG00000006747,ENSG00000007372,ENSG00000007402,ENSG00000007944,ENSG00000007968,ENSG00000008300,ENSG00000010292,ENSG00000010310,ENSG00000011332,ENSG00000011426,ENSG00000011677,ENSG00000012779,ENSG00000013810,ENSG00000024526,ENSG00000026508…
GO:BP	regulation of biological process	GO:0050789	7.2838e-10	9.13764	12276	1036	713	21100	ENSG00000001617,ENSG00000003147,ENSG00000004660,ENSG00000006016,ENSG00000006025,ENSG00000006047,ENSG00000006606,ENSG00000006634,ENSG00000006704,ENSG00000006747,ENSG00000007372,ENSG00000007402,ENSG00000007944,ENSG00000007968,ENSG00000008300,ENSG00000010292,ENSG00000010310,ENSG00000011332,ENSG00000011426,ENSG00000011677,ENSG00000012779,ENSG00000013810,ENSG00000024526,ENSG00000026508,ENSG00000033170…
GO:BP	meiosis I cell cycle process	GO:0061982	7.69025e-10	9.11406	134	1036	31	21100	ENSG00000051180,ENSG00000071539,ENSG00000080986,ENSG00000085999,ENSG00000087586,ENSG00000100206,ENSG00000101224,ENSG00000105173,ENSG00000111247,ENSG00000121211,ENSG00000123975,ENSG00000129810,ENSG00000131470,ENSG00000131747,ENSG00000133863,ENSG00000135476,ENSG00000139618,ENSG00000144554,ENSG00000154920,ENSG00000157456,ENSG00000158402,ENSG00000163535,ENSG00000164045,ENSG00000164256,ENSG00000164611…
GO:BP	regulation of sister chromatid segregation	GO:0033045	7.97718e-10	9.09815	73	1036	23	21100	ENSG00000013810,ENSG00000040275,ENSG00000071539,ENSG00000080986,ENSG00000094804,ENSG00000112742,ENSG00000117724,ENSG00000122952,ENSG00000126787,ENSG00000134057,ENSG00000135476,ENSG00000138778,ENSG00000156970,ENSG00000164109,ENSG00000164611,ENSG00000166851,ENSG00000167513,ENSG00000169679,ENSG00000175643,ENSG00000178999,ENSG00000181085,ENSG00000184445,ENSG00000259288
GO:BP	DNA replication	GO:0006260	8.16839e-10	9.08786	309	1036	49	21100	ENSG00000006634,ENSG00000051180,ENSG00000051341,ENSG00000065328,ENSG00000073111,ENSG00000076003,ENSG00000085840,ENSG00000091651,ENSG00000093009,ENSG00000094804,ENSG00000097046,ENSG00000101003,ENSG00000101868,ENSG00000104738,ENSG00000104889,ENSG00000105173,ENSG00000112118,ENSG00000129173,ENSG00000131153,ENSG00000133119,ENSG00000136982,ENSG00000137309,ENSG00000139618,ENSG00000140534,ENSG00000143476…
GO:BP	DNA recombination	GO:0006310	9.44002e-10	9.02503	321	1036	50	21100	ENSG00000051180,ENSG00000051341,ENSG00000067369,ENSG00000071539,ENSG00000073111,ENSG00000076003,ENSG00000081059,ENSG00000085999,ENSG00000093009,ENSG00000097046,ENSG00000100206,ENSG00000104738,ENSG00000111247,ENSG00000112118,ENSG00000121211,ENSG00000124575,ENSG00000125319,ENSG00000125885,ENSG00000127423,ENSG00000131153,ENSG00000131470,ENSG00000131747,ENSG00000132436,ENSG00000133863,ENSG00000138795…
GO:BP	DNA replication initiation	GO:0006270	1.2706e-09	8.89599	38	1036	17	21100	ENSG00000065328,ENSG00000073111,ENSG00000076003,ENSG00000085840,ENSG00000091651,ENSG00000093009,ENSG00000094804,ENSG00000101868,ENSG00000104738,ENSG00000105173,ENSG00000112118,ENSG00000140534,ENSG00000146143,ENSG00000166508,ENSG00000167513,ENSG00000175305,ENSG00000181938
GO:BP	regulation of mitotic nuclear division	GO:0007088	1.75841e-09	8.75488	113	1036	28	21100	ENSG00000040275,ENSG00000071539,ENSG00000080986,ENSG00000087586,ENSG00000112742,ENSG00000117650,ENSG00000117724,ENSG00000122952,ENSG00000126787,ENSG00000127564,ENSG00000134057,ENSG00000135476,ENSG00000136122,ENSG00000137804,ENSG00000138182,ENSG00000148773,ENSG00000149554,ENSG00000156970,ENSG00000158402,ENSG00000164109,ENSG00000166851,ENSG00000167513,ENSG00000169679,ENSG00000178999,ENSG00000184445…
GO:BP	cell cycle checkpoint signaling	GO:0000075	2.26672e-09	8.6446	175	1036	35	21100	ENSG00000040275,ENSG00000067369,ENSG00000071539,ENSG00000075218,ENSG00000080986,ENSG00000085840,ENSG00000092470,ENSG00000092853,ENSG00000093009,ENSG00000094804,ENSG00000101412,ENSG00000106144,ENSG00000112742,ENSG00000117724,ENSG00000122952,ENSG00000134057,ENSG00000140534,ENSG00000143476,ENSG00000144554,ENSG00000149554,ENSG00000154920,ENSG00000156970,ENSG00000160469,ENSG00000164109,ENSG00000164695…
GO:BP	regulation of mitotic sister chromatid separation	GO:0010965	3.47888e-09	8.45856	64	1036	21	21100	ENSG00000013810,ENSG00000040275,ENSG00000071539,ENSG00000080986,ENSG00000094804,ENSG00000112742,ENSG00000117724,ENSG00000122952,ENSG00000126787,ENSG00000134057,ENSG00000135476,ENSG00000138778,ENSG00000156970,ENSG00000164109,ENSG00000164611,ENSG00000166851,ENSG00000167513,ENSG00000169679,ENSG00000178999,ENSG00000184445,ENSG00000259288
GO:BP	mitotic cell cycle checkpoint signaling	GO:0007093	4.58595e-09	8.33857	134	1036	30	21100	ENSG00000040275,ENSG00000071539,ENSG00000075218,ENSG00000080986,ENSG00000085840,ENSG00000092853,ENSG00000094804,ENSG00000106144,ENSG00000112742,ENSG00000117724,ENSG00000122952,ENSG00000134057,ENSG00000140534,ENSG00000143476,ENSG00000144554,ENSG00000149554,ENSG00000154920,ENSG00000156970,ENSG00000160469,ENSG00000164109,ENSG00000164695,ENSG00000166851,ENSG00000167513,ENSG00000169679,ENSG00000170312…
GO:BP	metaphase/anaphase transition of cell cycle	GO:0044784	4.90368e-09	8.30948	65	1036	21	21100	ENSG00000013810,ENSG00000040275,ENSG00000071539,ENSG00000080986,ENSG00000094804,ENSG00000112742,ENSG00000117724,ENSG00000122952,ENSG00000126787,ENSG00000134057,ENSG00000135476,ENSG00000138778,ENSG00000156970,ENSG00000164109,ENSG00000166851,ENSG00000167513,ENSG00000169679,ENSG00000178999,ENSG00000181085,ENSG00000184445,ENSG00000259288
GO:BP	reproduction	GO:0000003	6.2676e-09	8.2029	1527	1036	137	21100	ENSG00000006047,ENSG00000007038,ENSG00000010292,ENSG00000041982,ENSG00000051180,ENSG00000066279,ENSG00000068366,ENSG00000071539,ENSG00000079462,ENSG00000080986,ENSG00000085999,ENSG00000087586,ENSG00000092445,ENSG00000096063,ENSG00000100206,ENSG00000100346,ENSG00000100625,ENSG00000101079,ENSG00000101224,ENSG00000101412,ENSG00000102265,ENSG00000102384,ENSG00000104899,ENSG00000105011,ENSG00000105173…
GO:BP	reproductive process	GO:0022414	8.85684e-09	8.05272	1519	1036	136	21100	ENSG00000006047,ENSG00000007038,ENSG00000010292,ENSG00000041982,ENSG00000051180,ENSG00000066279,ENSG00000068366,ENSG00000071539,ENSG00000079462,ENSG00000080986,ENSG00000085999,ENSG00000087586,ENSG00000092445,ENSG00000096063,ENSG00000100206,ENSG00000100346,ENSG00000100625,ENSG00000101079,ENSG00000101224,ENSG00000101412,ENSG00000102265,ENSG00000102384,ENSG00000104899,ENSG00000105011,ENSG00000105173…
GO:BP	mitotic sister chromatid separation	GO:0051306	9.53718e-09	8.02058	67	1036	21	21100	ENSG00000013810,ENSG00000040275,ENSG00000071539,ENSG00000080986,ENSG00000094804,ENSG00000112742,ENSG00000117724,ENSG00000122952,ENSG00000126787,ENSG00000134057,ENSG00000135476,ENSG00000138778,ENSG00000156970,ENSG00000164109,ENSG00000164611,ENSG00000166851,ENSG00000167513,ENSG00000169679,ENSG00000178999,ENSG00000184445,ENSG00000259288
GO:BP	cell cycle DNA replication	GO:0044786	1.47289e-08	7.83183	43	1036	17	21100	ENSG00000006634,ENSG00000051180,ENSG00000073111,ENSG00000076003,ENSG00000093009,ENSG00000097046,ENSG00000101003,ENSG00000101868,ENSG00000104738,ENSG00000112118,ENSG00000129173,ENSG00000139618,ENSG00000165891,ENSG00000167513,ENSG00000176208,ENSG00000181938,ENSG00000197299
GO:BP	metaphase/anaphase transition of mitotic cell cycle	GO:0007091	1.6995e-08	7.76968	62	1036	20	21100	ENSG00000013810,ENSG00000040275,ENSG00000071539,ENSG00000080986,ENSG00000094804,ENSG00000112742,ENSG00000117724,ENSG00000122952,ENSG00000126787,ENSG00000134057,ENSG00000135476,ENSG00000138778,ENSG00000156970,ENSG00000164109,ENSG00000166851,ENSG00000167513,ENSG00000169679,ENSG00000178999,ENSG00000184445,ENSG00000259288
GO:BP	cell population proliferation	GO:0008283	1.85188e-08	7.73239	1958	1036	163	21100	ENSG00000006016,ENSG00000006606,ENSG00000006747,ENSG00000007372,ENSG00000012779,ENSG00000013810,ENSG00000041982,ENSG00000064201,ENSG00000065328,ENSG00000066279,ENSG00000069482,ENSG00000071051,ENSG00000072195,ENSG00000072864,ENSG00000075702,ENSG00000078900,ENSG00000082458,ENSG00000082512,ENSG00000084207,ENSG00000085276,ENSG00000086548,ENSG00000088992,ENSG00000089685,ENSG00000090447,ENSG00000094804…
GO:BP	regulation of metaphase/anaphase transition of cell cycle	GO:1902099	2.37602e-08	7.62415	63	1036	20	21100	ENSG00000040275,ENSG00000071539,ENSG00000080986,ENSG00000094804,ENSG00000112742,ENSG00000117724,ENSG00000122952,ENSG00000126787,ENSG00000134057,ENSG00000135476,ENSG00000138778,ENSG00000156970,ENSG00000164109,ENSG00000166851,ENSG00000167513,ENSG00000169679,ENSG00000178999,ENSG00000181085,ENSG00000184445,ENSG00000259288
GO:BP	chordate embryonic development	GO:0043009	3.88077e-08	7.41108	653	1036	74	21100	ENSG00000007372,ENSG00000033170,ENSG00000052850,ENSG00000090932,ENSG00000100625,ENSG00000101003,ENSG00000101052,ENSG00000104290,ENSG00000105011,ENSG00000108511,ENSG00000108821,ENSG00000112655,ENSG00000112837,ENSG00000113758,ENSG00000114446,ENSG00000115844,ENSG00000117650,ENSG00000119042,ENSG00000120068,ENSG00000120075,ENSG00000120093,ENSG00000120254,ENSG00000123473,ENSG00000124181,ENSG00000124813…
GO:BP	DNA repair	GO:0006281	4.11442e-08	7.38569	537	1036	65	21100	ENSG00000051180,ENSG00000051341,ENSG00000067369,ENSG00000071539,ENSG00000073111,ENSG00000076003,ENSG00000077152,ENSG00000078900,ENSG00000085999,ENSG00000089723,ENSG00000092853,ENSG00000093009,ENSG00000097046,ENSG00000100206,ENSG00000101868,ENSG00000104738,ENSG00000104889,ENSG00000106268,ENSG00000109674,ENSG00000111206,ENSG00000111247,ENSG00000112039,ENSG00000112118,ENSG00000125319,ENSG00000125885…
GO:BP	meiosis I	GO:0007127	4.51981e-08	7.34488	128	1036	28	21100	ENSG00000051180,ENSG00000071539,ENSG00000080986,ENSG00000085999,ENSG00000087586,ENSG00000100206,ENSG00000101224,ENSG00000105173,ENSG00000111247,ENSG00000121211,ENSG00000123975,ENSG00000129810,ENSG00000131470,ENSG00000131747,ENSG00000133863,ENSG00000135476,ENSG00000139618,ENSG00000144554,ENSG00000154920,ENSG00000157456,ENSG00000163535,ENSG00000164256,ENSG00000164611,ENSG00000165181,ENSG00000166851…
GO:BP	recombinational repair	GO:0000725	5.93833e-08	7.22634	166	1036	32	21100	ENSG00000051180,ENSG00000051341,ENSG00000067369,ENSG00000073111,ENSG00000076003,ENSG00000085999,ENSG00000093009,ENSG00000097046,ENSG00000100206,ENSG00000104738,ENSG00000111247,ENSG00000112118,ENSG00000125319,ENSG00000125885,ENSG00000127423,ENSG00000131153,ENSG00000132436,ENSG00000133863,ENSG00000139618,ENSG00000146263,ENSG00000147536,ENSG00000149554,ENSG00000160949,ENSG00000160957,ENSG00000166508…
GO:BP	embryo development ending in birth or egg hatching	GO:0009792	6.75199e-08	7.17057	674	1036	75	21100	ENSG00000007372,ENSG00000033170,ENSG00000052850,ENSG00000068366,ENSG00000090932,ENSG00000100625,ENSG00000101003,ENSG00000101052,ENSG00000104290,ENSG00000105011,ENSG00000108511,ENSG00000108821,ENSG00000112655,ENSG00000112837,ENSG00000113758,ENSG00000114446,ENSG00000115844,ENSG00000117650,ENSG00000119042,ENSG00000120068,ENSG00000120075,ENSG00000120093,ENSG00000120254,ENSG00000123473,ENSG00000124181…
GO:BP	cellular response to DNA damage stimulus	GO:0006974	7.64583e-08	7.11658	826	1036	86	21100	ENSG00000026508,ENSG00000051180,ENSG00000051341,ENSG00000065328,ENSG00000067369,ENSG00000071539,ENSG00000073111,ENSG00000075218,ENSG00000076003,ENSG00000077152,ENSG00000078900,ENSG00000085999,ENSG00000089723,ENSG00000090447,ENSG00000092470,ENSG00000092853,ENSG00000093009,ENSG00000097046,ENSG00000100206,ENSG00000101412,ENSG00000101868,ENSG00000102882,ENSG00000103490,ENSG00000104738,ENSG00000104889…
GO:BP	regulation of mitotic metaphase/anaphase transition	GO:0030071	8.22883e-08	7.08466	60	1036	19	21100	ENSG00000040275,ENSG00000071539,ENSG00000080986,ENSG00000094804,ENSG00000112742,ENSG00000117724,ENSG00000122952,ENSG00000126787,ENSG00000134057,ENSG00000135476,ENSG00000138778,ENSG00000156970,ENSG00000164109,ENSG00000166851,ENSG00000167513,ENSG00000169679,ENSG00000178999,ENSG00000184445,ENSG00000259288
GO:BP	negative regulation of cell cycle process	GO:0010948	9.34935e-08	7.02922	305	1036	45	21100	ENSG00000040275,ENSG00000067369,ENSG00000071539,ENSG00000075218,ENSG00000080839,ENSG00000080986,ENSG00000085840,ENSG00000092470,ENSG00000092853,ENSG00000093009,ENSG00000094804,ENSG00000101412,ENSG00000106144,ENSG00000106462,ENSG00000112742,ENSG00000113648,ENSG00000117650,ENSG00000117724,ENSG00000122952,ENSG00000129173,ENSG00000134057,ENSG00000135476,ENSG00000140534,ENSG00000143476,ENSG00000144554…
GO:BP	double-strand break repair	GO:0006302	1.08768e-07	6.9635	273	1036	42	21100	ENSG00000051180,ENSG00000051341,ENSG00000067369,ENSG00000071539,ENSG00000073111,ENSG00000076003,ENSG00000085999,ENSG00000089723,ENSG00000093009,ENSG00000097046,ENSG00000100206,ENSG00000101868,ENSG00000104738,ENSG00000111206,ENSG00000111247,ENSG00000112118,ENSG00000125885,ENSG00000127423,ENSG00000131153,ENSG00000132436,ENSG00000133863,ENSG00000139618,ENSG00000144554,ENSG00000146263,ENSG00000146670…
GO:BP	mitotic DNA replication	GO:1902969	1.5539e-07	6.80858	14	1036	10	21100	ENSG00000051180,ENSG00000073111,ENSG00000076003,ENSG00000093009,ENSG00000101003,ENSG00000101868,ENSG00000104738,ENSG00000112118,ENSG00000139618,ENSG00000181938
GO:BP	negative regulation of mitotic sister chromatid separation	GO:2000816	1.83625e-07	6.73607	43	1036	16	21100	ENSG00000040275,ENSG00000071539,ENSG00000080986,ENSG00000112742,ENSG00000117724,ENSG00000122952,ENSG00000134057,ENSG00000156970,ENSG00000164109,ENSG00000164611,ENSG00000166851,ENSG00000167513,ENSG00000169679,ENSG00000178999,ENSG00000184445,ENSG00000259288
GO:BP	negative regulation of sister chromatid segregation	GO:0033046	1.83625e-07	6.73607	43	1036	16	21100	ENSG00000040275,ENSG00000071539,ENSG00000080986,ENSG00000112742,ENSG00000117724,ENSG00000122952,ENSG00000134057,ENSG00000156970,ENSG00000164109,ENSG00000164611,ENSG00000166851,ENSG00000167513,ENSG00000169679,ENSG00000178999,ENSG00000184445,ENSG00000259288
GO:BP	negative regulation of mitotic sister chromatid segregation	GO:0033048	1.83625e-07	6.73607	43	1036	16	21100	ENSG00000040275,ENSG00000071539,ENSG00000080986,ENSG00000112742,ENSG00000117724,ENSG00000122952,ENSG00000134057,ENSG00000156970,ENSG00000164109,ENSG00000164611,ENSG00000166851,ENSG00000167513,ENSG00000169679,ENSG00000178999,ENSG00000184445,ENSG00000259288
GO:BP	positive regulation of cellular process	GO:0048522	2.13493e-07	6.67062	5687	1036	371	21100	ENSG00000001617,ENSG00000004660,ENSG00000006016,ENSG00000006025,ENSG00000006606,ENSG00000006634,ENSG00000006747,ENSG00000007372,ENSG00000007968,ENSG00000010292,ENSG00000010310,ENSG00000011332,ENSG00000011426,ENSG00000012779,ENSG00000026508,ENSG00000035499,ENSG00000035664,ENSG00000041982,ENSG00000043355,ENSG00000050438,ENSG00000051180,ENSG00000052850,ENSG00000055118,ENSG00000064651,ENSG00000066279…
GO:BP	nuclear DNA replication	GO:0033260	2.67351e-07	6.57292	38	1036	15	21100	ENSG00000006634,ENSG00000051180,ENSG00000073111,ENSG00000076003,ENSG00000093009,ENSG00000097046,ENSG00000101003,ENSG00000101868,ENSG00000104738,ENSG00000112118,ENSG00000139618,ENSG00000167513,ENSG00000176208,ENSG00000181938,ENSG00000197299
GO:BP	regulation of organelle organization	GO:0033043	2.781e-07	6.5558	1137	1036	106	21100	ENSG00000006606,ENSG00000006747,ENSG00000010292,ENSG00000013810,ENSG00000034510,ENSG00000040275,ENSG00000042493,ENSG00000050405,ENSG00000071051,ENSG00000071539,ENSG00000073111,ENSG00000080986,ENSG00000087586,ENSG00000088325,ENSG00000092820,ENSG00000094804,ENSG00000101367,ENSG00000102882,ENSG00000103490,ENSG00000104341,ENSG00000105186,ENSG00000106683,ENSG00000109805,ENSG00000110492,ENSG00000111247…
GO:BP	meiotic chromosome segregation	GO:0045132	3.25499e-07	6.48745	95	1036	23	21100	ENSG00000071539,ENSG00000100206,ENSG00000105173,ENSG00000112742,ENSG00000121152,ENSG00000129810,ENSG00000131470,ENSG00000131747,ENSG00000133863,ENSG00000135476,ENSG00000136824,ENSG00000143228,ENSG00000144554,ENSG00000154920,ENSG00000156970,ENSG00000163535,ENSG00000164256,ENSG00000164611,ENSG00000165181,ENSG00000166851,ENSG00000169679,ENSG00000175305,ENSG00000181085
GO:BP	negative regulation of cell cycle phase transition	GO:1901988	3.54884e-07	6.44991	261	1036	40	21100	ENSG00000040275,ENSG00000067369,ENSG00000071539,ENSG00000075218,ENSG00000080839,ENSG00000080986,ENSG00000085840,ENSG00000092470,ENSG00000092853,ENSG00000093009,ENSG00000094804,ENSG00000101412,ENSG00000106144,ENSG00000106462,ENSG00000112742,ENSG00000113648,ENSG00000117724,ENSG00000122952,ENSG00000134057,ENSG00000140534,ENSG00000143476,ENSG00000144554,ENSG00000149554,ENSG00000154920,ENSG00000156970…
GO:BP	anatomical structure morphogenesis	GO:0009653	3.97753e-07	6.40039	2702	1036	203	21100	ENSG00000001617,ENSG00000007372,ENSG00000007968,ENSG00000008300,ENSG00000012779,ENSG00000026508,ENSG00000037965,ENSG00000041982,ENSG00000047597,ENSG00000052850,ENSG00000053108,ENSG00000053747,ENSG00000064651,ENSG00000067225,ENSG00000069011,ENSG00000073792,ENSG00000078114,ENSG00000082458,ENSG00000083857,ENSG00000087053,ENSG00000087586,ENSG00000090932,ENSG00000092445,ENSG00000092820,ENSG00000100473…
GO:BP	negative regulation of chromosome segregation	GO:0051985	4.08051e-07	6.38929	45	1036	16	21100	ENSG00000040275,ENSG00000071539,ENSG00000080986,ENSG00000112742,ENSG00000117724,ENSG00000122952,ENSG00000134057,ENSG00000156970,ENSG00000164109,ENSG00000164611,ENSG00000166851,ENSG00000167513,ENSG00000169679,ENSG00000178999,ENSG00000184445,ENSG00000259288
GO:BP	negative regulation of chromosome separation	GO:1905819	4.08051e-07	6.38929	45	1036	16	21100	ENSG00000040275,ENSG00000071539,ENSG00000080986,ENSG00000112742,ENSG00000117724,ENSG00000122952,ENSG00000134057,ENSG00000156970,ENSG00000164109,ENSG00000164611,ENSG00000166851,ENSG00000167513,ENSG00000169679,ENSG00000178999,ENSG00000184445,ENSG00000259288
GO:BP	mitotic spindle checkpoint signaling	GO:0071174	4.14792e-07	6.38217	39	1036	15	21100	ENSG00000040275,ENSG00000071539,ENSG00000080986,ENSG00000112742,ENSG00000117724,ENSG00000122952,ENSG00000134057,ENSG00000156970,ENSG00000164109,ENSG00000166851,ENSG00000167513,ENSG00000169679,ENSG00000178999,ENSG00000184445,ENSG00000259288
GO:BP	mitotic spindle assembly checkpoint signaling	GO:0007094	4.14792e-07	6.38217	39	1036	15	21100	ENSG00000040275,ENSG00000071539,ENSG00000080986,ENSG00000112742,ENSG00000117724,ENSG00000122952,ENSG00000134057,ENSG00000156970,ENSG00000164109,ENSG00000166851,ENSG00000167513,ENSG00000169679,ENSG00000178999,ENSG00000184445,ENSG00000259288
GO:BP	spindle assembly checkpoint signaling	GO:0071173	4.14792e-07	6.38217	39	1036	15	21100	ENSG00000040275,ENSG00000071539,ENSG00000080986,ENSG00000112742,ENSG00000117724,ENSG00000122952,ENSG00000134057,ENSG00000156970,ENSG00000164109,ENSG00000166851,ENSG00000167513,ENSG00000169679,ENSG00000178999,ENSG00000184445,ENSG00000259288
GO:BP	non-membrane-bounded organelle assembly	GO:0140694	4.68352e-07	6.32943	379	1036	50	21100	ENSG00000011426,ENSG00000011638,ENSG00000066279,ENSG00000068796,ENSG00000075702,ENSG00000078114,ENSG00000080986,ENSG00000087586,ENSG00000088325,ENSG00000090889,ENSG00000092820,ENSG00000100625,ENSG00000101057,ENSG00000101367,ENSG00000103995,ENSG00000105048,ENSG00000115163,ENSG00000117399,ENSG00000117650,ENSG00000117724,ENSG00000121957,ENSG00000123219,ENSG00000123473,ENSG00000126787,ENSG00000128591…
GO:BP	cell differentiation	GO:0030154	4.78838e-07	6.31981	4160	1036	286	21100	ENSG00000001617,ENSG00000006047,ENSG00000006747,ENSG00000007372,ENSG00000007944,ENSG00000011426,ENSG00000012779,ENSG00000037965,ENSG00000041982,ENSG00000043355,ENSG00000047597,ENSG00000053108,ENSG00000053747,ENSG00000066279,ENSG00000068366,ENSG00000068796,ENSG00000069011,ENSG00000071051,ENSG00000071539,ENSG00000072195,ENSG00000072864,ENSG00000075702,ENSG00000078114,ENSG00000078900,ENSG00000080839…
GO:BP	cellular developmental process	GO:0048869	5.61225e-07	6.25086	4184	1036	287	21100	ENSG00000001617,ENSG00000006047,ENSG00000006747,ENSG00000007372,ENSG00000007944,ENSG00000011426,ENSG00000012779,ENSG00000026508,ENSG00000037965,ENSG00000041982,ENSG00000043355,ENSG00000047597,ENSG00000053108,ENSG00000053747,ENSG00000066279,ENSG00000068366,ENSG00000068796,ENSG00000069011,ENSG00000071051,ENSG00000071539,ENSG00000072195,ENSG00000072864,ENSG00000075702,ENSG00000078114,ENSG00000078900…
GO:BP	embryonic organ development	GO:0048568	5.67143e-07	6.24631	455	1036	56	21100	ENSG00000007372,ENSG00000052850,ENSG00000100625,ENSG00000101052,ENSG00000102882,ENSG00000104290,ENSG00000104881,ENSG00000108511,ENSG00000112655,ENSG00000112837,ENSG00000114446,ENSG00000115507,ENSG00000115844,ENSG00000119042,ENSG00000120068,ENSG00000120075,ENSG00000120093,ENSG00000120254,ENSG00000123473,ENSG00000124813,ENSG00000125618,ENSG00000125931,ENSG00000129173,ENSG00000129757,ENSG00000137270…
GO:BP	spindle checkpoint signaling	GO:0031577	6.33651e-07	6.19815	40	1036	15	21100	ENSG00000040275,ENSG00000071539,ENSG00000080986,ENSG00000112742,ENSG00000117724,ENSG00000122952,ENSG00000134057,ENSG00000156970,ENSG00000164109,ENSG00000166851,ENSG00000167513,ENSG00000169679,ENSG00000178999,ENSG00000184445,ENSG00000259288
GO:BP	DNA geometric change	GO:0032392	6.368e-07	6.196	98	1036	23	21100	ENSG00000051180,ENSG00000051341,ENSG00000073111,ENSG00000076003,ENSG00000085999,ENSG00000093009,ENSG00000101003,ENSG00000104738,ENSG00000112118,ENSG00000125885,ENSG00000131153,ENSG00000131747,ENSG00000133119,ENSG00000136982,ENSG00000137309,ENSG00000147536,ENSG00000160957,ENSG00000164104,ENSG00000166508,ENSG00000181938,ENSG00000186871,ENSG00000188342,ENSG00000197299
GO:BP	embryo development	GO:0009790	6.79056e-07	6.16809	1110	1036	103	21100	ENSG00000001617,ENSG00000007372,ENSG00000033170,ENSG00000052850,ENSG00000053747,ENSG00000068366,ENSG00000069011,ENSG00000090932,ENSG00000100625,ENSG00000101003,ENSG00000101052,ENSG00000102882,ENSG00000104290,ENSG00000104881,ENSG00000105011,ENSG00000108511,ENSG00000108821,ENSG00000112655,ENSG00000112837,ENSG00000113648,ENSG00000113758,ENSG00000114270,ENSG00000114446,ENSG00000115507,ENSG00000115844…
GO:BP	kinetochore organization	GO:0051383	6.8648e-07	6.16337	24	1036	12	21100	ENSG00000080986,ENSG00000115163,ENSG00000117724,ENSG00000123219,ENSG00000126787,ENSG00000136824,ENSG00000138778,ENSG00000143228,ENSG00000153044,ENSG00000167513,ENSG00000184445,ENSG00000203760
GO:BP	double-strand break repair via break-induced replication	GO:0000727	7.34709e-07	6.13388	12	1036	9	21100	ENSG00000073111,ENSG00000076003,ENSG00000093009,ENSG00000097046,ENSG00000104738,ENSG00000112118,ENSG00000131153,ENSG00000147536,ENSG00000166508
GO:BP	regulation of chromosome organization	GO:0033044	8.29545e-07	6.08116	214	1036	35	21100	ENSG00000010292,ENSG00000013810,ENSG00000040275,ENSG00000071539,ENSG00000073111,ENSG00000080986,ENSG00000094804,ENSG00000102882,ENSG00000109805,ENSG00000112742,ENSG00000113648,ENSG00000117650,ENSG00000117724,ENSG00000121152,ENSG00000122952,ENSG00000126787,ENSG00000130826,ENSG00000131747,ENSG00000134057,ENSG00000135476,ENSG00000136824,ENSG00000138778,ENSG00000146670,ENSG00000156970,ENSG00000164109…
GO:BP	double-strand break repair via homologous recombination	GO:0000724	9.48104e-07	6.02314	164	1036	30	21100	ENSG00000051180,ENSG00000051341,ENSG00000067369,ENSG00000073111,ENSG00000076003,ENSG00000085999,ENSG00000093009,ENSG00000097046,ENSG00000100206,ENSG00000104738,ENSG00000111247,ENSG00000112118,ENSG00000125885,ENSG00000127423,ENSG00000131153,ENSG00000132436,ENSG00000133863,ENSG00000139618,ENSG00000146263,ENSG00000147536,ENSG00000149554,ENSG00000160949,ENSG00000160957,ENSG00000166508,ENSG00000171984…
GO:BP	negative regulation of mitotic metaphase/anaphase transition	GO:0045841	9.54032e-07	6.02044	41	1036	15	21100	ENSG00000040275,ENSG00000071539,ENSG00000080986,ENSG00000112742,ENSG00000117724,ENSG00000122952,ENSG00000134057,ENSG00000156970,ENSG00000164109,ENSG00000166851,ENSG00000167513,ENSG00000169679,ENSG00000178999,ENSG00000184445,ENSG00000259288
GO:BP	attachment of spindle microtubules to kinetochore	GO:0008608	9.54032e-07	6.02044	41	1036	15	21100	ENSG00000080986,ENSG00000101367,ENSG00000114346,ENSG00000117650,ENSG00000129810,ENSG00000134057,ENSG00000138778,ENSG00000142945,ENSG00000143228,ENSG00000152253,ENSG00000161800,ENSG00000161888,ENSG00000167513,ENSG00000178999,ENSG00000179051
GO:BP	positive regulation of biological process	GO:0048518	9.72027e-07	6.01232	6224	1036	396	21100	ENSG00000001617,ENSG00000004660,ENSG00000006016,ENSG00000006025,ENSG00000006047,ENSG00000006606,ENSG00000006634,ENSG00000006747,ENSG00000007372,ENSG00000007944,ENSG00000007968,ENSG00000010292,ENSG00000010310,ENSG00000011332,ENSG00000011426,ENSG00000012779,ENSG00000026508,ENSG00000035499,ENSG00000035664,ENSG00000041982,ENSG00000043355,ENSG00000050438,ENSG00000051180,ENSG00000052344,ENSG00000052850…
GO:BP	cellular response to stimulus	GO:0051716	1.03767e-06	5.98394	7399	1036	457	21100	ENSG00000001617,ENSG00000002726,ENSG00000004660,ENSG00000006016,ENSG00000006025,ENSG00000006606,ENSG00000007372,ENSG00000007968,ENSG00000008300,ENSG00000010310,ENSG00000011677,ENSG00000012779,ENSG00000024526,ENSG00000026508,ENSG00000033170,ENSG00000035499,ENSG00000035664,ENSG00000040275,ENSG00000041982,ENSG00000051180,ENSG00000051341,ENSG00000053108,ENSG00000053747,ENSG00000055118,ENSG00000064201…
GO:BP	DNA duplex unwinding	GO:0032508	1.05671e-06	5.97604	92	1036	22	21100	ENSG00000051180,ENSG00000051341,ENSG00000073111,ENSG00000076003,ENSG00000085999,ENSG00000093009,ENSG00000101003,ENSG00000104738,ENSG00000112118,ENSG00000125885,ENSG00000131153,ENSG00000131747,ENSG00000133119,ENSG00000136982,ENSG00000137309,ENSG00000147536,ENSG00000160957,ENSG00000166508,ENSG00000181938,ENSG00000186871,ENSG00000188342,ENSG00000197299
GO:BP	regulation of mitotic sister chromatid segregation	GO:0033047	1.23797e-06	5.90729	48	1036	16	21100	ENSG00000040275,ENSG00000071539,ENSG00000080986,ENSG00000112742,ENSG00000117724,ENSG00000122952,ENSG00000134057,ENSG00000156970,ENSG00000164109,ENSG00000164611,ENSG00000166851,ENSG00000167513,ENSG00000169679,ENSG00000178999,ENSG00000184445,ENSG00000259288
GO:BP	regulation of developmental process	GO:0050793	1.65161e-06	5.78209	2425	1036	184	21100	ENSG00000001617,ENSG00000006747,ENSG00000007372,ENSG00000007968,ENSG00000008300,ENSG00000012779,ENSG00000026508,ENSG00000047597,ENSG00000053108,ENSG00000053747,ENSG00000064651,ENSG00000066279,ENSG00000067225,ENSG00000067369,ENSG00000069482,ENSG00000072071,ENSG00000075702,ENSG00000078900,ENSG00000081059,ENSG00000087053,ENSG00000087586,ENSG00000088836,ENSG00000088992,ENSG00000090932,ENSG00000092820…
GO:BP	negative regulation of mitotic nuclear division	GO:0045839	1.75486e-06	5.75576	49	1036	16	21100	ENSG00000040275,ENSG00000071539,ENSG00000080986,ENSG00000112742,ENSG00000117724,ENSG00000122952,ENSG00000134057,ENSG00000149554,ENSG00000156970,ENSG00000164109,ENSG00000166851,ENSG00000167513,ENSG00000169679,ENSG00000178999,ENSG00000184445,ENSG00000259288
GO:BP	negative regulation of metaphase/anaphase transition of cell cycle	GO:1902100	2.07766e-06	5.68243	43	1036	15	21100	ENSG00000040275,ENSG00000071539,ENSG00000080986,ENSG00000112742,ENSG00000117724,ENSG00000122952,ENSG00000134057,ENSG00000156970,ENSG00000164109,ENSG00000166851,ENSG00000167513,ENSG00000169679,ENSG00000178999,ENSG00000184445,ENSG00000259288
GO:BP	movement of cell or subcellular component	GO:0006928	2.28666e-06	5.6408	2085	1036	163	21100	ENSG00000001617,ENSG00000006606,ENSG00000007372,ENSG00000011426,ENSG00000012779,ENSG00000026508,ENSG00000033170,ENSG00000034510,ENSG00000035499,ENSG00000035664,ENSG00000040275,ENSG00000046604,ENSG00000050405,ENSG00000053747,ENSG00000055118,ENSG00000064651,ENSG00000066279,ENSG00000068796,ENSG00000070718,ENSG00000071051,ENSG00000072864,ENSG00000075142,ENSG00000075702,ENSG00000083857,ENSG00000084731…
GO:BP	spindle assembly	GO:0051225	2.33281e-06	5.63212	122	1036	25	21100	ENSG00000066279,ENSG00000068796,ENSG00000080986,ENSG00000087586,ENSG00000088325,ENSG00000090889,ENSG00000101057,ENSG00000101367,ENSG00000117399,ENSG00000117650,ENSG00000121957,ENSG00000137807,ENSG00000138160,ENSG00000149503,ENSG00000157456,ENSG00000161800,ENSG00000163808,ENSG00000164695,ENSG00000166851,ENSG00000178999,ENSG00000181085,ENSG00000196924,ENSG00000198901,ENSG00000204899,ENSG00000237649
GO:BP	negative regulation of mitotic cell cycle phase transition	GO:1901991	2.53162e-06	5.5966	191	1036	32	21100	ENSG00000040275,ENSG00000071539,ENSG00000075218,ENSG00000080839,ENSG00000080986,ENSG00000085840,ENSG00000092853,ENSG00000094804,ENSG00000106144,ENSG00000106462,ENSG00000112742,ENSG00000117724,ENSG00000122952,ENSG00000134057,ENSG00000140534,ENSG00000143476,ENSG00000149554,ENSG00000156970,ENSG00000160469,ENSG00000164109,ENSG00000164695,ENSG00000165702,ENSG00000165891,ENSG00000166851,ENSG00000167513…
GO:BP	DNA conformation change	GO:0071103	2.74445e-06	5.56155	105	1036	23	21100	ENSG00000051180,ENSG00000051341,ENSG00000073111,ENSG00000076003,ENSG00000085999,ENSG00000093009,ENSG00000101003,ENSG00000104738,ENSG00000112118,ENSG00000125885,ENSG00000131153,ENSG00000131747,ENSG00000133119,ENSG00000136982,ENSG00000137309,ENSG00000147536,ENSG00000160957,ENSG00000164104,ENSG00000166508,ENSG00000181938,ENSG00000186871,ENSG00000188342,ENSG00000197299
GO:BP	animal organ development	GO:0048513	2.79915e-06	5.55297	3513	1036	246	21100	ENSG00000001617,ENSG00000006016,ENSG00000006747,ENSG00000007372,ENSG00000008300,ENSG00000010310,ENSG00000011426,ENSG00000012779,ENSG00000013810,ENSG00000026508,ENSG00000037965,ENSG00000041982,ENSG00000043355,ENSG00000046604,ENSG00000047597,ENSG00000049192,ENSG00000052850,ENSG00000053747,ENSG00000066279,ENSG00000069011,ENSG00000069482,ENSG00000072195,ENSG00000072864,ENSG00000073111,ENSG00000075142…
GO:BP	negative regulation of cell cycle	GO:0045786	3.2017e-06	5.49462	388	1036	49	21100	ENSG00000040275,ENSG00000067369,ENSG00000071539,ENSG00000075218,ENSG00000080839,ENSG00000080986,ENSG00000085840,ENSG00000090447,ENSG00000092470,ENSG00000092853,ENSG00000093009,ENSG00000094804,ENSG00000101412,ENSG00000104290,ENSG00000106144,ENSG00000106462,ENSG00000112742,ENSG00000113648,ENSG00000117650,ENSG00000117724,ENSG00000122952,ENSG00000123999,ENSG00000129173,ENSG00000129757,ENSG00000134057…
GO:BP	nervous system development	GO:0007399	3.35961e-06	5.47371	2430	1036	183	21100	ENSG00000001617,ENSG00000006747,ENSG00000007372,ENSG00000007944,ENSG00000011332,ENSG00000013810,ENSG00000037965,ENSG00000041982,ENSG00000042493,ENSG00000043355,ENSG00000047597,ENSG00000053108,ENSG00000053747,ENSG00000066279,ENSG00000068366,ENSG00000068796,ENSG00000069011,ENSG00000071051,ENSG00000072071,ENSG00000072864,ENSG00000073792,ENSG00000075702,ENSG00000078900,ENSG00000079462,ENSG00000083720…
GO:BP	tissue development	GO:0009888	4.53011e-06	5.34389	1940	1036	153	21100	ENSG00000001617,ENSG00000006016,ENSG00000006747,ENSG00000007372,ENSG00000008300,ENSG00000012779,ENSG00000026508,ENSG00000041982,ENSG00000046604,ENSG00000047597,ENSG00000052850,ENSG00000053747,ENSG00000069011,ENSG00000069482,ENSG00000078114,ENSG00000078900,ENSG00000082458,ENSG00000083720,ENSG00000083857,ENSG00000090932,ENSG00000092820,ENSG00000099284,ENSG00000100625,ENSG00000101052,ENSG00000101447…
GO:BP	negative regulation of mitotic cell cycle	GO:0045930	5.32482e-06	5.2737	240	1036	36	21100	ENSG00000040275,ENSG00000071539,ENSG00000075218,ENSG00000080839,ENSG00000080986,ENSG00000085840,ENSG00000092853,ENSG00000094804,ENSG00000104290,ENSG00000106144,ENSG00000106462,ENSG00000112742,ENSG00000117724,ENSG00000122952,ENSG00000129757,ENSG00000134057,ENSG00000140534,ENSG00000143476,ENSG00000144554,ENSG00000149554,ENSG00000154920,ENSG00000156970,ENSG00000160469,ENSG00000164109,ENSG00000164695…
GO:BP	metaphase plate congression	GO:0051310	9.04885e-06	5.04341	69	1036	18	21100	ENSG00000040275,ENSG00000080986,ENSG00000101367,ENSG00000101447,ENSG00000117724,ENSG00000118193,ENSG00000121621,ENSG00000134057,ENSG00000134690,ENSG00000138778,ENSG00000142945,ENSG00000143228,ENSG00000146670,ENSG00000149503,ENSG00000164695,ENSG00000167513,ENSG00000178999,ENSG00000237649
GO:BP	regulation of cellular component organization	GO:0051128	9.15898e-06	5.03815	2276	1036	172	21100	ENSG00000001617,ENSG00000006606,ENSG00000006747,ENSG00000007944,ENSG00000010292,ENSG00000011426,ENSG00000013810,ENSG00000026508,ENSG00000034510,ENSG00000035115,ENSG00000040275,ENSG00000041982,ENSG00000042493,ENSG00000047597,ENSG00000050405,ENSG00000053108,ENSG00000068366,ENSG00000071051,ENSG00000071539,ENSG00000072071,ENSG00000073111,ENSG00000075702,ENSG00000080986,ENSG00000087053,ENSG00000087586…
GO:BP	establishment of chromosome localization	GO:0051303	1.09861e-05	4.95916	86	1036	20	21100	ENSG00000040275,ENSG00000072864,ENSG00000080986,ENSG00000101367,ENSG00000101447,ENSG00000117724,ENSG00000118193,ENSG00000121621,ENSG00000126787,ENSG00000134057,ENSG00000134690,ENSG00000138778,ENSG00000142945,ENSG00000143228,ENSG00000146670,ENSG00000149503,ENSG00000164695,ENSG00000167513,ENSG00000178999,ENSG00000237649
GO:BP	negative regulation of nuclear division	GO:0051784	1.57794e-05	4.80191	56	1036	16	21100	ENSG00000040275,ENSG00000071539,ENSG00000080986,ENSG00000112742,ENSG00000117724,ENSG00000122952,ENSG00000134057,ENSG00000149554,ENSG00000156970,ENSG00000164109,ENSG00000166851,ENSG00000167513,ENSG00000169679,ENSG00000178999,ENSG00000184445,ENSG00000259288
GO:BP	chromosome localization	GO:0050000	1.68141e-05	4.77433	88	1036	20	21100	ENSG00000040275,ENSG00000072864,ENSG00000080986,ENSG00000101367,ENSG00000101447,ENSG00000117724,ENSG00000118193,ENSG00000121621,ENSG00000126787,ENSG00000134057,ENSG00000134690,ENSG00000138778,ENSG00000142945,ENSG00000143228,ENSG00000146670,ENSG00000149503,ENSG00000164695,ENSG00000167513,ENSG00000178999,ENSG00000237649
GO:BP	regulation of cell division	GO:0051302	2.08949e-05	4.67996	186	1036	30	21100	ENSG00000007372,ENSG00000066279,ENSG00000080839,ENSG00000087586,ENSG00000091651,ENSG00000094804,ENSG00000101224,ENSG00000110492,ENSG00000112984,ENSG00000114346,ENSG00000118193,ENSG00000129173,ENSG00000137807,ENSG00000138182,ENSG00000138675,ENSG00000139618,ENSG00000140443,ENSG00000142731,ENSG00000149503,ENSG00000161800,ENSG00000164695,ENSG00000165891,ENSG00000166851,ENSG00000178999,ENSG00000183742…
GO:BP	negative regulation of chromosome organization	GO:2001251	2.53968e-05	4.59522	90	1036	20	21100	ENSG00000040275,ENSG00000071539,ENSG00000073111,ENSG00000080986,ENSG00000112742,ENSG00000117724,ENSG00000122952,ENSG00000131747,ENSG00000134057,ENSG00000135476,ENSG00000156970,ENSG00000164109,ENSG00000164611,ENSG00000166851,ENSG00000167513,ENSG00000169679,ENSG00000178999,ENSG00000184445,ENSG00000197122,ENSG00000259288
GO:BP	cell cycle G2/M phase transition	GO:0044839	2.56288e-05	4.59127	177	1036	29	21100	ENSG00000080986,ENSG00000085840,ENSG00000087586,ENSG00000092853,ENSG00000094804,ENSG00000097046,ENSG00000101224,ENSG00000111206,ENSG00000113648,ENSG00000117724,ENSG00000118193,ENSG00000127564,ENSG00000134057,ENSG00000140534,ENSG00000143476,ENSG00000145386,ENSG00000149554,ENSG00000157456,ENSG00000158402,ENSG00000160469,ENSG00000164045,ENSG00000164695,ENSG00000165304,ENSG00000166851,ENSG00000170312…
GO:BP	centromere complex assembly	GO:0034508	2.60197e-05	4.5847	31	1036	12	21100	ENSG00000102384,ENSG00000104147,ENSG00000115163,ENSG00000117724,ENSG00000119969,ENSG00000123219,ENSG00000123485,ENSG00000126787,ENSG00000138778,ENSG00000153044,ENSG00000184445,ENSG00000203760
GO:BP	protein-DNA complex assembly	GO:0065004	3.0184e-05	4.52022	233	1036	34	21100	ENSG00000051180,ENSG00000073111,ENSG00000093009,ENSG00000099284,ENSG00000100206,ENSG00000102384,ENSG00000104147,ENSG00000105011,ENSG00000113648,ENSG00000115163,ENSG00000117724,ENSG00000119969,ENSG00000123219,ENSG00000123485,ENSG00000124575,ENSG00000124635,ENSG00000126787,ENSG00000138778,ENSG00000153044,ENSG00000158406,ENSG00000159259,ENSG00000164104,ENSG00000167513,ENSG00000168298,ENSG00000183598…
GO:BP	negative regulation of biological process	GO:0048519	3.24382e-05	4.48894	5876	1036	369	21100	ENSG00000001617,ENSG00000006016,ENSG00000006704,ENSG00000006747,ENSG00000007372,ENSG00000007944,ENSG00000007968,ENSG00000010310,ENSG00000011332,ENSG00000012779,ENSG00000024526,ENSG00000026508,ENSG00000034510,ENSG00000037965,ENSG00000040275,ENSG00000042493,ENSG00000043355,ENSG00000050344,ENSG00000050405,ENSG00000051341,ENSG00000053108,ENSG00000055118,ENSG00000064201,ENSG00000064651,ENSG00000066279…
GO:BP	cytokinesis	GO:0000910	3.32497e-05	4.47821	179	1036	29	21100	ENSG00000011426,ENSG00000087586,ENSG00000090889,ENSG00000094804,ENSG00000101224,ENSG00000112984,ENSG00000114346,ENSG00000115163,ENSG00000117632,ENSG00000118193,ENSG00000129173,ENSG00000135476,ENSG00000136108,ENSG00000137804,ENSG00000137807,ENSG00000138180,ENSG00000138182,ENSG00000139618,ENSG00000140443,ENSG00000142731,ENSG00000149503,ENSG00000152503,ENSG00000161800,ENSG00000164695,ENSG00000165891…
GO:BP	mitotic metaphase plate congression	GO:0007080	7.13746e-05	4.14646	54	1036	15	21100	ENSG00000040275,ENSG00000080986,ENSG00000101367,ENSG00000118193,ENSG00000121621,ENSG00000134057,ENSG00000134690,ENSG00000138778,ENSG00000142945,ENSG00000143228,ENSG00000146670,ENSG00000164695,ENSG00000167513,ENSG00000178999,ENSG00000237649
GO:BP	localization	GO:0051179	7.96484e-05	4.09882	6436	1036	396	21100	ENSG00000001617,ENSG00000003147,ENSG00000005059,ENSG00000006025,ENSG00000006606,ENSG00000006747,ENSG00000007372,ENSG00000007402,ENSG00000010310,ENSG00000011426,ENSG00000011638,ENSG00000011677,ENSG00000012779,ENSG00000017483,ENSG00000021762,ENSG00000022567,ENSG00000025772,ENSG00000026508,ENSG00000033170,ENSG00000034510,ENSG00000035499,ENSG00000035664,ENSG00000040275,ENSG00000046604,ENSG00000047597…
GO:BP	cell development	GO:0048468	8.51143e-05	4.07	2094	1036	157	21100	ENSG00000001617,ENSG00000006047,ENSG00000007372,ENSG00000007944,ENSG00000041982,ENSG00000047597,ENSG00000053108,ENSG00000053747,ENSG00000066279,ENSG00000071051,ENSG00000071539,ENSG00000075702,ENSG00000078114,ENSG00000078900,ENSG00000083857,ENSG00000087053,ENSG00000087586,ENSG00000090932,ENSG00000092445,ENSG00000092820,ENSG00000096063,ENSG00000100206,ENSG00000100625,ENSG00000101224,ENSG00000101412…
GO:BP	mitotic spindle assembly	GO:0090307	9.85276e-05	4.00644	71	1036	17	21100	ENSG00000068796,ENSG00000088325,ENSG00000090889,ENSG00000101057,ENSG00000117399,ENSG00000117650,ENSG00000137807,ENSG00000138160,ENSG00000161800,ENSG00000163808,ENSG00000164695,ENSG00000166851,ENSG00000178999,ENSG00000196924,ENSG00000198901,ENSG00000204899,ENSG00000237649
GO:BP	cell communication	GO:0007154	0.00010505	3.9786	6508	1036	399	21100	ENSG00000001617,ENSG00000002726,ENSG00000003147,ENSG00000004660,ENSG00000006016,ENSG00000006606,ENSG00000007372,ENSG00000007968,ENSG00000008300,ENSG00000010310,ENSG00000011677,ENSG00000012779,ENSG00000024526,ENSG00000026508,ENSG00000033170,ENSG00000035499,ENSG00000035664,ENSG00000040275,ENSG00000041982,ENSG00000046604,ENSG00000050438,ENSG00000053108,ENSG00000053747,ENSG00000064201,ENSG00000064547…
GO:BP	signaling	GO:0023052	0.000106367	3.97319	6451	1036	396	21100	ENSG00000001617,ENSG00000003147,ENSG00000004660,ENSG00000006016,ENSG00000006606,ENSG00000007372,ENSG00000007968,ENSG00000008300,ENSG00000010310,ENSG00000011677,ENSG00000012779,ENSG00000024526,ENSG00000026508,ENSG00000033170,ENSG00000035499,ENSG00000035664,ENSG00000040275,ENSG00000041982,ENSG00000046604,ENSG00000050438,ENSG00000053108,ENSG00000053747,ENSG00000055118,ENSG00000064201,ENSG00000064547…
GO:BP	protein-DNA complex subunit organization	GO:0071824	0.000112262	3.94977	269	1036	36	21100	ENSG00000051180,ENSG00000073111,ENSG00000093009,ENSG00000099284,ENSG00000100206,ENSG00000102384,ENSG00000104147,ENSG00000105011,ENSG00000113648,ENSG00000115163,ENSG00000117724,ENSG00000119969,ENSG00000123219,ENSG00000123485,ENSG00000124575,ENSG00000124635,ENSG00000126787,ENSG00000137309,ENSG00000138778,ENSG00000153044,ENSG00000158406,ENSG00000159259,ENSG00000164104,ENSG00000167513,ENSG00000168298…
GO:BP	establishment of organelle localization	GO:0051656	0.000147031	3.83259	410	1036	47	21100	ENSG00000007372,ENSG00000040275,ENSG00000070718,ENSG00000072864,ENSG00000080986,ENSG00000084731,ENSG00000092820,ENSG00000101367,ENSG00000101447,ENSG00000115163,ENSG00000117724,ENSG00000118193,ENSG00000121621,ENSG00000121957,ENSG00000126787,ENSG00000131711,ENSG00000134057,ENSG00000134690,ENSG00000135476,ENSG00000136854,ENSG00000137804,ENSG00000138778,ENSG00000142945,ENSG00000143228,ENSG00000146670…
GO:BP	negative regulation of nucleobase-containing compound metabolic process	GO:0045934	0.000151799	3.81873	1533	1036	122	21100	ENSG00000006704,ENSG00000007372,ENSG00000011332,ENSG00000024526,ENSG00000037965,ENSG00000043355,ENSG00000050344,ENSG00000051341,ENSG00000067369,ENSG00000069011,ENSG00000071051,ENSG00000073792,ENSG00000080839,ENSG00000081059,ENSG00000082512,ENSG00000085276,ENSG00000088305,ENSG00000089685,ENSG00000089723,ENSG00000090447,ENSG00000092820,ENSG00000094804,ENSG00000099284,ENSG00000099399,ENSG00000100625…
GO:BP	regulation of cell cycle G2/M phase transition	GO:1902749	0.000169863	3.7699	129	1036	23	21100	ENSG00000085840,ENSG00000087586,ENSG00000092853,ENSG00000094804,ENSG00000097046,ENSG00000101224,ENSG00000113648,ENSG00000117724,ENSG00000118193,ENSG00000134057,ENSG00000140534,ENSG00000143476,ENSG00000149554,ENSG00000158402,ENSG00000160469,ENSG00000164045,ENSG00000164695,ENSG00000166851,ENSG00000170312,ENSG00000176208,ENSG00000178999,ENSG00000179051,ENSG00000197299
GO:BP	regulation of cytokinesis	GO:0032465	0.000171907	3.76471	91	1036	19	21100	ENSG00000087586,ENSG00000094804,ENSG00000101224,ENSG00000112984,ENSG00000114346,ENSG00000118193,ENSG00000129173,ENSG00000137807,ENSG00000138182,ENSG00000139618,ENSG00000140443,ENSG00000142731,ENSG00000149503,ENSG00000161800,ENSG00000164695,ENSG00000165891,ENSG00000166851,ENSG00000178999,ENSG00000198901
GO:BP	protein localization to condensed chromosome	GO:1903083	0.000225623	3.64662	19	1036	9	21100	ENSG00000040275,ENSG00000080986,ENSG00000112742,ENSG00000167513,ENSG00000170312,ENSG00000177602,ENSG00000178999,ENSG00000179051,ENSG00000184445
GO:BP	protein localization to kinetochore	GO:0034501	0.000225623	3.64662	19	1036	9	21100	ENSG00000040275,ENSG00000080986,ENSG00000112742,ENSG00000167513,ENSG00000170312,ENSG00000177602,ENSG00000178999,ENSG00000179051,ENSG00000184445
GO:BP	centrosome cycle	GO:0007098	0.000227934	3.64219	131	1036	23	21100	ENSG00000072864,ENSG00000075702,ENSG00000080986,ENSG00000087586,ENSG00000103995,ENSG00000117650,ENSG00000123473,ENSG00000126001,ENSG00000129810,ENSG00000138160,ENSG00000139618,ENSG00000142731,ENSG00000149554,ENSG00000151849,ENSG00000160469,ENSG00000162063,ENSG00000164695,ENSG00000166803,ENSG00000166851,ENSG00000170312,ENSG00000188175,ENSG00000196584,ENSG00000213465
GO:BP	regulation of DNA metabolic process	GO:0051052	0.000238676	3.62219	470	1036	51	21100	ENSG00000006634,ENSG00000051180,ENSG00000051341,ENSG00000067369,ENSG00000089723,ENSG00000094804,ENSG00000097046,ENSG00000101003,ENSG00000102882,ENSG00000111206,ENSG00000111247,ENSG00000112562,ENSG00000117650,ENSG00000124575,ENSG00000127423,ENSG00000129173,ENSG00000130826,ENSG00000131153,ENSG00000132436,ENSG00000133119,ENSG00000133863,ENSG00000136830,ENSG00000136982,ENSG00000139618,ENSG00000140443…
GO:BP	protein localization to chromosome, centromeric region	GO:0071459	0.000309019	3.51001	25	1036	10	21100	ENSG00000040275,ENSG00000080986,ENSG00000112742,ENSG00000115163,ENSG00000167513,ENSG00000170312,ENSG00000177602,ENSG00000178999,ENSG00000179051,ENSG00000184445
GO:BP	regulation of DNA-templated DNA replication	GO:0090329	0.000317522	3.49823	52	1036	14	21100	ENSG00000006634,ENSG00000097046,ENSG00000101003,ENSG00000129173,ENSG00000131153,ENSG00000133119,ENSG00000136982,ENSG00000139618,ENSG00000140534,ENSG00000147536,ENSG00000165891,ENSG00000167513,ENSG00000181938,ENSG00000197299
GO:BP	mitotic cytokinesis	GO:0000281	0.000353254	3.45191	77	1036	17	21100	ENSG00000011426,ENSG00000090889,ENSG00000112984,ENSG00000114346,ENSG00000115163,ENSG00000117632,ENSG00000135476,ENSG00000136108,ENSG00000137804,ENSG00000137807,ENSG00000138180,ENSG00000138182,ENSG00000149503,ENSG00000152503,ENSG00000161800,ENSG00000164695,ENSG00000166851
GO:BP	microtubule organizing center organization	GO:0031023	0.000383194	3.41658	145	1036	24	21100	ENSG00000072864,ENSG00000075702,ENSG00000080986,ENSG00000087586,ENSG00000103995,ENSG00000117650,ENSG00000123473,ENSG00000126001,ENSG00000129810,ENSG00000138160,ENSG00000139618,ENSG00000142731,ENSG00000149554,ENSG00000151849,ENSG00000160469,ENSG00000162004,ENSG00000162063,ENSG00000164695,ENSG00000166803,ENSG00000166851,ENSG00000170312,ENSG00000188175,ENSG00000196584,ENSG00000213465
GO:BP	regulation of cell population proliferation	GO:0042127	0.000386549	3.4128	1658	1036	128	21100	ENSG00000006016,ENSG00000006606,ENSG00000006747,ENSG00000007372,ENSG00000012779,ENSG00000041982,ENSG00000064201,ENSG00000066279,ENSG00000069482,ENSG00000071051,ENSG00000072195,ENSG00000075702,ENSG00000078900,ENSG00000082458,ENSG00000082512,ENSG00000084207,ENSG00000086548,ENSG00000088992,ENSG00000089685,ENSG00000090447,ENSG00000094804,ENSG00000097046,ENSG00000100526,ENSG00000100625,ENSG00000101052…
GO:BP	positive regulation of cell cycle phase transition	GO:1901989	0.000476791	3.32167	116	1036	21	21100	ENSG00000094804,ENSG00000097046,ENSG00000101224,ENSG00000101447,ENSG00000106462,ENSG00000118971,ENSG00000123473,ENSG00000126787,ENSG00000134057,ENSG00000135476,ENSG00000143476,ENSG00000146670,ENSG00000151849,ENSG00000158402,ENSG00000164045,ENSG00000167513,ENSG00000170312,ENSG00000171848,ENSG00000176208,ENSG00000179051,ENSG00000181085
GO:BP	establishment of mitotic spindle localization	GO:0040001	0.000500705	3.30042	39	1036	12	21100	ENSG00000007372,ENSG00000040275,ENSG00000072864,ENSG00000080986,ENSG00000101367,ENSG00000115163,ENSG00000121957,ENSG00000135476,ENSG00000137804,ENSG00000164109,ENSG00000166851,ENSG00000186193
GO:BP	regulation of G2/M transition of mitotic cell cycle	GO:0010389	0.000554576	3.25604	117	1036	21	21100	ENSG00000085840,ENSG00000087586,ENSG00000092853,ENSG00000094804,ENSG00000097046,ENSG00000101224,ENSG00000117724,ENSG00000118193,ENSG00000134057,ENSG00000140534,ENSG00000143476,ENSG00000149554,ENSG00000158402,ENSG00000160469,ENSG00000164045,ENSG00000164695,ENSG00000166851,ENSG00000170312,ENSG00000178999,ENSG00000179051,ENSG00000197299
GO:BP	regulation of primary metabolic process	GO:0080090	0.00056103	3.25101	5812	1036	358	21100	ENSG00000004660,ENSG00000006016,ENSG00000006025,ENSG00000006047,ENSG00000006634,ENSG00000006704,ENSG00000007372,ENSG00000007944,ENSG00000007968,ENSG00000011332,ENSG00000024526,ENSG00000026508,ENSG00000037965,ENSG00000043355,ENSG00000050344,ENSG00000051180,ENSG00000051341,ENSG00000052850,ENSG00000055118,ENSG00000059588,ENSG00000067225,ENSG00000067369,ENSG00000069011,ENSG00000069482,ENSG00000071051…
GO:BP	protein localization to chromosome	GO:0034502	0.000592234	3.22751	98	1036	19	21100	ENSG00000040275,ENSG00000080986,ENSG00000099284,ENSG00000106462,ENSG00000112742,ENSG00000113648,ENSG00000115163,ENSG00000125885,ENSG00000130826,ENSG00000139618,ENSG00000146670,ENSG00000166851,ENSG00000167513,ENSG00000170312,ENSG00000171320,ENSG00000177602,ENSG00000178999,ENSG00000179051,ENSG00000184445
GO:BP	chromosome organization involved in meiotic cell cycle	GO:0070192	0.000605815	3.21766	71	1036	16	21100	ENSG00000010292,ENSG00000051180,ENSG00000071539,ENSG00000100206,ENSG00000105173,ENSG00000121152,ENSG00000129810,ENSG00000131470,ENSG00000133863,ENSG00000136824,ENSG00000144554,ENSG00000156970,ENSG00000163535,ENSG00000164256,ENSG00000169679,ENSG00000175305
GO:BP	embryonic skeletal system development	GO:0048706	0.000634164	3.1978	128	1036	22	21100	ENSG00000052850,ENSG00000100625,ENSG00000108511,ENSG00000108821,ENSG00000115844,ENSG00000119042,ENSG00000120068,ENSG00000120075,ENSG00000120093,ENSG00000120254,ENSG00000124813,ENSG00000144355,ENSG00000162769,ENSG00000164920,ENSG00000168779,ENSG00000170689,ENSG00000171310,ENSG00000172789,ENSG00000176692,ENSG00000182742,ENSG00000197757,ENSG00000260027
GO:BP	cell projection organization	GO:0030030	0.000636722	3.19605	1525	1036	119	21100	ENSG00000001617,ENSG00000006747,ENSG00000007372,ENSG00000007944,ENSG00000011426,ENSG00000026508,ENSG00000035115,ENSG00000041982,ENSG00000042493,ENSG00000047597,ENSG00000050405,ENSG00000053108,ENSG00000053747,ENSG00000071051,ENSG00000087053,ENSG00000087586,ENSG00000089327,ENSG00000092820,ENSG00000101052,ENSG00000101367,ENSG00000102554,ENSG00000102572,ENSG00000103995,ENSG00000104140,ENSG00000104290…
GO:BP	nuclear cell cycle DNA replication initiation	GO:1902315	0.000673201	3.17186	5	1036	5	21100	ENSG00000073111,ENSG00000101868,ENSG00000104738,ENSG00000112118,ENSG00000181938
GO:BP	mitotic DNA replication initiation	GO:1902975	0.000673201	3.17186	5	1036	5	21100	ENSG00000073111,ENSG00000101868,ENSG00000104738,ENSG00000112118,ENSG00000181938
GO:BP	cell cycle DNA replication initiation	GO:1902292	0.000673201	3.17186	5	1036	5	21100	ENSG00000073111,ENSG00000101868,ENSG00000104738,ENSG00000112118,ENSG00000181938
GO:BP	regulation of DNA primase activity	GO:1903932	0.000673201	3.17186	5	1036	5	21100	ENSG00000101003,ENSG00000131153,ENSG00000146143,ENSG00000147536,ENSG00000181938
GO:BP	positive regulation of DNA primase activity	GO:1903934	0.000673201	3.17186	5	1036	5	21100	ENSG00000101003,ENSG00000131153,ENSG00000146143,ENSG00000147536,ENSG00000181938
GO:BP	regulation of nitrogen compound metabolic process	GO:0051171	0.000718034	3.14385	5654	1036	349	21100	ENSG00000004660,ENSG00000006016,ENSG00000006025,ENSG00000006047,ENSG00000006634,ENSG00000006704,ENSG00000007372,ENSG00000007944,ENSG00000007968,ENSG00000011332,ENSG00000024526,ENSG00000026508,ENSG00000037965,ENSG00000043355,ENSG00000050344,ENSG00000051180,ENSG00000051341,ENSG00000052850,ENSG00000055118,ENSG00000059588,ENSG00000067225,ENSG00000067369,ENSG00000069011,ENSG00000069482,ENSG00000071051…
GO:BP	G2/M transition of mitotic cell cycle	GO:0000086	0.000754595	3.12229	161	1036	25	21100	ENSG00000085840,ENSG00000087586,ENSG00000092853,ENSG00000094804,ENSG00000097046,ENSG00000101224,ENSG00000111206,ENSG00000117724,ENSG00000118193,ENSG00000127564,ENSG00000134057,ENSG00000140534,ENSG00000143476,ENSG00000145386,ENSG00000149554,ENSG00000158402,ENSG00000160469,ENSG00000164045,ENSG00000164695,ENSG00000165304,ENSG00000166851,ENSG00000170312,ENSG00000178999,ENSG00000179051,ENSG00000197299
GO:BP	response to stimulus	GO:0050896	0.00085011	3.07052	8885	1036	514	21100	ENSG00000001617,ENSG00000002726,ENSG00000004660,ENSG00000006016,ENSG00000006025,ENSG00000006606,ENSG00000006704,ENSG00000007372,ENSG00000007968,ENSG00000008300,ENSG00000010310,ENSG00000011677,ENSG00000012779,ENSG00000024526,ENSG00000026508,ENSG00000033170,ENSG00000035499,ENSG00000035664,ENSG00000040275,ENSG00000041982,ENSG00000051180,ENSG00000051341,ENSG00000053108,ENSG00000053747,ENSG00000055118…
GO:BP	meiotic cell cycle phase transition	GO:0044771	0.00102336	2.98997	12	1036	7	21100	ENSG00000080986,ENSG00000101224,ENSG00000112742,ENSG00000157456,ENSG00000158402,ENSG00000164045,ENSG00000181085
GO:BP	reciprocal meiotic recombination	GO:0007131	0.00109776	2.95949	57	1036	14	21100	ENSG00000051180,ENSG00000071539,ENSG00000085999,ENSG00000100206,ENSG00000111247,ENSG00000121211,ENSG00000131470,ENSG00000131747,ENSG00000144554,ENSG00000154920,ENSG00000164256,ENSG00000165181,ENSG00000173715,ENSG00000182459
GO:BP	reciprocal homologous recombination	GO:0140527	0.00109776	2.95949	57	1036	14	21100	ENSG00000051180,ENSG00000071539,ENSG00000085999,ENSG00000100206,ENSG00000111247,ENSG00000121211,ENSG00000131470,ENSG00000131747,ENSG00000144554,ENSG00000154920,ENSG00000164256,ENSG00000165181,ENSG00000173715,ENSG00000182459
GO:BP	nucleosome assembly	GO:0006334	0.00114918	2.93961	122	1036	21	21100	ENSG00000073111,ENSG00000099284,ENSG00000104147,ENSG00000105011,ENSG00000113648,ENSG00000123485,ENSG00000124575,ENSG00000124635,ENSG00000158406,ENSG00000159259,ENSG00000164104,ENSG00000168298,ENSG00000183598,ENSG00000185130,ENSG00000196890,ENSG00000197061,ENSG00000197153,ENSG00000197409,ENSG00000203760,ENSG00000203814,ENSG00000233822
GO:BP	positive regulation of developmental process	GO:0051094	0.00122867	2.91057	1268	1036	102	21100	ENSG00000006747,ENSG00000007372,ENSG00000012779,ENSG00000066279,ENSG00000067225,ENSG00000067369,ENSG00000069482,ENSG00000072071,ENSG00000075702,ENSG00000078900,ENSG00000087586,ENSG00000088992,ENSG00000092820,ENSG00000099284,ENSG00000100625,ENSG00000101412,ENSG00000102554,ENSG00000102572,ENSG00000102837,ENSG00000104290,ENSG00000104881,ENSG00000105186,ENSG00000106462,ENSG00000106683,ENSG00000108821…
GO:BP	negative regulation of cell division	GO:0051782	0.00128005	2.89277	17	1036	8	21100	ENSG00000066279,ENSG00000091651,ENSG00000129173,ENSG00000164695,ENSG00000165891,ENSG00000178999,ENSG00000185920,ENSG00000197299
GO:BP	embryonic skeletal system morphogenesis	GO:0048704	0.00147938	2.82992	94	1036	18	21100	ENSG00000052850,ENSG00000100625,ENSG00000108511,ENSG00000115844,ENSG00000119042,ENSG00000120068,ENSG00000120075,ENSG00000120093,ENSG00000120254,ENSG00000124813,ENSG00000162769,ENSG00000164920,ENSG00000168779,ENSG00000170689,ENSG00000171310,ENSG00000176692,ENSG00000182742,ENSG00000260027
GO:BP	positive regulation of chromosome segregation	GO:0051984	0.0016699	2.77731	23	1036	9	21100	ENSG00000094804,ENSG00000109805,ENSG00000121152,ENSG00000134057,ENSG00000136824,ENSG00000146918,ENSG00000167513,ENSG00000178999,ENSG00000179051
GO:BP	homologous recombination	GO:0035825	0.00173086	2.76174	59	1036	14	21100	ENSG00000051180,ENSG00000071539,ENSG00000085999,ENSG00000100206,ENSG00000111247,ENSG00000121211,ENSG00000131470,ENSG00000131747,ENSG00000144554,ENSG00000154920,ENSG00000164256,ENSG00000165181,ENSG00000173715,ENSG00000182459
GO:BP	spindle localization	GO:0051653	0.00173086	2.76174	59	1036	14	21100	ENSG00000007372,ENSG00000040275,ENSG00000066279,ENSG00000072864,ENSG00000080986,ENSG00000101367,ENSG00000115163,ENSG00000121957,ENSG00000135476,ENSG00000137804,ENSG00000164109,ENSG00000166851,ENSG00000186193,ENSG00000204991
GO:BP	negative regulation of organelle organization	GO:0010639	0.00175868	2.75481	352	1036	40	21100	ENSG00000006747,ENSG00000034510,ENSG00000040275,ENSG00000042493,ENSG00000050405,ENSG00000071051,ENSG00000071539,ENSG00000073111,ENSG00000080986,ENSG00000088325,ENSG00000101367,ENSG00000105186,ENSG00000111490,ENSG00000112742,ENSG00000117632,ENSG00000117724,ENSG00000122952,ENSG00000129682,ENSG00000131711,ENSG00000131747,ENSG00000134057,ENSG00000135476,ENSG00000136059,ENSG00000136108,ENSG00000149554…
GO:BP	supramolecular fiber organization	GO:0097435	0.00175971	2.75456	778	1036	70	21100	ENSG00000006606,ENSG00000006747,ENSG00000034510,ENSG00000042493,ENSG00000050405,ENSG00000068796,ENSG00000071051,ENSG00000072864,ENSG00000078114,ENSG00000083857,ENSG00000088325,ENSG00000092820,ENSG00000100625,ENSG00000101132,ENSG00000101367,ENSG00000102890,ENSG00000103490,ENSG00000105048,ENSG00000106624,ENSG00000106665,ENSG00000106683,ENSG00000108821,ENSG00000113758,ENSG00000117632,ENSG00000119681…
GO:BP	embryonic organ morphogenesis	GO:0048562	0.00185895	2.73073	301	1036	36	21100	ENSG00000007372,ENSG00000052850,ENSG00000100625,ENSG00000101052,ENSG00000102882,ENSG00000104290,ENSG00000108511,ENSG00000112655,ENSG00000112837,ENSG00000114446,ENSG00000115507,ENSG00000115844,ENSG00000119042,ENSG00000120068,ENSG00000120075,ENSG00000120093,ENSG00000120254,ENSG00000123473,ENSG00000124813,ENSG00000125618,ENSG00000160973,ENSG00000162738,ENSG00000162769,ENSG00000163132,ENSG00000164920…
GO:BP	regulation of multicellular organismal development	GO:2000026	0.00191609	2.71758	1345	1036	106	21100	ENSG00000001617,ENSG00000006747,ENSG00000007372,ENSG00000007968,ENSG00000012779,ENSG00000053108,ENSG00000053747,ENSG00000064651,ENSG00000066279,ENSG00000067225,ENSG00000069482,ENSG00000075702,ENSG00000078900,ENSG00000081059,ENSG00000087053,ENSG00000088992,ENSG00000090932,ENSG00000099284,ENSG00000100625,ENSG00000101412,ENSG00000104290,ENSG00000105186,ENSG00000106462,ENSG00000106683,ENSG00000110492…
GO:BP	neurogenesis	GO:0022008	0.00197417	2.70461	1642	1036	124	21100	ENSG00000001617,ENSG00000007372,ENSG00000007944,ENSG00000037965,ENSG00000041982,ENSG00000047597,ENSG00000053108,ENSG00000053747,ENSG00000066279,ENSG00000068366,ENSG00000071051,ENSG00000072864,ENSG00000075702,ENSG00000078900,ENSG00000087053,ENSG00000087586,ENSG00000090932,ENSG00000100625,ENSG00000101412,ENSG00000102572,ENSG00000102882,ENSG00000104290,ENSG00000105186,ENSG00000106462,ENSG00000106683…
GO:BP	cytoskeleton-dependent cytokinesis	GO:0061640	0.00210679	2.67638	106	1036	19	21100	ENSG00000011426,ENSG00000090889,ENSG00000112984,ENSG00000114346,ENSG00000115163,ENSG00000117632,ENSG00000135476,ENSG00000136108,ENSG00000137804,ENSG00000137807,ENSG00000138180,ENSG00000138182,ENSG00000149503,ENSG00000152503,ENSG00000161800,ENSG00000164695,ENSG00000166851,ENSG00000178999,ENSG00000204991
GO:BP	DNA integrity checkpoint signaling	GO:0031570	0.00228304	2.64149	127	1036	21	21100	ENSG00000067369,ENSG00000075218,ENSG00000085840,ENSG00000092470,ENSG00000092853,ENSG00000093009,ENSG00000094804,ENSG00000101412,ENSG00000106144,ENSG00000140534,ENSG00000143476,ENSG00000144554,ENSG00000149554,ENSG00000154920,ENSG00000160469,ENSG00000166851,ENSG00000167513,ENSG00000170312,ENSG00000171792,ENSG00000185499,ENSG00000197299
GO:BP	regulation of nervous system development	GO:0051960	0.00237615	2.62413	437	1036	46	21100	ENSG00000001617,ENSG00000007372,ENSG00000053108,ENSG00000066279,ENSG00000075702,ENSG00000078900,ENSG00000087053,ENSG00000090932,ENSG00000101412,ENSG00000104290,ENSG00000105186,ENSG00000106462,ENSG00000106683,ENSG00000110492,ENSG00000113758,ENSG00000114554,ENSG00000115840,ENSG00000115844,ENSG00000118193,ENSG00000120093,ENSG00000129682,ENSG00000130827,ENSG00000131711,ENSG00000137825,ENSG00000138623…
GO:BP	skeletal system development	GO:0001501	0.00240056	2.61969	535	1036	53	21100	ENSG00000006747,ENSG00000026508,ENSG00000037965,ENSG00000049089,ENSG00000052850,ENSG00000069011,ENSG00000090932,ENSG00000100625,ENSG00000102265,ENSG00000102882,ENSG00000108511,ENSG00000108821,ENSG00000110492,ENSG00000111424,ENSG00000112210,ENSG00000115844,ENSG00000119042,ENSG00000120068,ENSG00000120075,ENSG00000120093,ENSG00000120254,ENSG00000123999,ENSG00000124813,ENSG00000129757,ENSG00000132702…
GO:BP	positive regulation of mitotic cell cycle	GO:0045931	0.00316278	2.49993	119	1036	20	21100	ENSG00000070669,ENSG00000094804,ENSG00000097046,ENSG00000101224,ENSG00000112562,ENSG00000118971,ENSG00000123473,ENSG00000126787,ENSG00000134057,ENSG00000135476,ENSG00000139618,ENSG00000143476,ENSG00000146670,ENSG00000151849,ENSG00000158402,ENSG00000164045,ENSG00000167513,ENSG00000170312,ENSG00000171848,ENSG00000179051
GO:BP	organelle localization	GO:0051640	0.00355678	2.44894	542	1036	53	21100	ENSG00000007372,ENSG00000040275,ENSG00000066279,ENSG00000070718,ENSG00000072864,ENSG00000080986,ENSG00000084731,ENSG00000092820,ENSG00000101367,ENSG00000101447,ENSG00000115163,ENSG00000117724,ENSG00000118193,ENSG00000121621,ENSG00000121957,ENSG00000126787,ENSG00000131711,ENSG00000134057,ENSG00000134690,ENSG00000135476,ENSG00000136854,ENSG00000137501,ENSG00000137804,ENSG00000138778,ENSG00000142945…
GO:BP	establishment of spindle localization	GO:0051293	0.00360599	2.44298	54	1036	13	21100	ENSG00000007372,ENSG00000040275,ENSG00000072864,ENSG00000080986,ENSG00000101367,ENSG00000115163,ENSG00000121957,ENSG00000135476,ENSG00000137804,ENSG00000164109,ENSG00000166851,ENSG00000186193,ENSG00000204991
GO:BP	kinetochore assembly	GO:0051382	0.00364413	2.43841	19	1036	8	21100	ENSG00000115163,ENSG00000117724,ENSG00000123219,ENSG00000126787,ENSG00000138778,ENSG00000153044,ENSG00000184445,ENSG00000203760
GO:BP	G2/MI transition of meiotic cell cycle	GO:0008315	0.0038747	2.41176	6	1036	5	21100	ENSG00000080986,ENSG00000101224,ENSG00000157456,ENSG00000158402,ENSG00000164045
GO:BP	positive regulation of mitotic cell cycle phase transition	GO:1901992	0.00432716	2.3638	91	1036	17	21100	ENSG00000094804,ENSG00000097046,ENSG00000101224,ENSG00000118971,ENSG00000123473,ENSG00000126787,ENSG00000134057,ENSG00000135476,ENSG00000143476,ENSG00000146670,ENSG00000151849,ENSG00000158402,ENSG00000164045,ENSG00000167513,ENSG00000170312,ENSG00000171848,ENSG00000179051
GO:BP	plasma membrane bounded cell projection organization	GO:0120036	0.00445049	2.35159	1485	1036	113	21100	ENSG00000001617,ENSG00000007372,ENSG00000007944,ENSG00000011426,ENSG00000026508,ENSG00000035115,ENSG00000041982,ENSG00000047597,ENSG00000050405,ENSG00000053108,ENSG00000053747,ENSG00000071051,ENSG00000087053,ENSG00000087586,ENSG00000089327,ENSG00000092820,ENSG00000101052,ENSG00000101367,ENSG00000102554,ENSG00000102572,ENSG00000104290,ENSG00000105186,ENSG00000105479,ENSG00000106462,ENSG00000106683…
GO:BP	chromosome condensation	GO:0030261	0.00464929	2.33261	47	1036	12	21100	ENSG00000010292,ENSG00000109805,ENSG00000121152,ENSG00000124575,ENSG00000131747,ENSG00000136824,ENSG00000137804,ENSG00000146670,ENSG00000146918,ENSG00000166851,ENSG00000168298,ENSG00000170312
GO:BP	regulation of localization	GO:0032879	0.00466618	2.33104	2725	1036	185	21100	ENSG00000001617,ENSG00000003147,ENSG00000006606,ENSG00000006747,ENSG00000007372,ENSG00000007402,ENSG00000010310,ENSG00000012779,ENSG00000034510,ENSG00000035664,ENSG00000046604,ENSG00000050438,ENSG00000052344,ENSG00000053747,ENSG00000055118,ENSG00000064651,ENSG00000068366,ENSG00000068796,ENSG00000069482,ENSG00000069849,ENSG00000075142,ENSG00000075702,ENSG00000079819,ENSG00000080986,ENSG00000081760…
GO:BP	protein depolymerization	GO:0051261	0.00472963	2.32517	122	1036	20	21100	ENSG00000006747,ENSG00000042493,ENSG00000050405,ENSG00000068796,ENSG00000071051,ENSG00000088325,ENSG00000116675,ENSG00000117632,ENSG00000121621,ENSG00000129682,ENSG00000131711,ENSG00000135596,ENSG00000136059,ENSG00000136108,ENSG00000140600,ENSG00000142945,ENSG00000166963,ENSG00000186185,ENSG00000186638,ENSG00000197457
GO:BP	cellular response to stress	GO:0033554	0.00496447	2.30413	1875	1036	136	21100	ENSG00000002726,ENSG00000012779,ENSG00000026508,ENSG00000033170,ENSG00000041982,ENSG00000051180,ENSG00000051341,ENSG00000065328,ENSG00000067369,ENSG00000070669,ENSG00000071051,ENSG00000071539,ENSG00000073111,ENSG00000075218,ENSG00000076003,ENSG00000077152,ENSG00000078900,ENSG00000080839,ENSG00000082512,ENSG00000084207,ENSG00000085276,ENSG00000085491,ENSG00000085999,ENSG00000088836,ENSG00000089723…
GO:BP	cellular component morphogenesis	GO:0032989	0.00538899	2.26849	757	1036	67	21100	ENSG00000001617,ENSG00000007372,ENSG00000026508,ENSG00000047597,ENSG00000053108,ENSG00000053747,ENSG00000078114,ENSG00000087053,ENSG00000087586,ENSG00000100625,ENSG00000104290,ENSG00000105048,ENSG00000105186,ENSG00000106683,ENSG00000107187,ENSG00000107731,ENSG00000109099,ENSG00000110492,ENSG00000112655,ENSG00000113758,ENSG00000114554,ENSG00000114646,ENSG00000117632,ENSG00000128591,ENSG00000128596…
GO:BP	microtubule polymerization or depolymerization	GO:0031109	0.00539119	2.26831	123	1036	20	21100	ENSG00000068796,ENSG00000072864,ENSG00000088325,ENSG00000101367,ENSG00000117632,ENSG00000121621,ENSG00000129682,ENSG00000131711,ENSG00000136108,ENSG00000142945,ENSG00000151849,ENSG00000154839,ENSG00000165480,ENSG00000166963,ENSG00000185133,ENSG00000186185,ENSG00000186638,ENSG00000197457,ENSG00000204899,ENSG00000213465
GO:BP	negative regulation of RNA metabolic process	GO:0051253	0.00550251	2.25944	1409	1036	108	21100	ENSG00000006704,ENSG00000007372,ENSG00000011332,ENSG00000024526,ENSG00000037965,ENSG00000043355,ENSG00000050344,ENSG00000069011,ENSG00000071051,ENSG00000073792,ENSG00000080839,ENSG00000081059,ENSG00000082512,ENSG00000085276,ENSG00000088305,ENSG00000089685,ENSG00000090447,ENSG00000092820,ENSG00000099284,ENSG00000099399,ENSG00000100625,ENSG00000101040,ENSG00000101412,ENSG00000102554,ENSG00000104881…
GO:BP	regionalization	GO:0003002	0.00558051	2.25333	355	1036	39	21100	ENSG00000001617,ENSG00000007372,ENSG00000037965,ENSG00000052850,ENSG00000087586,ENSG00000090932,ENSG00000101052,ENSG00000107187,ENSG00000108511,ENSG00000112837,ENSG00000114446,ENSG00000115507,ENSG00000115844,ENSG00000120068,ENSG00000120075,ENSG00000120093,ENSG00000125618,ENSG00000138795,ENSG00000144355,ENSG00000144485,ENSG00000158747,ENSG00000160973,ENSG00000163132,ENSG00000164093,ENSG00000168505…
GO:BP	regulation of cyclin-dependent protein serine/threonine kinase activity	GO:0000079	0.0057418	2.24095	113	1036	19	21100	ENSG00000090447,ENSG00000094804,ENSG00000100526,ENSG00000105173,ENSG00000118971,ENSG00000123975,ENSG00000127564,ENSG00000129757,ENSG00000134057,ENSG00000145386,ENSG00000152669,ENSG00000157456,ENSG00000158402,ENSG00000162063,ENSG00000164045,ENSG00000166851,ENSG00000175305,ENSG00000197122,ENSG00000197299
GO:BP	cell-cell signaling	GO:0007267	0.00590412	2.22884	1661	1036	123	21100	ENSG00000003147,ENSG00000006606,ENSG00000008300,ENSG00000010310,ENSG00000011677,ENSG00000012779,ENSG00000035499,ENSG00000041982,ENSG00000050438,ENSG00000064201,ENSG00000064651,ENSG00000066279,ENSG00000068366,ENSG00000069482,ENSG00000075142,ENSG00000081059,ENSG00000081760,ENSG00000083720,ENSG00000083857,ENSG00000087053,ENSG00000089685,ENSG00000096433,ENSG00000102287,ENSG00000102554,ENSG00000104290…
GO:BP	microtubule depolymerization	GO:0007019	0.00592379	2.2274	48	1036	12	21100	ENSG00000068796,ENSG00000088325,ENSG00000117632,ENSG00000121621,ENSG00000129682,ENSG00000131711,ENSG00000136108,ENSG00000142945,ENSG00000166963,ENSG00000186185,ENSG00000186638,ENSG00000197457
GO:BP	establishment of mitotic spindle orientation	GO:0000132	0.00610886	2.21404	33	1036	10	21100	ENSG00000007372,ENSG00000040275,ENSG00000072864,ENSG00000080986,ENSG00000101367,ENSG00000115163,ENSG00000121957,ENSG00000164109,ENSG00000166851,ENSG00000186193
GO:BP	regulation of cellular metabolic process	GO:0031323	0.00617654	2.20926	6004	1036	361	21100	ENSG00000004660,ENSG00000006016,ENSG00000006025,ENSG00000006047,ENSG00000006634,ENSG00000006704,ENSG00000007372,ENSG00000007944,ENSG00000007968,ENSG00000011332,ENSG00000012779,ENSG00000024526,ENSG00000026508,ENSG00000035664,ENSG00000037965,ENSG00000043355,ENSG00000050344,ENSG00000051180,ENSG00000051341,ENSG00000052850,ENSG00000055118,ENSG00000059588,ENSG00000067225,ENSG00000067369,ENSG00000069011…
GO:BP	nucleosome organization	GO:0034728	0.00621396	2.20663	157	1036	23	21100	ENSG00000073111,ENSG00000099284,ENSG00000104147,ENSG00000105011,ENSG00000113648,ENSG00000123485,ENSG00000124575,ENSG00000124635,ENSG00000137309,ENSG00000158406,ENSG00000159259,ENSG00000164104,ENSG00000168298,ENSG00000181218,ENSG00000183598,ENSG00000185130,ENSG00000196890,ENSG00000197061,ENSG00000197153,ENSG00000197409,ENSG00000203760,ENSG00000203814,ENSG00000233822
GO:BP	animal organ morphogenesis	GO:0009887	0.0062367	2.20505	1072	1036	87	21100	ENSG00000007372,ENSG00000008300,ENSG00000037965,ENSG00000041982,ENSG00000052850,ENSG00000053747,ENSG00000083857,ENSG00000100625,ENSG00000101052,ENSG00000102882,ENSG00000104290,ENSG00000104327,ENSG00000104881,ENSG00000107187,ENSG00000108511,ENSG00000108576,ENSG00000108821,ENSG00000110492,ENSG00000111424,ENSG00000112210,ENSG00000112655,ENSG00000112837,ENSG00000114446,ENSG00000114554,ENSG00000115507…
GO:BP	signal transduction in response to DNA damage	GO:0042770	0.00626179	2.2033	180	1036	25	21100	ENSG00000026508,ENSG00000067369,ENSG00000075218,ENSG00000090447,ENSG00000092470,ENSG00000092853,ENSG00000101412,ENSG00000106144,ENSG00000111206,ENSG00000139618,ENSG00000140534,ENSG00000141682,ENSG00000143476,ENSG00000144554,ENSG00000149554,ENSG00000154920,ENSG00000160469,ENSG00000163132,ENSG00000165891,ENSG00000166851,ENSG00000170312,ENSG00000171792,ENSG00000176208,ENSG00000185499,ENSG00000197299
GO:BP	locomotion	GO:0040011	0.00641507	2.1928	1833	1036	133	21100	ENSG00000001617,ENSG00000006606,ENSG00000007372,ENSG00000011426,ENSG00000012779,ENSG00000026508,ENSG00000033170,ENSG00000034510,ENSG00000035499,ENSG00000035664,ENSG00000040275,ENSG00000050405,ENSG00000053747,ENSG00000064651,ENSG00000066279,ENSG00000068796,ENSG00000071051,ENSG00000072864,ENSG00000075702,ENSG00000083857,ENSG00000086548,ENSG00000092445,ENSG00000100346,ENSG00000100625,ENSG00000101040…
GO:BP	cell morphogenesis	GO:0000902	0.00713063	2.14687	1012	1036	83	21100	ENSG00000001617,ENSG00000007372,ENSG00000026508,ENSG00000047597,ENSG00000053108,ENSG00000053747,ENSG00000083857,ENSG00000087586,ENSG00000092445,ENSG00000092820,ENSG00000100473,ENSG00000102837,ENSG00000104290,ENSG00000105186,ENSG00000106683,ENSG00000107187,ENSG00000107731,ENSG00000110492,ENSG00000111424,ENSG00000112655,ENSG00000113140,ENSG00000113758,ENSG00000114346,ENSG00000114554,ENSG00000114646…
GO:BP	regulation of microtubule-based process	GO:0032886	0.00823788	2.08418	256	1036	31	21100	ENSG00000013810,ENSG00000075702,ENSG00000087586,ENSG00000088325,ENSG00000101367,ENSG00000117632,ENSG00000121621,ENSG00000121957,ENSG00000123473,ENSG00000129682,ENSG00000131711,ENSG00000136108,ENSG00000136122,ENSG00000142731,ENSG00000151746,ENSG00000151849,ENSG00000152503,ENSG00000154839,ENSG00000162063,ENSG00000162722,ENSG00000163808,ENSG00000164695,ENSG00000165480,ENSG00000166851,ENSG00000166963…
GO:BP	female meiotic nuclear division	GO:0007143	0.00827475	2.08224	34	1036	10	21100	ENSG00000071539,ENSG00000080986,ENSG00000087586,ENSG00000101224,ENSG00000112742,ENSG00000121152,ENSG00000131747,ENSG00000157456,ENSG00000166851,ENSG00000204991
GO:BP	phosphorus metabolic process	GO:0006793	0.0082785	2.08205	2803	1036	188	21100	ENSG00000004660,ENSG00000006016,ENSG00000006634,ENSG00000007372,ENSG00000021762,ENSG00000026508,ENSG00000033170,ENSG00000035115,ENSG00000035664,ENSG00000051180,ENSG00000064763,ENSG00000065357,ENSG00000067057,ENSG00000067225,ENSG00000068366,ENSG00000071051,ENSG00000072195,ENSG00000080839,ENSG00000082458,ENSG00000084207,ENSG00000084710,ENSG00000087053,ENSG00000087253,ENSG00000087586,ENSG00000088325…
GO:BP	regulation of cyclin-dependent protein kinase activity	GO:1904029	0.00858704	2.06616	116	1036	19	21100	ENSG00000090447,ENSG00000094804,ENSG00000100526,ENSG00000105173,ENSG00000118971,ENSG00000123975,ENSG00000127564,ENSG00000129757,ENSG00000134057,ENSG00000145386,ENSG00000152669,ENSG00000157456,ENSG00000158402,ENSG00000162063,ENSG00000164045,ENSG00000166851,ENSG00000175305,ENSG00000197122,ENSG00000197299
GO:BP	anion transport	GO:0006820	0.0090823	2.0418	516	1036	50	21100	ENSG00000011677,ENSG00000017483,ENSG00000050438,ENSG00000059804,ENSG00000064651,ENSG00000068366,ENSG00000085491,ENSG00000088836,ENSG00000101187,ENSG00000102287,ENSG00000103064,ENSG00000103222,ENSG00000103257,ENSG00000105281,ENSG00000107819,ENSG00000109736,ENSG00000111371,ENSG00000114859,ENSG00000115840,ENSG00000117394,ENSG00000124574,ENSG00000125257,ENSG00000126562,ENSG00000130821,ENSG00000131389…
GO:BP	negative regulation of transcription, DNA-templated	GO:0045892	0.00913838	2.03913	1293	1036	100	21100	ENSG00000006704,ENSG00000007372,ENSG00000011332,ENSG00000024526,ENSG00000037965,ENSG00000043355,ENSG00000050344,ENSG00000069011,ENSG00000071051,ENSG00000080839,ENSG00000081059,ENSG00000085276,ENSG00000088305,ENSG00000089685,ENSG00000090447,ENSG00000092820,ENSG00000099284,ENSG00000099399,ENSG00000100625,ENSG00000101040,ENSG00000101412,ENSG00000102554,ENSG00000104881,ENSG00000105173,ENSG00000106462…
GO:BP	female gamete generation	GO:0007292	0.00961012	2.01727	161	1036	23	21100	ENSG00000006047,ENSG00000066279,ENSG00000071539,ENSG00000080986,ENSG00000087586,ENSG00000100206,ENSG00000101224,ENSG00000104899,ENSG00000110492,ENSG00000112742,ENSG00000121152,ENSG00000125319,ENSG00000125885,ENSG00000131747,ENSG00000139618,ENSG00000141384,ENSG00000157456,ENSG00000164256,ENSG00000166851,ENSG00000170915,ENSG00000188372,ENSG00000197122,ENSG00000204991
GO:BP	phosphorylation	GO:0016310	0.00970578	2.01297	1882	1036	135	21100	ENSG00000004660,ENSG00000006016,ENSG00000006634,ENSG00000007372,ENSG00000026508,ENSG00000035664,ENSG00000051180,ENSG00000065357,ENSG00000067057,ENSG00000067225,ENSG00000071051,ENSG00000072195,ENSG00000080839,ENSG00000082458,ENSG00000084207,ENSG00000087586,ENSG00000088325,ENSG00000089685,ENSG00000090447,ENSG00000092445,ENSG00000092853,ENSG00000094804,ENSG00000096063,ENSG00000097046,ENSG00000100100…
GO:BP	negative regulation of nucleic acid-templated transcription	GO:1903507	0.00976508	2.01032	1295	1036	100	21100	ENSG00000006704,ENSG00000007372,ENSG00000011332,ENSG00000024526,ENSG00000037965,ENSG00000043355,ENSG00000050344,ENSG00000069011,ENSG00000071051,ENSG00000080839,ENSG00000081059,ENSG00000085276,ENSG00000088305,ENSG00000089685,ENSG00000090447,ENSG00000092820,ENSG00000099284,ENSG00000099399,ENSG00000100625,ENSG00000101040,ENSG00000101412,ENSG00000102554,ENSG00000104881,ENSG00000105173,ENSG00000106462…
GO:BP	cell migration	GO:0016477	0.0100333	1.99855	1461	1036	110	21100	ENSG00000001617,ENSG00000006606,ENSG00000007372,ENSG00000011426,ENSG00000012779,ENSG00000026508,ENSG00000033170,ENSG00000034510,ENSG00000035499,ENSG00000035664,ENSG00000040275,ENSG00000050405,ENSG00000053747,ENSG00000064651,ENSG00000066279,ENSG00000068796,ENSG00000071051,ENSG00000072864,ENSG00000075702,ENSG00000083857,ENSG00000086548,ENSG00000092445,ENSG00000100625,ENSG00000101040,ENSG00000101367…
GO:BP	negative regulation of RNA biosynthetic process	GO:1902679	0.010432	1.98163	1297	1036	100	21100	ENSG00000006704,ENSG00000007372,ENSG00000011332,ENSG00000024526,ENSG00000037965,ENSG00000043355,ENSG00000050344,ENSG00000069011,ENSG00000071051,ENSG00000080839,ENSG00000081059,ENSG00000085276,ENSG00000088305,ENSG00000089685,ENSG00000090447,ENSG00000092820,ENSG00000099284,ENSG00000099399,ENSG00000100625,ENSG00000101040,ENSG00000101412,ENSG00000102554,ENSG00000104881,ENSG00000105173,ENSG00000106462…
GO:BP	vascular transport	GO:0010232	0.0107103	1.9702	87	1036	16	21100	ENSG00000017483,ENSG00000050438,ENSG00000059804,ENSG00000064651,ENSG00000103222,ENSG00000103257,ENSG00000105281,ENSG00000111371,ENSG00000117394,ENSG00000125257,ENSG00000131389,ENSG00000139514,ENSG00000164687,ENSG00000174669,ENSG00000196517,ENSG00000197106
GO:BP	transport across blood-brain barrier	GO:0150104	0.0107103	1.9702	87	1036	16	21100	ENSG00000017483,ENSG00000050438,ENSG00000059804,ENSG00000064651,ENSG00000103222,ENSG00000103257,ENSG00000105281,ENSG00000111371,ENSG00000117394,ENSG00000125257,ENSG00000131389,ENSG00000139514,ENSG00000164687,ENSG00000174669,ENSG00000196517,ENSG00000197106
GO:BP	hexose catabolic process	GO:0019320	0.0110769	1.95558	35	1036	10	21100	ENSG00000033170,ENSG00000067057,ENSG00000111674,ENSG00000115840,ENSG00000123836,ENSG00000156515,ENSG00000159399,ENSG00000164916,ENSG00000174951,ENSG00000196371
GO:BP	phosphate-containing compound metabolic process	GO:0006796	0.0112904	1.94729	2781	1036	186	21100	ENSG00000004660,ENSG00000006016,ENSG00000006634,ENSG00000007372,ENSG00000021762,ENSG00000026508,ENSG00000035115,ENSG00000035664,ENSG00000051180,ENSG00000064763,ENSG00000065357,ENSG00000067057,ENSG00000067225,ENSG00000068366,ENSG00000071051,ENSG00000072195,ENSG00000080839,ENSG00000082458,ENSG00000084207,ENSG00000084710,ENSG00000087053,ENSG00000087253,ENSG00000087586,ENSG00000088325,ENSG00000089685…
GO:BP	NAD metabolic process	GO:0019674	0.0112992	1.94695	28	1036	9	21100	ENSG00000067057,ENSG00000111674,ENSG00000115159,ENSG00000115840,ENSG00000152642,ENSG00000156515,ENSG00000159399,ENSG00000164916,ENSG00000181019
GO:BP	positive regulation of DNA metabolic process	GO:0051054	0.0115433	1.93767	273	1036	32	21100	ENSG00000006634,ENSG00000051180,ENSG00000067369,ENSG00000097046,ENSG00000101003,ENSG00000102882,ENSG00000111206,ENSG00000111247,ENSG00000112562,ENSG00000117650,ENSG00000129173,ENSG00000130826,ENSG00000131153,ENSG00000133119,ENSG00000136982,ENSG00000140443,ENSG00000146143,ENSG00000147536,ENSG00000164256,ENSG00000165891,ENSG00000167513,ENSG00000170312,ENSG00000171984,ENSG00000176208,ENSG00000178999…
GO:BP	O-glycan processing	GO:0016266	0.0121921	1.91392	43	1036	11	21100	ENSG00000109586,ENSG00000119514,ENSG00000136542,ENSG00000136840,ENSG00000139629,ENSG00000164574,ENSG00000172986,ENSG00000173950,ENSG00000176597,ENSG00000177191,ENSG00000257594
GO:BP	cellular process	GO:0009987	0.0122958	1.91024	19395	1036	988	21100	ENSG00000001617,ENSG00000002726,ENSG00000003147,ENSG00000004660,ENSG00000005059,ENSG00000006016,ENSG00000006025,ENSG00000006047,ENSG00000006606,ENSG00000006634,ENSG00000006704,ENSG00000006747,ENSG00000007372,ENSG00000007402,ENSG00000007944,ENSG00000007968,ENSG00000008300,ENSG00000010292,ENSG00000010310,ENSG00000011332,ENSG00000011426,ENSG00000011638,ENSG00000011677,ENSG00000012779,ENSG00000013810…
GO:BP	generation of neurons	GO:0048699	0.0129678	1.88713	1436	1036	108	21100	ENSG00000001617,ENSG00000007372,ENSG00000007944,ENSG00000037965,ENSG00000041982,ENSG00000047597,ENSG00000053108,ENSG00000053747,ENSG00000066279,ENSG00000068366,ENSG00000071051,ENSG00000072864,ENSG00000075702,ENSG00000078900,ENSG00000087053,ENSG00000087586,ENSG00000100625,ENSG00000102572,ENSG00000104290,ENSG00000105186,ENSG00000106462,ENSG00000106683,ENSG00000107187,ENSG00000107731,ENSG00000108576…
GO:BP	cell projection morphogenesis	GO:0048858	0.013971	1.85477	642	1036	58	21100	ENSG00000001617,ENSG00000007372,ENSG00000026508,ENSG00000047597,ENSG00000053108,ENSG00000053747,ENSG00000087586,ENSG00000104290,ENSG00000105186,ENSG00000106683,ENSG00000107187,ENSG00000107731,ENSG00000110492,ENSG00000112655,ENSG00000113758,ENSG00000114554,ENSG00000114646,ENSG00000117632,ENSG00000129682,ENSG00000130675,ENSG00000130827,ENSG00000131711,ENSG00000133067,ENSG00000136830,ENSG00000136854…
GO:BP	regulation of DNA replication	GO:0006275	0.0145594	1.83686	131	1036	20	21100	ENSG00000006634,ENSG00000094804,ENSG00000097046,ENSG00000101003,ENSG00000129173,ENSG00000131153,ENSG00000133119,ENSG00000136982,ENSG00000139618,ENSG00000140534,ENSG00000145386,ENSG00000147536,ENSG00000163191,ENSG00000165891,ENSG00000167513,ENSG00000170312,ENSG00000171320,ENSG00000176208,ENSG00000181938,ENSG00000197299
GO:BP	epithelium development	GO:0060429	0.0165276	1.78179	1180	1036	92	21100	ENSG00000006016,ENSG00000007372,ENSG00000008300,ENSG00000026508,ENSG00000041982,ENSG00000052850,ENSG00000053747,ENSG00000069482,ENSG00000082458,ENSG00000083857,ENSG00000090932,ENSG00000092820,ENSG00000099284,ENSG00000100625,ENSG00000101052,ENSG00000102554,ENSG00000103995,ENSG00000104290,ENSG00000104327,ENSG00000105261,ENSG00000106462,ENSG00000107159,ENSG00000110492,ENSG00000111424,ENSG00000112655…
GO:BP	axon development	GO:0061564	0.0166679	1.77812	484	1036	47	21100	ENSG00000001617,ENSG00000007372,ENSG00000041982,ENSG00000047597,ENSG00000053108,ENSG00000053747,ENSG00000102572,ENSG00000104290,ENSG00000106683,ENSG00000107187,ENSG00000107731,ENSG00000112655,ENSG00000113758,ENSG00000114554,ENSG00000114646,ENSG00000117632,ENSG00000129682,ENSG00000130827,ENSG00000131711,ENSG00000133067,ENSG00000136830,ENSG00000136854,ENSG00000137285,ENSG00000138623,ENSG00000140443…
GO:BP	regulation of microtubule cytoskeleton organization	GO:0070507	0.0172063	1.76431	155	1036	22	21100	ENSG00000013810,ENSG00000088325,ENSG00000101367,ENSG00000117632,ENSG00000121621,ENSG00000121957,ENSG00000129682,ENSG00000131711,ENSG00000136108,ENSG00000136122,ENSG00000151746,ENSG00000152503,ENSG00000154839,ENSG00000163808,ENSG00000164695,ENSG00000165480,ENSG00000166851,ENSG00000166963,ENSG00000181085,ENSG00000185133,ENSG00000197457,ENSG00000213465
GO:BP	NADH metabolic process	GO:0006734	0.0214162	1.66926	30	1036	9	21100	ENSG00000067057,ENSG00000111674,ENSG00000115159,ENSG00000115840,ENSG00000152642,ENSG00000156515,ENSG00000159399,ENSG00000164916,ENSG00000181019
GO:BP	homologous chromosome segregation	GO:0045143	0.022597	1.64595	63	1036	13	21100	ENSG00000071539,ENSG00000100206,ENSG00000105173,ENSG00000129810,ENSG00000131470,ENSG00000133863,ENSG00000135476,ENSG00000144554,ENSG00000163535,ENSG00000164256,ENSG00000164611,ENSG00000166851,ENSG00000175305
GO:BP	organic anion transport	GO:0015711	0.0231958	1.63459	363	1036	38	21100	ENSG00000017483,ENSG00000050438,ENSG00000059804,ENSG00000064651,ENSG00000068366,ENSG00000085491,ENSG00000088836,ENSG00000101187,ENSG00000103064,ENSG00000103222,ENSG00000103257,ENSG00000105281,ENSG00000107819,ENSG00000109736,ENSG00000111371,ENSG00000115840,ENSG00000117394,ENSG00000124574,ENSG00000125257,ENSG00000130821,ENSG00000131389,ENSG00000132026,ENSG00000136854,ENSG00000139514,ENSG00000141526…
GO:BP	spindle midzone assembly	GO:0051255	0.0235363	1.62826	12	1036	6	21100	ENSG00000090889,ENSG00000137807,ENSG00000149503,ENSG00000161800,ENSG00000178999,ENSG00000198901
GO:BP	head development	GO:0060322	0.0258056	1.58829	809	1036	68	21100	ENSG00000007372,ENSG00000013810,ENSG00000043355,ENSG00000066279,ENSG00000069011,ENSG00000072864,ENSG00000075702,ENSG00000079462,ENSG00000083720,ENSG00000092445,ENSG00000099284,ENSG00000101412,ENSG00000102882,ENSG00000104290,ENSG00000105464,ENSG00000106144,ENSG00000106462,ENSG00000107187,ENSG00000108576,ENSG00000108821,ENSG00000110492,ENSG00000115507,ENSG00000115844,ENSG00000117394,ENSG00000117724…
GO:BP	in utero embryonic development	GO:0001701	0.028325	1.54783	394	1036	40	21100	ENSG00000033170,ENSG00000101003,ENSG00000105011,ENSG00000113758,ENSG00000117650,ENSG00000123473,ENSG00000124181,ENSG00000125931,ENSG00000128487,ENSG00000129173,ENSG00000129757,ENSG00000133316,ENSG00000133454,ENSG00000134057,ENSG00000137270,ENSG00000138795,ENSG00000139618,ENSG00000142731,ENSG00000143494,ENSG00000146918,ENSG00000147536,ENSG00000149554,ENSG00000157456,ENSG00000161714,ENSG00000162769…
GO:BP	pattern specification process	GO:0007389	0.0283677	1.54718	465	1036	45	21100	ENSG00000001617,ENSG00000007372,ENSG00000037965,ENSG00000052850,ENSG00000087586,ENSG00000090932,ENSG00000101052,ENSG00000107187,ENSG00000108511,ENSG00000112837,ENSG00000114446,ENSG00000115507,ENSG00000115844,ENSG00000119042,ENSG00000120068,ENSG00000120075,ENSG00000120093,ENSG00000123473,ENSG00000125618,ENSG00000138795,ENSG00000144355,ENSG00000144485,ENSG00000158747,ENSG00000160973,ENSG00000162738…
GO:BP	positive regulation of cell cycle G2/M phase transition	GO:1902751	0.0288675	1.53959	31	1036	9	21100	ENSG00000097046,ENSG00000101224,ENSG00000134057,ENSG00000143476,ENSG00000158402,ENSG00000164045,ENSG00000170312,ENSG00000176208,ENSG00000179051
GO:BP	anterior/posterior pattern specification	GO:0009952	0.0293297	1.53269	221	1036	27	21100	ENSG00000007372,ENSG00000037965,ENSG00000052850,ENSG00000087586,ENSG00000090932,ENSG00000108511,ENSG00000112837,ENSG00000115507,ENSG00000120068,ENSG00000120075,ENSG00000120093,ENSG00000138795,ENSG00000144485,ENSG00000160973,ENSG00000163132,ENSG00000168505,ENSG00000170689,ENSG00000172789,ENSG00000172819,ENSG00000176692,ENSG00000179111,ENSG00000182742,ENSG00000184937,ENSG00000196584,ENSG00000197757…
GO:BP	anatomical structure formation involved in morphogenesis	GO:0048646	0.0315368	1.50118	1134	1036	88	21100	ENSG00000007372,ENSG00000007968,ENSG00000012779,ENSG00000053747,ENSG00000064651,ENSG00000067225,ENSG00000078114,ENSG00000087053,ENSG00000090932,ENSG00000100625,ENSG00000101052,ENSG00000102554,ENSG00000102882,ENSG00000104290,ENSG00000104327,ENSG00000105048,ENSG00000107731,ENSG00000108821,ENSG00000109099,ENSG00000110492,ENSG00000112562,ENSG00000112655,ENSG00000112837,ENSG00000113140,ENSG00000113648…
GO:BP	regulation of cell differentiation	GO:0045595	0.0316936	1.49903	1550	1036	113	21100	ENSG00000001617,ENSG00000006747,ENSG00000007372,ENSG00000012779,ENSG00000053108,ENSG00000066279,ENSG00000075702,ENSG00000078900,ENSG00000081059,ENSG00000087586,ENSG00000088836,ENSG00000088992,ENSG00000090932,ENSG00000099284,ENSG00000100625,ENSG00000101412,ENSG00000102554,ENSG00000102837,ENSG00000104290,ENSG00000104881,ENSG00000105186,ENSG00000106462,ENSG00000106683,ENSG00000108576,ENSG00000108821…
GO:BP	attachment of mitotic spindle microtubules to kinetochore	GO:0051315	0.0316944	1.49902	18	1036	7	21100	ENSG00000080986,ENSG00000101367,ENSG00000138778,ENSG00000142945,ENSG00000143228,ENSG00000167513,ENSG00000178999
GO:BP	regulation of transferase activity	GO:0051338	0.0318906	1.49634	893	1036	73	21100	ENSG00000004660,ENSG00000006634,ENSG00000026508,ENSG00000071051,ENSG00000080839,ENSG00000082458,ENSG00000084207,ENSG00000088325,ENSG00000090447,ENSG00000092445,ENSG00000092853,ENSG00000094804,ENSG00000100100,ENSG00000100526,ENSG00000101003,ENSG00000101210,ENSG00000101224,ENSG00000102882,ENSG00000103490,ENSG00000105173,ENSG00000106462,ENSG00000106683,ENSG00000108106,ENSG00000110944,ENSG00000113648…
GO:BP	establishment of spindle orientation	GO:0051294	0.0320702	1.4939	39	1036	10	21100	ENSG00000007372,ENSG00000040275,ENSG00000072864,ENSG00000080986,ENSG00000101367,ENSG00000115163,ENSG00000121957,ENSG00000164109,ENSG00000166851,ENSG00000186193
GO:BP	mitotic spindle midzone assembly	GO:0051256	0.033283	1.47778	8	1036	5	21100	ENSG00000090889,ENSG00000137807,ENSG00000161800,ENSG00000178999,ENSG00000198901
GO:BP	regulation of cell development	GO:0060284	0.0333416	1.47701	497	1036	47	21100	ENSG00000001617,ENSG00000007372,ENSG00000053108,ENSG00000066279,ENSG00000075702,ENSG00000078900,ENSG00000087586,ENSG00000090932,ENSG00000101412,ENSG00000102837,ENSG00000104290,ENSG00000105186,ENSG00000106462,ENSG00000106683,ENSG00000110492,ENSG00000113758,ENSG00000114554,ENSG00000114646,ENSG00000115844,ENSG00000118193,ENSG00000120093,ENSG00000129682,ENSG00000130827,ENSG00000131711,ENSG00000136830…
GO:BP	cell part morphogenesis	GO:0032990	0.0333678	1.47667	661	1036	58	21100	ENSG00000001617,ENSG00000007372,ENSG00000026508,ENSG00000047597,ENSG00000053108,ENSG00000053747,ENSG00000087586,ENSG00000104290,ENSG00000105186,ENSG00000106683,ENSG00000107187,ENSG00000107731,ENSG00000110492,ENSG00000112655,ENSG00000113758,ENSG00000114554,ENSG00000114646,ENSG00000117632,ENSG00000129682,ENSG00000130675,ENSG00000130827,ENSG00000131711,ENSG00000133067,ENSG00000136830,ENSG00000136854…
GO:BP	cell motility	GO:0048870	0.0345522	1.46152	1655	1036	119	21100	ENSG00000001617,ENSG00000006606,ENSG00000007372,ENSG00000011426,ENSG00000012779,ENSG00000026508,ENSG00000033170,ENSG00000034510,ENSG00000035499,ENSG00000035664,ENSG00000040275,ENSG00000050405,ENSG00000053747,ENSG00000064651,ENSG00000066279,ENSG00000068796,ENSG00000071051,ENSG00000072864,ENSG00000075702,ENSG00000083857,ENSG00000086548,ENSG00000092445,ENSG00000100346,ENSG00000100625,ENSG00000101040…
GO:BP	localization of cell	GO:0051674	0.0345522	1.46152	1655	1036	119	21100	ENSG00000001617,ENSG00000006606,ENSG00000007372,ENSG00000011426,ENSG00000012779,ENSG00000026508,ENSG00000033170,ENSG00000034510,ENSG00000035499,ENSG00000035664,ENSG00000040275,ENSG00000050405,ENSG00000053747,ENSG00000064651,ENSG00000066279,ENSG00000068796,ENSG00000071051,ENSG00000072864,ENSG00000075702,ENSG00000083857,ENSG00000086548,ENSG00000092445,ENSG00000100346,ENSG00000100625,ENSG00000101040…
GO:BP	sodium ion transmembrane transport	GO:0035725	0.0355543	1.44911	174	1036	23	21100	ENSG00000050438,ENSG00000064651,ENSG00000069849,ENSG00000072182,ENSG00000088836,ENSG00000088992,ENSG00000089327,ENSG00000100346,ENSG00000108576,ENSG00000126562,ENSG00000129682,ENSG00000130821,ENSG00000131389,ENSG00000142185,ENSG00000152642,ENSG00000158158,ENSG00000165238,ENSG00000171208,ENSG00000172139,ENSG00000180251,ENSG00000196517,ENSG00000197106,ENSG00000198569
GO:BP	regulation of neurogenesis	GO:0050767	0.037792	1.4226	357	1036	37	21100	ENSG00000001617,ENSG00000007372,ENSG00000053108,ENSG00000066279,ENSG00000075702,ENSG00000078900,ENSG00000090932,ENSG00000101412,ENSG00000104290,ENSG00000105186,ENSG00000106462,ENSG00000106683,ENSG00000110492,ENSG00000113758,ENSG00000114554,ENSG00000115844,ENSG00000120093,ENSG00000129682,ENSG00000130827,ENSG00000131711,ENSG00000137825,ENSG00000138623,ENSG00000143320,ENSG00000144355,ENSG00000144485…
GO:BP	regulation of cytoskeleton organization	GO:0051493	0.0382065	1.41786	529	1036	49	21100	ENSG00000006606,ENSG00000006747,ENSG00000013810,ENSG00000034510,ENSG00000042493,ENSG00000050405,ENSG00000071051,ENSG00000088325,ENSG00000101367,ENSG00000102882,ENSG00000103490,ENSG00000106683,ENSG00000110492,ENSG00000113758,ENSG00000114346,ENSG00000117632,ENSG00000121621,ENSG00000121957,ENSG00000123473,ENSG00000129682,ENSG00000130827,ENSG00000131711,ENSG00000136059,ENSG00000136108,ENSG00000136122…
GO:BP	sister chromatid cohesion	GO:0007062	0.0399854	1.3981	57	1036	12	21100	ENSG00000113648,ENSG00000117399,ENSG00000129810,ENSG00000135476,ENSG00000136982,ENSG00000146670,ENSG00000156970,ENSG00000163535,ENSG00000166851,ENSG00000169679,ENSG00000171320,ENSG00000177602
GO:BP	positive regulation of chromosome separation	GO:1905820	0.0400591	1.3973	25	1036	8	21100	ENSG00000109805,ENSG00000121152,ENSG00000126787,ENSG00000135476,ENSG00000136824,ENSG00000146918,ENSG00000167513,ENSG00000181085
GO:BP	positive regulation of DNA-directed DNA polymerase activity	GO:1900264	0.0418905	1.37788	13	1036	6	21100	ENSG00000101003,ENSG00000131153,ENSG00000133119,ENSG00000136982,ENSG00000147536,ENSG00000181938
GO:BP	regulation of DNA-directed DNA polymerase activity	GO:1900262	0.0418905	1.37788	13	1036	6	21100	ENSG00000101003,ENSG00000131153,ENSG00000133119,ENSG00000136982,ENSG00000147536,ENSG00000181938
GO:BP	plasma membrane bounded cell projection morphogenesis	GO:0120039	0.046385	1.33362	638	1036	56	21100	ENSG00000001617,ENSG00000007372,ENSG00000026508,ENSG00000047597,ENSG00000053108,ENSG00000053747,ENSG00000087586,ENSG00000104290,ENSG00000105186,ENSG00000106683,ENSG00000107187,ENSG00000107731,ENSG00000112655,ENSG00000113758,ENSG00000114554,ENSG00000117632,ENSG00000129682,ENSG00000130675,ENSG00000130827,ENSG00000131711,ENSG00000133067,ENSG00000136830,ENSG00000136854,ENSG00000137285,ENSG00000137825…
GO:BP	mitotic chromosome condensation	GO:0007076	0.0480571	1.31824	19	1036	7	21100	ENSG00000010292,ENSG00000109805,ENSG00000121152,ENSG00000136824,ENSG00000137804,ENSG00000146670,ENSG00000166851
GO:BP	glucose catabolic process	GO:0006007	0.0480571	1.31824	19	1036	7	21100	ENSG00000067057,ENSG00000111674,ENSG00000115840,ENSG00000123836,ENSG00000156515,ENSG00000159399,ENSG00000164916
GO:CC	chromosome	GO:0005694	3.13174e-37	36.5042	1838	329	112	21698	ENSG00000006016,ENSG00000007402,ENSG00000007944,ENSG00000008300,ENSG00000011638,ENSG00000012779,ENSG00000024526,ENSG00000026508,ENSG00000043355,ENSG00000047597,ENSG00000049192,ENSG00000050405,ENSG00000052850,ENSG00000053108,ENSG00000055118,ENSG00000059804,ENSG00000065357,ENSG00000068489,ENSG00000068796,ENSG00000070669,ENSG00000070718,ENSG00000071051,ENSG00000071539,ENSG00000072571,ENSG00000072682…
GO:CC	spindle	GO:0005819	7.81637e-22	21.107	418	329	44	21698	ENSG00000010310,ENSG00000011677,ENSG00000017483,ENSG00000035115,ENSG00000035664,ENSG00000043355,ENSG00000047597,ENSG00000050438,ENSG00000054690,ENSG00000072571,ENSG00000072864,ENSG00000074410,ENSG00000077152,ENSG00000078081,ENSG00000078114,ENSG00000078900,ENSG00000082458,ENSG00000087053,ENSG00000087253,ENSG00000088992,ENSG00000091651,ENSG00000093009,ENSG00000099399,ENSG00000100036,ENSG00000100162…
GO:CC	chromosomal region	GO:0098687	6.06547e-20	19.2171	374	329	40	21698	ENSG00000012779,ENSG00000026508,ENSG00000043355,ENSG00000059804,ENSG00000065357,ENSG00000070718,ENSG00000071539,ENSG00000072571,ENSG00000075142,ENSG00000078081,ENSG00000078114,ENSG00000079819,ENSG00000082458,ENSG00000084207,ENSG00000084710,ENSG00000085491,ENSG00000088992,ENSG00000090382,ENSG00000091651,ENSG00000096433,ENSG00000100473,ENSG00000100625,ENSG00000101224,ENSG00000101236,ENSG00000102034…
GO:CC	chromosome, centromeric region	GO:0000775	6.62046e-20	19.1791	235	329	33	21698	ENSG00000026508,ENSG00000043355,ENSG00000059804,ENSG00000070718,ENSG00000072571,ENSG00000075142,ENSG00000078081,ENSG00000078114,ENSG00000079819,ENSG00000082458,ENSG00000084207,ENSG00000084710,ENSG00000085491,ENSG00000088992,ENSG00000090382,ENSG00000091651,ENSG00000096433,ENSG00000100473,ENSG00000101224,ENSG00000101236,ENSG00000102034,ENSG00000103064,ENSG00000103253,ENSG00000103490,ENSG00000105048…
GO:CC	condensed chromosome	GO:0000793	1.383e-19	18.8592	259	329	34	21698	ENSG00000026508,ENSG00000043355,ENSG00000059804,ENSG00000070718,ENSG00000072571,ENSG00000075142,ENSG00000078081,ENSG00000078114,ENSG00000081760,ENSG00000082458,ENSG00000084207,ENSG00000084710,ENSG00000088992,ENSG00000090382,ENSG00000091651,ENSG00000100473,ENSG00000100625,ENSG00000101224,ENSG00000101236,ENSG00000102043,ENSG00000102572,ENSG00000102882,ENSG00000103064,ENSG00000103253,ENSG00000103490…
GO:CC	condensed chromosome, centromeric region	GO:0000779	4.28204e-17	16.3683	159	329	26	21698	ENSG00000026508,ENSG00000043355,ENSG00000059804,ENSG00000070718,ENSG00000072571,ENSG00000075142,ENSG00000078081,ENSG00000078114,ENSG00000082458,ENSG00000084207,ENSG00000084710,ENSG00000088992,ENSG00000091651,ENSG00000100473,ENSG00000101224,ENSG00000101236,ENSG00000103064,ENSG00000103253,ENSG00000103490,ENSG00000105048,ENSG00000105281,ENSG00000105929,ENSG00000106348,ENSG00000107731,ENSG00000114446…
GO:CC	kinetochore	GO:0000776	1.14178e-16	15.9424	149	329	25	21698	ENSG00000026508,ENSG00000043355,ENSG00000059804,ENSG00000072571,ENSG00000075142,ENSG00000078081,ENSG00000078114,ENSG00000082458,ENSG00000084207,ENSG00000084710,ENSG00000088992,ENSG00000091651,ENSG00000100473,ENSG00000101224,ENSG00000101236,ENSG00000103064,ENSG00000103253,ENSG00000103490,ENSG00000105048,ENSG00000105281,ENSG00000105929,ENSG00000106348,ENSG00000107731,ENSG00000114446,ENSG00000119227
GO:CC	intracellular non-membrane-bounded organelle	GO:0043232	4.3636e-16	15.3602	6424	329	173	21698	ENSG00000006016,ENSG00000006025,ENSG00000007402,ENSG00000007944,ENSG00000008300,ENSG00000010310,ENSG00000011638,ENSG00000011677,ENSG00000012779,ENSG00000013810,ENSG00000017483,ENSG00000021762,ENSG00000022567,ENSG00000024526,ENSG00000026508,ENSG00000035115,ENSG00000035664,ENSG00000043355,ENSG00000047597,ENSG00000049192,ENSG00000050405,ENSG00000050438,ENSG00000052850,ENSG00000053108,ENSG00000054690…
GO:CC	non-membrane-bounded organelle	GO:0043228	4.43913e-16	15.3527	6425	329	173	21698	ENSG00000006016,ENSG00000006025,ENSG00000007402,ENSG00000007944,ENSG00000008300,ENSG00000010310,ENSG00000011638,ENSG00000011677,ENSG00000012779,ENSG00000013810,ENSG00000017483,ENSG00000021762,ENSG00000022567,ENSG00000024526,ENSG00000026508,ENSG00000035115,ENSG00000035664,ENSG00000043355,ENSG00000047597,ENSG00000049192,ENSG00000050405,ENSG00000050438,ENSG00000052850,ENSG00000053108,ENSG00000054690…
GO:CC	nucleoplasm	GO:0005654	3.96534e-14	13.4017	4215	329	128	21698	ENSG00000002726,ENSG00000003147,ENSG00000006025,ENSG00000007038,ENSG00000007944,ENSG00000008300,ENSG00000012779,ENSG00000013810,ENSG00000021762,ENSG00000024526,ENSG00000026508,ENSG00000033170,ENSG00000034510,ENSG00000035115,ENSG00000035499,ENSG00000035664,ENSG00000037965,ENSG00000041982,ENSG00000043355,ENSG00000047597,ENSG00000049192,ENSG00000050344,ENSG00000050405,ENSG00000050438,ENSG00000053108…
GO:CC	DNA packaging complex	GO:0044815	1.58058e-13	12.8012	200	329	25	21698	ENSG00000006016,ENSG00000026508,ENSG00000070718,ENSG00000075142,ENSG00000081760,ENSG00000085276,ENSG00000085491,ENSG00000101236,ENSG00000102043,ENSG00000103064,ENSG00000105048,ENSG00000106683,ENSG00000111331,ENSG00000111716,ENSG00000112655,ENSG00000112742,ENSG00000112984,ENSG00000115325,ENSG00000115507,ENSG00000115641,ENSG00000116014,ENSG00000116017,ENSG00000116852,ENSG00000119314,ENSG00000120075
GO:CC	microtubule cytoskeleton	GO:0015630	6.4805e-13	12.1884	1339	329	62	21698	ENSG00000010310,ENSG00000011677,ENSG00000013810,ENSG00000017483,ENSG00000026508,ENSG00000035115,ENSG00000035664,ENSG00000043355,ENSG00000047597,ENSG00000050405,ENSG00000050438,ENSG00000054690,ENSG00000055118,ENSG00000072571,ENSG00000072864,ENSG00000074410,ENSG00000077152,ENSG00000078081,ENSG00000078114,ENSG00000078900,ENSG00000081059,ENSG00000082458,ENSG00000087053,ENSG00000087253,ENSG00000088992…
GO:CC	chromatin	GO:0000785	7.54431e-13	12.1224	1268	329	60	21698	ENSG00000006016,ENSG00000007402,ENSG00000012779,ENSG00000024526,ENSG00000052850,ENSG00000055118,ENSG00000068489,ENSG00000068796,ENSG00000071051,ENSG00000071539,ENSG00000072682,ENSG00000075142,ENSG00000075188,ENSG00000078114,ENSG00000079819,ENSG00000080839,ENSG00000085276,ENSG00000085491,ENSG00000096433,ENSG00000097046,ENSG00000099256,ENSG00000101868,ENSG00000102034,ENSG00000102882,ENSG00000102890…
GO:CC	protein-DNA complex	GO:0032993	4.82152e-11	10.3168	233	329	24	21698	ENSG00000012779,ENSG00000050405,ENSG00000053108,ENSG00000065357,ENSG00000075142,ENSG00000085276,ENSG00000085491,ENSG00000100526,ENSG00000102287,ENSG00000106683,ENSG00000111331,ENSG00000111716,ENSG00000112655,ENSG00000112742,ENSG00000112984,ENSG00000115325,ENSG00000115507,ENSG00000115641,ENSG00000116014,ENSG00000116017,ENSG00000116852,ENSG00000117724,ENSG00000119314,ENSG00000120075
GO:CC	spindle pole	GO:0000922	5.1738e-11	10.2862	171	329	21	21698	ENSG00000010310,ENSG00000017483,ENSG00000035115,ENSG00000035664,ENSG00000050438,ENSG00000054690,ENSG00000077152,ENSG00000078081,ENSG00000078114,ENSG00000087053,ENSG00000087253,ENSG00000088992,ENSG00000091651,ENSG00000093009,ENSG00000100162,ENSG00000100346,ENSG00000101210,ENSG00000105281,ENSG00000106348,ENSG00000107242,ENSG00000119042
GO:CC	mitotic spindle	GO:0072686	7.32142e-11	10.1354	174	329	21	21698	ENSG00000010310,ENSG00000035115,ENSG00000035664,ENSG00000050438,ENSG00000074410,ENSG00000082458,ENSG00000093009,ENSG00000099399,ENSG00000100036,ENSG00000100162,ENSG00000100346,ENSG00000100473,ENSG00000103253,ENSG00000105281,ENSG00000105929,ENSG00000106348,ENSG00000107242,ENSG00000107807,ENSG00000113758,ENSG00000119042,ENSG00000120093
GO:CC	supramolecular complex	GO:0099080	1.40779e-10	9.85146	1349	329	58	21698	ENSG00000010310,ENSG00000013810,ENSG00000022567,ENSG00000026508,ENSG00000035115,ENSG00000035664,ENSG00000043355,ENSG00000047597,ENSG00000059804,ENSG00000067057,ENSG00000069849,ENSG00000072571,ENSG00000072864,ENSG00000073792,ENSG00000075142,ENSG00000076003,ENSG00000078081,ENSG00000078114,ENSG00000078900,ENSG00000081059,ENSG00000082458,ENSG00000084207,ENSG00000084710,ENSG00000088992,ENSG00000089327…
GO:CC	nuclear chromosome	GO:0000228	9.22594e-10	9.03499	243	329	23	21698	ENSG00000008300,ENSG00000012779,ENSG00000043355,ENSG00000049192,ENSG00000050405,ENSG00000053108,ENSG00000065357,ENSG00000070718,ENSG00000078081,ENSG00000081760,ENSG00000090382,ENSG00000100625,ENSG00000101868,ENSG00000102043,ENSG00000102287,ENSG00000102882,ENSG00000105479,ENSG00000106348,ENSG00000116014,ENSG00000116017,ENSG00000116830,ENSG00000116852,ENSG00000118495
GO:CC	microtubule organizing center	GO:0005815	1.92505e-09	8.71556	826	329	42	21698	ENSG00000010310,ENSG00000011677,ENSG00000017483,ENSG00000026508,ENSG00000035115,ENSG00000050405,ENSG00000054690,ENSG00000055118,ENSG00000077152,ENSG00000078081,ENSG00000078114,ENSG00000082458,ENSG00000087053,ENSG00000087253,ENSG00000088992,ENSG00000090382,ENSG00000091651,ENSG00000093009,ENSG00000100036,ENSG00000100206,ENSG00000100346,ENSG00000100625,ENSG00000101210,ENSG00000101224,ENSG00000101367…
GO:CC	centrosome	GO:0005813	2.43921e-09	8.61275	628	329	36	21698	ENSG00000010310,ENSG00000011677,ENSG00000017483,ENSG00000026508,ENSG00000035115,ENSG00000050405,ENSG00000054690,ENSG00000055118,ENSG00000077152,ENSG00000078081,ENSG00000078114,ENSG00000087053,ENSG00000087253,ENSG00000088992,ENSG00000091651,ENSG00000093009,ENSG00000100036,ENSG00000100206,ENSG00000100346,ENSG00000100625,ENSG00000101210,ENSG00000101224,ENSG00000101367,ENSG00000102882,ENSG00000103253…
GO:CC	nucleosome	GO:0000786	5.00818e-09	8.30032	132	329	17	21698	ENSG00000075142,ENSG00000085276,ENSG00000085491,ENSG00000106683,ENSG00000111331,ENSG00000111716,ENSG00000112655,ENSG00000112742,ENSG00000112984,ENSG00000115325,ENSG00000115507,ENSG00000115641,ENSG00000116014,ENSG00000116017,ENSG00000116852,ENSG00000119314,ENSG00000120075
GO:CC	microtubule	GO:0005874	1.36871e-08	7.86369	444	329	29	21698	ENSG00000010310,ENSG00000013810,ENSG00000035115,ENSG00000035664,ENSG00000043355,ENSG00000047597,ENSG00000072864,ENSG00000078081,ENSG00000078900,ENSG00000081059,ENSG00000082458,ENSG00000093009,ENSG00000099399,ENSG00000100036,ENSG00000100162,ENSG00000100346,ENSG00000100473,ENSG00000101224,ENSG00000103253,ENSG00000105173,ENSG00000105929,ENSG00000106348,ENSG00000107807,ENSG00000111981,ENSG00000112562…
GO:CC	nuclear lumen	GO:0031981	3.5812e-08	7.44597	5500	329	136	21698	ENSG00000002726,ENSG00000003147,ENSG00000006025,ENSG00000007038,ENSG00000007944,ENSG00000008300,ENSG00000012779,ENSG00000013810,ENSG00000021762,ENSG00000024526,ENSG00000026508,ENSG00000033170,ENSG00000034510,ENSG00000035115,ENSG00000035499,ENSG00000035664,ENSG00000037965,ENSG00000041982,ENSG00000043355,ENSG00000047597,ENSG00000049192,ENSG00000050344,ENSG00000050405,ENSG00000050438,ENSG00000053108…
GO:CC	outer kinetochore	GO:0000940	7.88555e-08	7.10317	13	329	7	21698	ENSG00000026508,ENSG00000078114,ENSG00000091651,ENSG00000103253,ENSG00000103490,ENSG00000105929,ENSG00000106348
GO:CC	midbody	GO:0030496	1.06057e-07	6.97446	205	329	19	21698	ENSG00000006025,ENSG00000010310,ENSG00000035115,ENSG00000043355,ENSG00000047597,ENSG00000072864,ENSG00000074410,ENSG00000076003,ENSG00000078081,ENSG00000078114,ENSG00000078900,ENSG00000100036,ENSG00000100206,ENSG00000100346,ENSG00000100473,ENSG00000106348,ENSG00000107807,ENSG00000107819,ENSG00000119042
GO:CC	cytoskeleton	GO:0005856	5.22743e-07	6.28171	2355	329	73	21698	ENSG00000006025,ENSG00000010310,ENSG00000011677,ENSG00000013810,ENSG00000017483,ENSG00000022567,ENSG00000026508,ENSG00000035115,ENSG00000035664,ENSG00000043355,ENSG00000047597,ENSG00000050405,ENSG00000050438,ENSG00000054690,ENSG00000055118,ENSG00000064763,ENSG00000067057,ENSG00000072571,ENSG00000072864,ENSG00000074410,ENSG00000076003,ENSG00000077152,ENSG00000078081,ENSG00000078114,ENSG00000078900…
GO:CC	spindle midzone	GO:0051233	7.16854e-07	6.14457	36	329	9	21698	ENSG00000035115,ENSG00000050438,ENSG00000078900,ENSG00000082458,ENSG00000100346,ENSG00000100473,ENSG00000106348,ENSG00000113758,ENSG00000119042
GO:CC	intracellular organelle lumen	GO:0070013	7.61679e-07	6.11823	6625	329	151	21698	ENSG00000002726,ENSG00000003147,ENSG00000006025,ENSG00000007038,ENSG00000007944,ENSG00000008300,ENSG00000010292,ENSG00000012779,ENSG00000013810,ENSG00000021762,ENSG00000024526,ENSG00000026508,ENSG00000033170,ENSG00000034510,ENSG00000035115,ENSG00000035499,ENSG00000035664,ENSG00000037965,ENSG00000041982,ENSG00000043355,ENSG00000047597,ENSG00000049192,ENSG00000050344,ENSG00000050405,ENSG00000050438…
GO:CC	membrane-enclosed lumen	GO:0031974	7.70406e-07	6.11328	6626	329	151	21698	ENSG00000002726,ENSG00000003147,ENSG00000006025,ENSG00000007038,ENSG00000007944,ENSG00000008300,ENSG00000010292,ENSG00000012779,ENSG00000013810,ENSG00000021762,ENSG00000024526,ENSG00000026508,ENSG00000033170,ENSG00000034510,ENSG00000035115,ENSG00000035499,ENSG00000035664,ENSG00000037965,ENSG00000041982,ENSG00000043355,ENSG00000047597,ENSG00000049192,ENSG00000050344,ENSG00000050405,ENSG00000050438…
GO:CC	organelle lumen	GO:0043233	7.70406e-07	6.11328	6626	329	151	21698	ENSG00000002726,ENSG00000003147,ENSG00000006025,ENSG00000007038,ENSG00000007944,ENSG00000008300,ENSG00000010292,ENSG00000012779,ENSG00000013810,ENSG00000021762,ENSG00000024526,ENSG00000026508,ENSG00000033170,ENSG00000034510,ENSG00000035115,ENSG00000035499,ENSG00000035664,ENSG00000037965,ENSG00000041982,ENSG00000043355,ENSG00000047597,ENSG00000049192,ENSG00000050344,ENSG00000050405,ENSG00000050438…
GO:CC	kinesin complex	GO:0005871	9.66616e-07	6.01475	50	329	10	21698	ENSG00000072864,ENSG00000078900,ENSG00000082458,ENSG00000100036,ENSG00000100162,ENSG00000100346,ENSG00000101224,ENSG00000105173,ENSG00000113758,ENSG00000120093
GO:CC	spindle microtubule	GO:0005876	1.11377e-06	5.95321	82	329	12	21698	ENSG00000035115,ENSG00000043355,ENSG00000047597,ENSG00000082458,ENSG00000100162,ENSG00000100473,ENSG00000103253,ENSG00000105929,ENSG00000106348,ENSG00000107807,ENSG00000113758,ENSG00000119042
GO:CC	nucleus	GO:0005634	1.26469e-06	5.89802	10084	329	205	21698	ENSG00000002726,ENSG00000003147,ENSG00000006016,ENSG00000006025,ENSG00000006634,ENSG00000006704,ENSG00000007038,ENSG00000007402,ENSG00000007944,ENSG00000008300,ENSG00000010310,ENSG00000011332,ENSG00000011426,ENSG00000011638,ENSG00000012779,ENSG00000013810,ENSG00000017483,ENSG00000021762,ENSG00000024526,ENSG00000026508,ENSG00000033170,ENSG00000034510,ENSG00000035115,ENSG00000035499,ENSG00000035664…
GO:CC	microtubule associated complex	GO:0005875	5.43475e-05	4.26482	162	329	14	21698	ENSG00000035115,ENSG00000043355,ENSG00000072864,ENSG00000078900,ENSG00000082458,ENSG00000100036,ENSG00000100162,ENSG00000100346,ENSG00000101224,ENSG00000103742,ENSG00000105173,ENSG00000112562,ENSG00000113758,ENSG00000120093
GO:CC	supramolecular fiber	GO:0099512	5.79937e-05	4.23662	1001	329	38	21698	ENSG00000010310,ENSG00000013810,ENSG00000022567,ENSG00000035115,ENSG00000035664,ENSG00000043355,ENSG00000047597,ENSG00000067057,ENSG00000069849,ENSG00000072864,ENSG00000076003,ENSG00000078081,ENSG00000078900,ENSG00000081059,ENSG00000082458,ENSG00000089327,ENSG00000091490,ENSG00000093009,ENSG00000099399,ENSG00000100036,ENSG00000100162,ENSG00000100346,ENSG00000100473,ENSG00000101224,ENSG00000103253…
GO:CC	supramolecular polymer	GO:0099081	7.25679e-05	4.13926	1010	329	38	21698	ENSG00000010310,ENSG00000013810,ENSG00000022567,ENSG00000035115,ENSG00000035664,ENSG00000043355,ENSG00000047597,ENSG00000067057,ENSG00000069849,ENSG00000072864,ENSG00000076003,ENSG00000078081,ENSG00000078900,ENSG00000081059,ENSG00000082458,ENSG00000089327,ENSG00000091490,ENSG00000093009,ENSG00000099399,ENSG00000100036,ENSG00000100162,ENSG00000100346,ENSG00000100473,ENSG00000101224,ENSG00000103253…
GO:CC	polymeric cytoskeletal fiber	GO:0099513	7.79791e-05	4.10802	769	329	32	21698	ENSG00000010310,ENSG00000013810,ENSG00000035115,ENSG00000035664,ENSG00000043355,ENSG00000047597,ENSG00000072864,ENSG00000078081,ENSG00000078900,ENSG00000081059,ENSG00000082458,ENSG00000091490,ENSG00000093009,ENSG00000099399,ENSG00000100036,ENSG00000100162,ENSG00000100346,ENSG00000100473,ENSG00000101224,ENSG00000103253,ENSG00000105173,ENSG00000105929,ENSG00000106348,ENSG00000107807,ENSG00000111981…
GO:CC	CMG complex	GO:0071162	9.57797e-05	4.01873	11	329	5	21698	ENSG00000012779,ENSG00000050405,ENSG00000053108,ENSG00000065357,ENSG00000102287
GO:CC	DNA replication preinitiation complex	GO:0031261	0.000162154	3.79007	12	329	5	21698	ENSG00000012779,ENSG00000050405,ENSG00000053108,ENSG00000065357,ENSG00000102287
GO:CC	cytosol	GO:0005829	0.000182378	3.73903	5420	329	122	21698	ENSG00000003147,ENSG00000006025,ENSG00000006704,ENSG00000007944,ENSG00000007968,ENSG00000011426,ENSG00000011677,ENSG00000013810,ENSG00000017483,ENSG00000024526,ENSG00000025772,ENSG00000026508,ENSG00000035115,ENSG00000035664,ENSG00000037965,ENSG00000041982,ENSG00000043355,ENSG00000047597,ENSG00000049192,ENSG00000050438,ENSG00000051341,ENSG00000054690,ENSG00000059804,ENSG00000060982,ENSG00000064651…
GO:CC	intercellular bridge	GO:0045171	0.000386535	3.41281	92	329	10	21698	ENSG00000035664,ENSG00000050438,ENSG00000060982,ENSG00000072864,ENSG00000100036,ENSG00000100206,ENSG00000100346,ENSG00000100473,ENSG00000103253,ENSG00000119042
GO:CC	mitotic spindle midzone	GO:1990023	0.000399774	3.39819	14	329	5	21698	ENSG00000082458,ENSG00000100346,ENSG00000100473,ENSG00000113758,ENSG00000119042
GO:CC	condensed nuclear chromosome	GO:0000794	0.00109186	2.96183	81	329	9	21698	ENSG00000070718,ENSG00000078081,ENSG00000081760,ENSG00000100625,ENSG00000102043,ENSG00000102882,ENSG00000105479,ENSG00000106348,ENSG00000116830
GO:CC	NMS complex	GO:0031617	0.00392624	2.40602	4	329	3	21698	ENSG00000026508,ENSG00000101236,ENSG00000103064
GO:CC	mitotic checkpoint complex	GO:0033597	0.00392624	2.40602	4	329	3	21698	ENSG00000077152,ENSG00000103490,ENSG00000105281
GO:CC	Ndc80 complex	GO:0031262	0.00392624	2.40602	4	329	3	21698	ENSG00000026508,ENSG00000101236,ENSG00000103064
GO:CC	organelle	GO:0043226	0.00499144	2.30177	16739	329	284	21698	ENSG00000002726,ENSG00000003147,ENSG00000006016,ENSG00000006025,ENSG00000006047,ENSG00000006634,ENSG00000006704,ENSG00000007038,ENSG00000007402,ENSG00000007944,ENSG00000007968,ENSG00000008300,ENSG00000010292,ENSG00000010310,ENSG00000011332,ENSG00000011426,ENSG00000011638,ENSG00000011677,ENSG00000012779,ENSG00000013810,ENSG00000017483,ENSG00000021762,ENSG00000022567,ENSG00000024526,ENSG00000026508…
GO:CC	pronucleus	GO:0045120	0.0132397	1.87812	14	329	4	21698	ENSG00000035115,ENSG00000076003,ENSG00000078114,ENSG00000101464
GO:CC	replication fork	GO:0005657	0.0198075	1.70317	67	329	7	21698	ENSG00000008300,ENSG00000090889,ENSG00000101868,ENSG00000102882,ENSG00000115163,ENSG00000116830,ENSG00000118495
GO:CC	centriole	GO:0005814	0.0205613	1.68695	144	329	10	21698	ENSG00000017483,ENSG00000035115,ENSG00000090382,ENSG00000100206,ENSG00000101210,ENSG00000104738,ENSG00000104783,ENSG00000106348,ENSG00000111247,ENSG00000114268
GO:CC	membrane-bounded organelle	GO:0043227	0.0341814	1.46621	15617	329	266	21698	ENSG00000002726,ENSG00000003147,ENSG00000006016,ENSG00000006025,ENSG00000006634,ENSG00000006704,ENSG00000007038,ENSG00000007402,ENSG00000007944,ENSG00000007968,ENSG00000008300,ENSG00000010292,ENSG00000010310,ENSG00000011332,ENSG00000011426,ENSG00000011638,ENSG00000012779,ENSG00000013810,ENSG00000017483,ENSG00000021762,ENSG00000022567,ENSG00000024526,ENSG00000026508,ENSG00000033170,ENSG00000034510…
GO:CC	cyclin-dependent protein kinase holoenzyme complex	GO:0000307	0.0377562	1.42301	52	329	6	21698	ENSG00000084731,ENSG00000091651,ENSG00000101464,ENSG00000103222,ENSG00000104783,ENSG00000107807
KEGG	Cell cycle	KEGG:04110	1.20638e-13	12.9185	120	135	21	7559	ENSG00000002726,ENSG00000012779,ENSG00000049192,ENSG00000050405,ENSG00000050438,ENSG00000054690,ENSG00000055118,ENSG00000072571,ENSG00000077152,ENSG00000087586,ENSG00000091651,ENSG00000101464,ENSG00000102882,ENSG00000103490,ENSG00000104112,ENSG00000105261,ENSG00000105281,ENSG00000105376,ENSG00000106348,ENSG00000107731,ENSG00000107807
KEGG	Systemic lupus erythematosus	KEGG:05322	4.46702e-06	5.34998	127	135	14	7559	ENSG00000085491,ENSG00000111331,ENSG00000111716,ENSG00000112655,ENSG00000112742,ENSG00000112984,ENSG00000115325,ENSG00000115507,ENSG00000115641,ENSG00000116014,ENSG00000116017,ENSG00000116852,ENSG00000119314,ENSG00000120075
KEGG	Alcoholism	KEGG:05034	4.82364e-05	4.31662	177	135	15	7559	ENSG00000067225,ENSG00000085491,ENSG00000111331,ENSG00000111716,ENSG00000112655,ENSG00000112742,ENSG00000112984,ENSG00000115325,ENSG00000115507,ENSG00000115641,ENSG00000116014,ENSG00000116017,ENSG00000116852,ENSG00000119314,ENSG00000120075
KEGG	Progesterone-mediated oocyte maturation	KEGG:04914	9.92352e-05	4.00333	97	135	11	7559	ENSG00000035115,ENSG00000054690,ENSG00000087586,ENSG00000091651,ENSG00000101464,ENSG00000104112,ENSG00000105261,ENSG00000105281,ENSG00000106348,ENSG00000107731,ENSG00000107807
KEGG	Neutrophil extracellular trap formation	KEGG:04613	0.00042763	3.36893	184	135	14	7559	ENSG00000085491,ENSG00000111331,ENSG00000111716,ENSG00000112655,ENSG00000112742,ENSG00000112984,ENSG00000115325,ENSG00000115507,ENSG00000115641,ENSG00000116014,ENSG00000116017,ENSG00000116852,ENSG00000119314,ENSG00000120075
KEGG	Oocyte meiosis	KEGG:04114	0.00103622	2.98455	123	135	11	7559	ENSG00000035115,ENSG00000077152,ENSG00000087586,ENSG00000088992,ENSG00000091651,ENSG00000104112,ENSG00000105281,ENSG00000105376,ENSG00000106348,ENSG00000107731,ENSG00000107807
KEGG	p53 signaling pathway	KEGG:04115	0.0261711	1.58218	72	135	7	7559	ENSG00000013810,ENSG00000024526,ENSG00000091651,ENSG00000101132,ENSG00000102882,ENSG00000107807,ENSG00000108106
REAC	Cell Cycle	REAC:R-HSA-1640170	8.8683e-37	36.0522	678	217	78	10770	ENSG00000002726,ENSG00000008300,ENSG00000011677,ENSG00000012779,ENSG00000013810,ENSG00000026508,ENSG00000035115,ENSG00000035664,ENSG00000043355,ENSG00000049192,ENSG00000050344,ENSG00000050405,ENSG00000050438,ENSG00000053108,ENSG00000053524,ENSG00000054690,ENSG00000055118,ENSG00000059804,ENSG00000065357,ENSG00000069011,ENSG00000070718,ENSG00000071051,ENSG00000072864,ENSG00000075142,ENSG00000077152…
REAC	Cell Cycle, Mitotic	REAC:R-HSA-69278	2.17814e-33	32.6619	548	217	68	10770	ENSG00000002726,ENSG00000008300,ENSG00000011677,ENSG00000012779,ENSG00000013810,ENSG00000026508,ENSG00000035115,ENSG00000035664,ENSG00000043355,ENSG00000049192,ENSG00000050405,ENSG00000050438,ENSG00000053108,ENSG00000053524,ENSG00000054690,ENSG00000055118,ENSG00000059804,ENSG00000065357,ENSG00000069011,ENSG00000070718,ENSG00000071051,ENSG00000072864,ENSG00000075142,ENSG00000077152,ENSG00000078081…
REAC	Cell Cycle Checkpoints	REAC:R-HSA-69620	5.35963e-25	24.2709	290	217	45	10770	ENSG00000002726,ENSG00000008300,ENSG00000012779,ENSG00000013810,ENSG00000026508,ENSG00000043355,ENSG00000049192,ENSG00000050344,ENSG00000050405,ENSG00000050438,ENSG00000059804,ENSG00000065357,ENSG00000069011,ENSG00000075142,ENSG00000077152,ENSG00000078114,ENSG00000082458,ENSG00000084207,ENSG00000085491,ENSG00000087586,ENSG00000088992,ENSG00000090889,ENSG00000091651,ENSG00000100473,ENSG00000101224…
REAC	M Phase	REAC:R-HSA-68886	5.17636e-17	16.286	407	217	43	10770	ENSG00000026508,ENSG00000043355,ENSG00000059804,ENSG00000069011,ENSG00000070718,ENSG00000072864,ENSG00000075142,ENSG00000077152,ENSG00000078081,ENSG00000078114,ENSG00000081760,ENSG00000082458,ENSG00000084207,ENSG00000085491,ENSG00000088992,ENSG00000091651,ENSG00000100036,ENSG00000100473,ENSG00000101210,ENSG00000101224,ENSG00000101236,ENSG00000102034,ENSG00000102043,ENSG00000103064,ENSG00000103253…
REAC	RHO GTPase Effectors	REAC:R-HSA-195258	8.44522e-15	14.0734	319	217	36	10770	ENSG00000026508,ENSG00000043355,ENSG00000059804,ENSG00000075142,ENSG00000077152,ENSG00000078114,ENSG00000078900,ENSG00000082458,ENSG00000084207,ENSG00000085491,ENSG00000088992,ENSG00000100473,ENSG00000101003,ENSG00000101224,ENSG00000101236,ENSG00000103064,ENSG00000103253,ENSG00000103490,ENSG00000104055,ENSG00000104112,ENSG00000105048,ENSG00000105281,ENSG00000106348,ENSG00000107731,ENSG00000111716…
REAC	Resolution of Sister Chromatid Cohesion	REAC:R-HSA-2500257	1.23157e-13	12.9095	123	217	23	10770	ENSG00000026508,ENSG00000043355,ENSG00000059804,ENSG00000075142,ENSG00000077152,ENSG00000078114,ENSG00000082458,ENSG00000084207,ENSG00000088992,ENSG00000091651,ENSG00000100473,ENSG00000101224,ENSG00000101236,ENSG00000102034,ENSG00000103064,ENSG00000103253,ENSG00000103490,ENSG00000105048,ENSG00000105281,ENSG00000106348,ENSG00000107731,ENSG00000107807,ENSG00000114446
REAC	Mitotic Prometaphase	REAC:R-HSA-68877	1.40294e-13	12.853	199	217	28	10770	ENSG00000026508,ENSG00000043355,ENSG00000059804,ENSG00000070718,ENSG00000075142,ENSG00000077152,ENSG00000078081,ENSG00000078114,ENSG00000081760,ENSG00000082458,ENSG00000084207,ENSG00000088992,ENSG00000091651,ENSG00000100473,ENSG00000101210,ENSG00000101224,ENSG00000101236,ENSG00000102034,ENSG00000103064,ENSG00000103253,ENSG00000103490,ENSG00000105048,ENSG00000105281,ENSG00000106348,ENSG00000107731…
REAC	Amplification of signal from the kinetochores	REAC:R-HSA-141424	5.44589e-13	12.2639	92	217	20	10770	ENSG00000026508,ENSG00000043355,ENSG00000059804,ENSG00000075142,ENSG00000077152,ENSG00000078114,ENSG00000082458,ENSG00000084207,ENSG00000088992,ENSG00000100473,ENSG00000101224,ENSG00000101236,ENSG00000103064,ENSG00000103253,ENSG00000103490,ENSG00000105048,ENSG00000105281,ENSG00000106348,ENSG00000107731,ENSG00000114446
REAC	Amplification of signal from unattached kinetochores via a MAD2 inhibitory signal	REAC:R-HSA-141444	5.44589e-13	12.2639	92	217	20	10770	ENSG00000026508,ENSG00000043355,ENSG00000059804,ENSG00000075142,ENSG00000077152,ENSG00000078114,ENSG00000082458,ENSG00000084207,ENSG00000088992,ENSG00000100473,ENSG00000101224,ENSG00000101236,ENSG00000103064,ENSG00000103253,ENSG00000103490,ENSG00000105048,ENSG00000105281,ENSG00000106348,ENSG00000107731,ENSG00000114446
REAC	Mitotic Spindle Checkpoint	REAC:R-HSA-69618	1.37814e-12	11.8607	109	217	21	10770	ENSG00000026508,ENSG00000043355,ENSG00000059804,ENSG00000069011,ENSG00000075142,ENSG00000077152,ENSG00000078114,ENSG00000082458,ENSG00000084207,ENSG00000088992,ENSG00000100473,ENSG00000101224,ENSG00000101236,ENSG00000103064,ENSG00000103253,ENSG00000103490,ENSG00000105048,ENSG00000105281,ENSG00000106348,ENSG00000107731,ENSG00000114446
REAC	EML4 and NUDC in mitotic spindle formation	REAC:R-HSA-9648025	5.05589e-11	10.2962	115	217	20	10770	ENSG00000026508,ENSG00000043355,ENSG00000059804,ENSG00000075142,ENSG00000077152,ENSG00000078114,ENSG00000082458,ENSG00000084207,ENSG00000088992,ENSG00000100473,ENSG00000101224,ENSG00000101236,ENSG00000103064,ENSG00000103253,ENSG00000103490,ENSG00000105048,ENSG00000105281,ENSG00000106348,ENSG00000107731,ENSG00000114446
REAC	G2/M Checkpoints	REAC:R-HSA-69481	1.34706e-10	9.87061	168	217	23	10770	ENSG00000002726,ENSG00000008300,ENSG00000012779,ENSG00000013810,ENSG00000049192,ENSG00000050344,ENSG00000050405,ENSG00000050438,ENSG00000065357,ENSG00000085491,ENSG00000087586,ENSG00000090889,ENSG00000091651,ENSG00000102882,ENSG00000104112,ENSG00000105261,ENSG00000107807,ENSG00000108821,ENSG00000112984,ENSG00000115641,ENSG00000116014,ENSG00000116830,ENSG00000120075
REAC	RHO GTPases Activate Formins	REAC:R-HSA-5663220	1.37523e-10	9.86162	136	217	21	10770	ENSG00000026508,ENSG00000043355,ENSG00000059804,ENSG00000075142,ENSG00000077152,ENSG00000078114,ENSG00000082458,ENSG00000084207,ENSG00000088992,ENSG00000100473,ENSG00000101003,ENSG00000101224,ENSG00000101236,ENSG00000103064,ENSG00000103253,ENSG00000103490,ENSG00000105048,ENSG00000105281,ENSG00000106348,ENSG00000107731,ENSG00000114446
REAC	Separation of Sister Chromatids	REAC:R-HSA-2467813	1.50006e-09	8.82389	188	217	23	10770	ENSG00000026508,ENSG00000043355,ENSG00000059804,ENSG00000069011,ENSG00000075142,ENSG00000077152,ENSG00000078114,ENSG00000082458,ENSG00000084207,ENSG00000088992,ENSG00000100473,ENSG00000101224,ENSG00000101236,ENSG00000102034,ENSG00000103064,ENSG00000103253,ENSG00000103490,ENSG00000105048,ENSG00000105281,ENSG00000105376,ENSG00000106348,ENSG00000107731,ENSG00000114446
REAC	Activation of ATR in response to replication stress	REAC:R-HSA-176187	1.81877e-09	8.74022	37	217	12	10770	ENSG00000002726,ENSG00000008300,ENSG00000012779,ENSG00000049192,ENSG00000050344,ENSG00000050405,ENSG00000050438,ENSG00000065357,ENSG00000090889,ENSG00000102882,ENSG00000104112,ENSG00000105261
REAC	Mitotic Anaphase	REAC:R-HSA-68882	1.93438e-09	8.71346	228	217	25	10770	ENSG00000026508,ENSG00000043355,ENSG00000059804,ENSG00000069011,ENSG00000075142,ENSG00000077152,ENSG00000078114,ENSG00000082458,ENSG00000084207,ENSG00000088992,ENSG00000091651,ENSG00000100473,ENSG00000101224,ENSG00000101236,ENSG00000102034,ENSG00000103064,ENSG00000103253,ENSG00000103490,ENSG00000105048,ENSG00000105281,ENSG00000105376,ENSG00000106348,ENSG00000107731,ENSG00000107807,ENSG00000114446
REAC	Mitotic Metaphase and Anaphase	REAC:R-HSA-2555396	2.13368e-09	8.67087	229	217	25	10770	ENSG00000026508,ENSG00000043355,ENSG00000059804,ENSG00000069011,ENSG00000075142,ENSG00000077152,ENSG00000078114,ENSG00000082458,ENSG00000084207,ENSG00000088992,ENSG00000091651,ENSG00000100473,ENSG00000101224,ENSG00000101236,ENSG00000102034,ENSG00000103064,ENSG00000103253,ENSG00000103490,ENSG00000105048,ENSG00000105281,ENSG00000105376,ENSG00000106348,ENSG00000107731,ENSG00000107807,ENSG00000114446
REAC	Signaling by Rho GTPases	REAC:R-HSA-194315	5.72682e-08	7.24209	702	217	42	10770	ENSG00000006025,ENSG00000006747,ENSG00000026508,ENSG00000043355,ENSG00000059804,ENSG00000074410,ENSG00000075142,ENSG00000077152,ENSG00000078114,ENSG00000078900,ENSG00000082458,ENSG00000084207,ENSG00000085491,ENSG00000088992,ENSG00000100100,ENSG00000100473,ENSG00000101003,ENSG00000101224,ENSG00000101236,ENSG00000103064,ENSG00000103253,ENSG00000103490,ENSG00000104055,ENSG00000104112,ENSG00000105048…
REAC	Polo-like kinase mediated events	REAC:R-HSA-156711	6.30328e-08	7.20043	15	217	8	10770	ENSG00000053524,ENSG00000071051,ENSG00000078114,ENSG00000087586,ENSG00000091651,ENSG00000104112,ENSG00000105261,ENSG00000106348
REAC	Condensation of Prophase Chromosomes	REAC:R-HSA-2299718	7.16267e-08	7.14492	73	217	14	10770	ENSG00000085491,ENSG00000091651,ENSG00000102043,ENSG00000106348,ENSG00000107807,ENSG00000111716,ENSG00000112655,ENSG00000112984,ENSG00000115507,ENSG00000115641,ENSG00000116014,ENSG00000116017,ENSG00000116852,ENSG00000120075
REAC	Signaling by Rho GTPases, Miro GTPases and RHOBTB3	REAC:R-HSA-9716542	1.10837e-07	6.95532	717	217	42	10770	ENSG00000006025,ENSG00000006747,ENSG00000026508,ENSG00000043355,ENSG00000059804,ENSG00000074410,ENSG00000075142,ENSG00000077152,ENSG00000078114,ENSG00000078900,ENSG00000082458,ENSG00000084207,ENSG00000085491,ENSG00000088992,ENSG00000100100,ENSG00000100473,ENSG00000101003,ENSG00000101224,ENSG00000101236,ENSG00000103064,ENSG00000103253,ENSG00000103490,ENSG00000104055,ENSG00000104112,ENSG00000105048…
REAC	Cyclin A/B1/B2 associated events during G2/M transition	REAC:R-HSA-69273	3.31584e-07	6.47941	25	217	9	10770	ENSG00000054690,ENSG00000071051,ENSG00000087586,ENSG00000091651,ENSG00000101464,ENSG00000104112,ENSG00000105261,ENSG00000106348,ENSG00000107807
REAC	Chromosome Maintenance	REAC:R-HSA-73886	1.14973e-06	5.9394	139	217	17	10770	ENSG00000059804,ENSG00000075142,ENSG00000084207,ENSG00000084710,ENSG00000085491,ENSG00000089472,ENSG00000090889,ENSG00000096433,ENSG00000101464,ENSG00000112655,ENSG00000112984,ENSG00000115507,ENSG00000115641,ENSG00000116014,ENSG00000116830,ENSG00000119227,ENSG00000120075
REAC	HDACs deacetylate histones	REAC:R-HSA-3214815	2.32456e-06	5.63366	94	217	14	10770	ENSG00000085491,ENSG00000111331,ENSG00000111716,ENSG00000112655,ENSG00000112742,ENSG00000112984,ENSG00000115325,ENSG00000115507,ENSG00000115641,ENSG00000116014,ENSG00000116017,ENSG00000116852,ENSG00000119314,ENSG00000120075
REAC	Diseases of programmed cell death	REAC:R-HSA-9645723	6.87978e-06	5.16243	102	217	14	10770	ENSG00000035499,ENSG00000054690,ENSG00000085491,ENSG00000104112,ENSG00000105261,ENSG00000111716,ENSG00000112655,ENSG00000112984,ENSG00000115507,ENSG00000115641,ENSG00000116014,ENSG00000116017,ENSG00000116852,ENSG00000120075
REAC	Mitotic G2-G2/M phases	REAC:R-HSA-453274	7.1099e-06	5.14814	197	217	19	10770	ENSG00000011677,ENSG00000013810,ENSG00000035115,ENSG00000035664,ENSG00000053524,ENSG00000054690,ENSG00000055118,ENSG00000071051,ENSG00000078081,ENSG00000078114,ENSG00000087586,ENSG00000091651,ENSG00000101210,ENSG00000101464,ENSG00000104112,ENSG00000105261,ENSG00000106348,ENSG00000107807,ENSG00000119640
REAC	Meiotic recombination	REAC:R-HSA-912446	8.01509e-06	5.09609	87	217	13	10770	ENSG00000082269,ENSG00000085491,ENSG00000100625,ENSG00000111716,ENSG00000112655,ENSG00000112984,ENSG00000115507,ENSG00000115641,ENSG00000116014,ENSG00000116017,ENSG00000116830,ENSG00000116852,ENSG00000120075
REAC	Nucleosome assembly	REAC:R-HSA-774815	9.53591e-06	5.02064	73	217	12	10770	ENSG00000059804,ENSG00000075142,ENSG00000084207,ENSG00000084710,ENSG00000085491,ENSG00000112655,ENSG00000112984,ENSG00000115507,ENSG00000115641,ENSG00000116014,ENSG00000119227,ENSG00000120075
REAC	Deposition of new CENPA-containing nucleosomes at the centromere	REAC:R-HSA-606279	9.53591e-06	5.02064	73	217	12	10770	ENSG00000059804,ENSG00000075142,ENSG00000084207,ENSG00000084710,ENSG00000085491,ENSG00000112655,ENSG00000112984,ENSG00000115507,ENSG00000115641,ENSG00000116014,ENSG00000119227,ENSG00000120075
REAC	Transcriptional regulation of granulopoiesis	REAC:R-HSA-9616222	1.0629e-05	4.97351	89	217	13	10770	ENSG00000055118,ENSG00000085491,ENSG00000100526,ENSG00000104140,ENSG00000111716,ENSG00000112655,ENSG00000112984,ENSG00000115507,ENSG00000115641,ENSG00000116014,ENSG00000116017,ENSG00000116852,ENSG00000120075
REAC	Kinesins	REAC:R-HSA-983189	1.15097e-05	4.93894	60	217	11	10770	ENSG00000047597,ENSG00000072864,ENSG00000082458,ENSG00000100036,ENSG00000100162,ENSG00000100346,ENSG00000100473,ENSG00000101224,ENSG00000105173,ENSG00000113758,ENSG00000120093
REAC	HCMV Late Events	REAC:R-HSA-9610379	2.60977e-05	4.5834	113	217	14	10770	ENSG00000085491,ENSG00000111331,ENSG00000111716,ENSG00000112655,ENSG00000112742,ENSG00000112984,ENSG00000115325,ENSG00000115507,ENSG00000115641,ENSG00000116014,ENSG00000116017,ENSG00000116852,ENSG00000119314,ENSG00000120075
REAC	DNA methylation	REAC:R-HSA-5334118	2.75201e-05	4.56035	65	217	11	10770	ENSG00000035499,ENSG00000085491,ENSG00000111716,ENSG00000112655,ENSG00000112984,ENSG00000115507,ENSG00000115641,ENSG00000116014,ENSG00000116017,ENSG00000116852,ENSG00000120075
REAC	G2/M Transition	REAC:R-HSA-69275	3.40734e-05	4.46758	195	217	18	10770	ENSG00000011677,ENSG00000013810,ENSG00000035115,ENSG00000035664,ENSG00000053524,ENSG00000054690,ENSG00000071051,ENSG00000078081,ENSG00000078114,ENSG00000087586,ENSG00000091651,ENSG00000101210,ENSG00000101464,ENSG00000104112,ENSG00000105261,ENSG00000106348,ENSG00000107807,ENSG00000119640
REAC	Homology Directed Repair	REAC:R-HSA-5693538	5.10383e-05	4.2921	138	217	15	10770	ENSG00000007944,ENSG00000050344,ENSG00000071539,ENSG00000085491,ENSG00000090889,ENSG00000100625,ENSG00000101464,ENSG00000102882,ENSG00000108821,ENSG00000112984,ENSG00000115163,ENSG00000115641,ENSG00000116014,ENSG00000116830,ENSG00000120075
REAC	Reproduction	REAC:R-HSA-1474165	8.19519e-05	4.08644	143	217	15	10770	ENSG00000082269,ENSG00000085491,ENSG00000100625,ENSG00000104341,ENSG00000111716,ENSG00000112655,ENSG00000112984,ENSG00000114646,ENSG00000115507,ENSG00000115641,ENSG00000116014,ENSG00000116017,ENSG00000116830,ENSG00000116852,ENSG00000120075
REAC	DNA Repair	REAC:R-HSA-73894	8.94298e-05	4.04852	329	217	23	10770	ENSG00000007944,ENSG00000021762,ENSG00000050344,ENSG00000070669,ENSG00000071539,ENSG00000085491,ENSG00000090889,ENSG00000100625,ENSG00000101052,ENSG00000101367,ENSG00000101464,ENSG00000102882,ENSG00000106268,ENSG00000108821,ENSG00000111424,ENSG00000112655,ENSG00000112984,ENSG00000115163,ENSG00000115507,ENSG00000115641,ENSG00000116014,ENSG00000116830,ENSG00000120075
REAC	Defective pyroptosis	REAC:R-HSA-9710421	9.49984e-05	4.02228	73	217	11	10770	ENSG00000035499,ENSG00000085491,ENSG00000111716,ENSG00000112655,ENSG00000112984,ENSG00000115507,ENSG00000115641,ENSG00000116014,ENSG00000116017,ENSG00000116852,ENSG00000120075
REAC	PRC2 methylates histones and DNA	REAC:R-HSA-212300	9.49984e-05	4.02228	73	217	11	10770	ENSG00000035499,ENSG00000085491,ENSG00000111716,ENSG00000112655,ENSG00000112984,ENSG00000115507,ENSG00000115641,ENSG00000116014,ENSG00000116017,ENSG00000116852,ENSG00000120075
REAC	Mitotic G1 phase and G1/S transition	REAC:R-HSA-453279	0.000117949	3.9283	147	217	15	10770	ENSG00000002726,ENSG00000008300,ENSG00000012779,ENSG00000049192,ENSG00000050405,ENSG00000050438,ENSG00000053524,ENSG00000055118,ENSG00000065357,ENSG00000090382,ENSG00000091651,ENSG00000101464,ENSG00000105261,ENSG00000107807,ENSG00000108106
REAC	Formation of the beta-catenin:TCF transactivating complex	REAC:R-HSA-201722	0.000118975	3.92455	91	217	12	10770	ENSG00000033170,ENSG00000085491,ENSG00000100526,ENSG00000111716,ENSG00000112655,ENSG00000112984,ENSG00000115507,ENSG00000115641,ENSG00000116014,ENSG00000116017,ENSG00000116852,ENSG00000120075
REAC	Pre-NOTCH Transcription and Translation	REAC:R-HSA-1912408	0.000151627	3.81922	93	217	12	10770	ENSG00000055118,ENSG00000085491,ENSG00000104140,ENSG00000111716,ENSG00000112655,ENSG00000112984,ENSG00000115507,ENSG00000115641,ENSG00000116014,ENSG00000116017,ENSG00000116852,ENSG00000120075
REAC	Cellular Senescence	REAC:R-HSA-2559583	0.000181296	3.74161	195	217	17	10770	ENSG00000055118,ENSG00000069011,ENSG00000085276,ENSG00000085491,ENSG00000099256,ENSG00000101464,ENSG00000106683,ENSG00000108576,ENSG00000111716,ENSG00000112655,ENSG00000112984,ENSG00000115507,ENSG00000115641,ENSG00000116014,ENSG00000116017,ENSG00000116852,ENSG00000120075
REAC	HDR through Homologous Recombination (HRR) or Single Strand Annealing (SSA)	REAC:R-HSA-5693567	0.000185933	3.73064	132	217	14	10770	ENSG00000050344,ENSG00000071539,ENSG00000085491,ENSG00000090889,ENSG00000100625,ENSG00000101464,ENSG00000102882,ENSG00000108821,ENSG00000112984,ENSG00000115163,ENSG00000115641,ENSG00000116014,ENSG00000116830,ENSG00000120075
REAC	G2/M DNA damage checkpoint	REAC:R-HSA-69473	0.000192027	3.71664	95	217	12	10770	ENSG00000085491,ENSG00000090889,ENSG00000091651,ENSG00000102882,ENSG00000104112,ENSG00000107807,ENSG00000108821,ENSG00000112984,ENSG00000115641,ENSG00000116014,ENSG00000116830,ENSG00000120075
REAC	RNA Polymerase I Promoter Opening	REAC:R-HSA-73728	0.000208729	3.68042	63	217	10	10770	ENSG00000085491,ENSG00000111716,ENSG00000112655,ENSG00000112984,ENSG00000115507,ENSG00000115641,ENSG00000116014,ENSG00000116017,ENSG00000116852,ENSG00000120075
REAC	HCMV Early Events	REAC:R-HSA-9609690	0.000245467	3.61001	135	217	14	10770	ENSG00000085491,ENSG00000111331,ENSG00000111716,ENSG00000112655,ENSG00000112742,ENSG00000112984,ENSG00000115325,ENSG00000115507,ENSG00000115641,ENSG00000116014,ENSG00000116017,ENSG00000116852,ENSG00000119314,ENSG00000120075
REAC	Mitotic Prophase	REAC:R-HSA-68875	0.000245467	3.61001	135	217	14	10770	ENSG00000085491,ENSG00000091651,ENSG00000102043,ENSG00000106348,ENSG00000107807,ENSG00000111716,ENSG00000112655,ENSG00000112984,ENSG00000115507,ENSG00000115641,ENSG00000116014,ENSG00000116017,ENSG00000116852,ENSG00000120075
REAC	DNA Damage/Telomere Stress Induced Senescence	REAC:R-HSA-2559586	0.000247209	3.60694	80	217	11	10770	ENSG00000085276,ENSG00000085491,ENSG00000099256,ENSG00000101464,ENSG00000106683,ENSG00000112655,ENSG00000112984,ENSG00000115507,ENSG00000115641,ENSG00000116014,ENSG00000120075
REAC	G0 and Early G1	REAC:R-HSA-1538133	0.000269095	3.57009	26	217	7	10770	ENSG00000050438,ENSG00000053524,ENSG00000055118,ENSG00000090382,ENSG00000101464,ENSG00000105261,ENSG00000107807
REAC	Meiosis	REAC:R-HSA-1500620	0.000284759	3.54552	117	217	13	10770	ENSG00000082269,ENSG00000085491,ENSG00000100625,ENSG00000111716,ENSG00000112655,ENSG00000112984,ENSG00000115507,ENSG00000115641,ENSG00000116014,ENSG00000116017,ENSG00000116830,ENSG00000116852,ENSG00000120075
REAC	Activated PKN1 stimulates transcription of AR (androgen receptor) regulated genes KLK2 and KLK3	REAC:R-HSA-5625886	0.000377531	3.42305	67	217	10	10770	ENSG00000085491,ENSG00000111716,ENSG00000112655,ENSG00000112984,ENSG00000115507,ENSG00000115641,ENSG00000116014,ENSG00000116017,ENSG00000116852,ENSG00000120075
REAC	S Phase	REAC:R-HSA-69242	0.000384622	3.41497	161	217	15	10770	ENSG00000012779,ENSG00000049192,ENSG00000050405,ENSG00000050438,ENSG00000053108,ENSG00000054690,ENSG00000055118,ENSG00000065357,ENSG00000069011,ENSG00000090889,ENSG00000101464,ENSG00000102034,ENSG00000102287,ENSG00000105261,ENSG00000107821
REAC	HATs acetylate histones	REAC:R-HSA-3214847	0.000418259	3.37856	141	217	14	10770	ENSG00000085491,ENSG00000111331,ENSG00000111716,ENSG00000112655,ENSG00000112742,ENSG00000112984,ENSG00000115325,ENSG00000115507,ENSG00000115641,ENSG00000116014,ENSG00000116017,ENSG00000116852,ENSG00000119314,ENSG00000120075
REAC	SIRT1 negatively regulates rRNA expression	REAC:R-HSA-427359	0.000434915	3.3616	68	217	10	10770	ENSG00000085491,ENSG00000111716,ENSG00000112655,ENSG00000112984,ENSG00000115507,ENSG00000115641,ENSG00000116014,ENSG00000116017,ENSG00000116852,ENSG00000120075
REAC	DNA Double-Strand Break Repair	REAC:R-HSA-5693532	0.000613609	3.21211	167	217	15	10770	ENSG00000007944,ENSG00000050344,ENSG00000071539,ENSG00000085491,ENSG00000090889,ENSG00000100625,ENSG00000101464,ENSG00000102882,ENSG00000108821,ENSG00000112984,ENSG00000115163,ENSG00000115641,ENSG00000116014,ENSG00000116830,ENSG00000120075
REAC	Regulation of mitotic cell cycle	REAC:R-HSA-453276	0.000655759	3.18326	88	217	11	10770	ENSG00000035115,ENSG00000069011,ENSG00000077152,ENSG00000078081,ENSG00000091651,ENSG00000101464,ENSG00000103490,ENSG00000105281,ENSG00000105376,ENSG00000106348,ENSG00000107807
REAC	APC/C-mediated degradation of cell cycle proteins	REAC:R-HSA-174143	0.000655759	3.18326	88	217	11	10770	ENSG00000035115,ENSG00000069011,ENSG00000077152,ENSG00000078081,ENSG00000091651,ENSG00000101464,ENSG00000103490,ENSG00000105281,ENSG00000105376,ENSG00000106348,ENSG00000107807
REAC	DNA Replication	REAC:R-HSA-69306	0.000801323	3.09619	128	217	13	10770	ENSG00000002726,ENSG00000008300,ENSG00000012779,ENSG00000049192,ENSG00000050405,ENSG00000050438,ENSG00000053108,ENSG00000055118,ENSG00000065357,ENSG00000069011,ENSG00000090889,ENSG00000101464,ENSG00000102287
REAC	Pre-NOTCH Expression and Processing	REAC:R-HSA-1912422	0.000859364	3.06582	109	217	12	10770	ENSG00000055118,ENSG00000085491,ENSG00000104140,ENSG00000111716,ENSG00000112655,ENSG00000112984,ENSG00000115507,ENSG00000115641,ENSG00000116014,ENSG00000116017,ENSG00000116852,ENSG00000120075
REAC	G1/S Transition	REAC:R-HSA-69206	0.000955652	3.0197	130	217	13	10770	ENSG00000002726,ENSG00000008300,ENSG00000012779,ENSG00000049192,ENSG00000050405,ENSG00000050438,ENSG00000055118,ENSG00000065357,ENSG00000091651,ENSG00000101464,ENSG00000105261,ENSG00000107807,ENSG00000108106
REAC	Unwinding of DNA	REAC:R-HSA-176974	0.00103633	2.9845	12	217	5	10770	ENSG00000012779,ENSG00000050405,ENSG00000053108,ENSG00000065357,ENSG00000102287
REAC	Phosphorylation of Emi1	REAC:R-HSA-176417	0.00107877	2.96707	6	217	4	10770	ENSG00000077152,ENSG00000091651,ENSG00000106348,ENSG00000107807
REAC	Telomere Maintenance	REAC:R-HSA-157579	0.0011487	2.93979	112	217	12	10770	ENSG00000085491,ENSG00000089472,ENSG00000090889,ENSG00000096433,ENSG00000101464,ENSG00000112655,ENSG00000112984,ENSG00000115507,ENSG00000115641,ENSG00000116014,ENSG00000116830,ENSG00000120075
REAC	Senescence-Associated Secretory Phenotype (SASP)	REAC:R-HSA-2559582	0.0011487	2.93979	112	217	12	10770	ENSG00000069011,ENSG00000085491,ENSG00000101464,ENSG00000111716,ENSG00000112655,ENSG00000112984,ENSG00000115507,ENSG00000115641,ENSG00000116014,ENSG00000116017,ENSG00000116852,ENSG00000120075
REAC	ERCC6 (CSB) and EHMT2 (G9a) positively regulate rRNA expression	REAC:R-HSA-427389	0.00124068	2.90634	76	217	10	10770	ENSG00000085491,ENSG00000111716,ENSG00000112655,ENSG00000112984,ENSG00000115507,ENSG00000115641,ENSG00000116014,ENSG00000116017,ENSG00000116852,ENSG00000120075
REAC	RHO GTPases activate PKNs	REAC:R-HSA-5625740	0.00127258	2.89531	94	217	11	10770	ENSG00000085491,ENSG00000104112,ENSG00000111716,ENSG00000112655,ENSG00000112984,ENSG00000115507,ENSG00000115641,ENSG00000116014,ENSG00000116017,ENSG00000116852,ENSG00000120075
REAC	Activation of APC/C and APC/C:Cdc20 mediated degradation of mitotic proteins	REAC:R-HSA-176814	0.00140105	2.85355	77	217	10	10770	ENSG00000069011,ENSG00000077152,ENSG00000078081,ENSG00000091651,ENSG00000101464,ENSG00000103490,ENSG00000105281,ENSG00000105376,ENSG00000106348,ENSG00000107807
REAC	Activation of the pre-replicative complex	REAC:R-HSA-68962	0.00155001	2.80966	33	217	7	10770	ENSG00000002726,ENSG00000008300,ENSG00000012779,ENSG00000049192,ENSG00000050405,ENSG00000050438,ENSG00000065357
REAC	RUNX1 regulates genes involved in megakaryocyte differentiation and platelet function	REAC:R-HSA-8936459	0.00173897	2.75971	97	217	11	10770	ENSG00000085491,ENSG00000104140,ENSG00000111716,ENSG00000112655,ENSG00000112984,ENSG00000115507,ENSG00000115641,ENSG00000116014,ENSG00000116017,ENSG00000116852,ENSG00000120075
REAC	HCMV Infection	REAC:R-HSA-9609646	0.00176573	2.75308	159	217	14	10770	ENSG00000085491,ENSG00000111331,ENSG00000111716,ENSG00000112655,ENSG00000112742,ENSG00000112984,ENSG00000115325,ENSG00000115507,ENSG00000115641,ENSG00000116014,ENSG00000116017,ENSG00000116852,ENSG00000119314,ENSG00000120075
REAC	Processing of DNA double-strand break ends	REAC:R-HSA-5693607	0.00192462	2.71565	98	217	11	10770	ENSG00000050344,ENSG00000085491,ENSG00000090889,ENSG00000101464,ENSG00000102882,ENSG00000108821,ENSG00000112984,ENSG00000115641,ENSG00000116014,ENSG00000116830,ENSG00000120075
REAC	COPI-dependent Golgi-to-ER retrograde traffic	REAC:R-HSA-6811434	0.00212738	2.67215	99	217	11	10770	ENSG00000047597,ENSG00000072864,ENSG00000082458,ENSG00000100036,ENSG00000100162,ENSG00000100346,ENSG00000100473,ENSG00000101224,ENSG00000105173,ENSG00000113758,ENSG00000120093
REAC	TP53 Regulates Transcription of Cell Cycle Genes	REAC:R-HSA-6791312	0.00244872	2.61106	49	217	8	10770	ENSG00000035115,ENSG00000055118,ENSG00000075702,ENSG00000091651,ENSG00000101464,ENSG00000104112,ENSG00000106077,ENSG00000107807
REAC	Oxidative Stress Induced Senescence	REAC:R-HSA-2559580	0.00307966	2.5115	123	217	12	10770	ENSG00000055118,ENSG00000085491,ENSG00000108576,ENSG00000111716,ENSG00000112655,ENSG00000112984,ENSG00000115507,ENSG00000115641,ENSG00000116014,ENSG00000116017,ENSG00000116852,ENSG00000120075
REAC	Factors involved in megakaryocyte development and platelet production	REAC:R-HSA-983231	0.0035997	2.44373	169	217	14	10770	ENSG00000047597,ENSG00000072864,ENSG00000082458,ENSG00000100036,ENSG00000100162,ENSG00000100346,ENSG00000100473,ENSG00000101224,ENSG00000105173,ENSG00000111716,ENSG00000113758,ENSG00000116017,ENSG00000116852,ENSG00000120093
REAC	NoRC negatively regulates rRNA expression	REAC:R-HSA-427413	0.00414747	2.38222	106	217	11	10770	ENSG00000035499,ENSG00000085491,ENSG00000111716,ENSG00000112655,ENSG00000112984,ENSG00000115507,ENSG00000115641,ENSG00000116014,ENSG00000116017,ENSG00000116852,ENSG00000120075
REAC	Negative epigenetic regulation of rRNA expression	REAC:R-HSA-5250941	0.00543006	2.2652	109	217	11	10770	ENSG00000035499,ENSG00000085491,ENSG00000111716,ENSG00000112655,ENSG00000112984,ENSG00000115507,ENSG00000115641,ENSG00000116014,ENSG00000116017,ENSG00000116852,ENSG00000120075
REAC	RUNX1 regulates transcription of genes involved in differentiation of HSCs	REAC:R-HSA-8939236	0.00545269	2.26339	130	217	12	10770	ENSG00000024526,ENSG00000085491,ENSG00000104140,ENSG00000111716,ENSG00000112655,ENSG00000112984,ENSG00000115507,ENSG00000115641,ENSG00000116014,ENSG00000116017,ENSG00000116852,ENSG00000120075
REAC	B-WICH complex positively regulates rRNA expression	REAC:R-HSA-5250924	0.00581657	2.23533	90	217	10	10770	ENSG00000085491,ENSG00000111716,ENSG00000112655,ENSG00000112984,ENSG00000115507,ENSG00000115641,ENSG00000116014,ENSG00000116017,ENSG00000116852,ENSG00000120075
REAC	Amyloid fiber formation	REAC:R-HSA-977225	0.00592811	2.22708	110	217	11	10770	ENSG00000064763,ENSG00000085491,ENSG00000111716,ENSG00000112655,ENSG00000112984,ENSG00000115507,ENSG00000115641,ENSG00000116014,ENSG00000116017,ENSG00000116852,ENSG00000120075
REAC	Depurination	REAC:R-HSA-73927	0.00595942	2.2248	55	217	8	10770	ENSG00000070669,ENSG00000085491,ENSG00000112655,ENSG00000112984,ENSG00000115507,ENSG00000115641,ENSG00000116014,ENSG00000120075
REAC	Cleavage of the damaged purine	REAC:R-HSA-110331	0.00595942	2.2248	55	217	8	10770	ENSG00000070669,ENSG00000085491,ENSG00000112655,ENSG00000112984,ENSG00000115507,ENSG00000115641,ENSG00000116014,ENSG00000120075
REAC	Recognition and association of DNA glycosylase with site containing an affected purine	REAC:R-HSA-110330	0.00595942	2.2248	55	217	8	10770	ENSG00000070669,ENSG00000085491,ENSG00000112655,ENSG00000112984,ENSG00000115507,ENSG00000115641,ENSG00000116014,ENSG00000120075
REAC	RNA Polymerase I Promoter Escape	REAC:R-HSA-73772	0.00642112	2.19239	91	217	10	10770	ENSG00000085491,ENSG00000111716,ENSG00000112655,ENSG00000112984,ENSG00000115507,ENSG00000115641,ENSG00000116014,ENSG00000116017,ENSG00000116852,ENSG00000120075
REAC	Golgi-to-ER retrograde transport	REAC:R-HSA-8856688	0.00688303	2.16222	133	217	12	10770	ENSG00000025772,ENSG00000047597,ENSG00000072864,ENSG00000082458,ENSG00000100036,ENSG00000100162,ENSG00000100346,ENSG00000100473,ENSG00000101224,ENSG00000105173,ENSG00000113758,ENSG00000120093
REAC	Homologous DNA Pairing and Strand Exchange	REAC:R-HSA-5693579	0.00839133	2.07617	42	217	7	10770	ENSG00000071539,ENSG00000090889,ENSG00000100625,ENSG00000102882,ENSG00000108821,ENSG00000115163,ENSG00000116830
REAC	APC/C:Cdc20 mediated degradation of mitotic proteins	REAC:R-HSA-176409	0.00948576	2.02293	76	217	9	10770	ENSG00000069011,ENSG00000077152,ENSG00000078081,ENSG00000091651,ENSG00000101464,ENSG00000103490,ENSG00000105281,ENSG00000105376,ENSG00000107807
REAC	Cleavage of the damaged pyrimidine	REAC:R-HSA-110329	0.0114866	1.93981	60	217	8	10770	ENSG00000070669,ENSG00000085491,ENSG00000112655,ENSG00000112984,ENSG00000115507,ENSG00000115641,ENSG00000116014,ENSG00000120075
REAC	Recognition and association of DNA glycosylase with site containing an affected pyrimidine	REAC:R-HSA-110328	0.0114866	1.93981	60	217	8	10770	ENSG00000070669,ENSG00000085491,ENSG00000112655,ENSG00000112984,ENSG00000115507,ENSG00000115641,ENSG00000116014,ENSG00000120075
REAC	Depyrimidination	REAC:R-HSA-73928	0.0114866	1.93981	60	217	8	10770	ENSG00000070669,ENSG00000085491,ENSG00000112655,ENSG00000112984,ENSG00000115507,ENSG00000115641,ENSG00000116014,ENSG00000120075
REAC	Base-Excision Repair, AP Site Formation	REAC:R-HSA-73929	0.0129941	1.88625	61	217	8	10770	ENSG00000070669,ENSG00000085491,ENSG00000112655,ENSG00000112984,ENSG00000115507,ENSG00000115641,ENSG00000116014,ENSG00000120075
REAC	RMTs methylate histone arginines	REAC:R-HSA-3214858	0.013006	1.88586	79	217	9	10770	ENSG00000111331,ENSG00000111716,ENSG00000112655,ENSG00000112742,ENSG00000115325,ENSG00000115507,ENSG00000116014,ENSG00000116017,ENSG00000116852
REAC	DNA strand elongation	REAC:R-HSA-69190	0.016901	1.77209	32	217	6	10770	ENSG00000012779,ENSG00000050405,ENSG00000053108,ENSG00000065357,ENSG00000090889,ENSG00000102287
REAC	Transcriptional regulation by small RNAs	REAC:R-HSA-5578749	0.0191019	1.71892	103	217	10	10770	ENSG00000085491,ENSG00000111716,ENSG00000112655,ENSG00000112984,ENSG00000115507,ENSG00000115641,ENSG00000116014,ENSG00000116017,ENSG00000116852,ENSG00000120075
REAC	Estrogen-dependent gene expression	REAC:R-HSA-9018519	0.0200821	1.69719	148	217	12	10770	ENSG00000085491,ENSG00000086548,ENSG00000104140,ENSG00000111716,ENSG00000112655,ENSG00000112984,ENSG00000115507,ENSG00000115641,ENSG00000116014,ENSG00000116017,ENSG00000116852,ENSG00000120075
REAC	Diseases of DNA repair	REAC:R-HSA-9675135	0.0203123	1.69224	33	217	6	10770	ENSG00000070669,ENSG00000071539,ENSG00000100625,ENSG00000108821,ENSG00000115163,ENSG00000116830
REAC	Condensation of Prometaphase Chromosomes	REAC:R-HSA-2514853	0.0219175	1.65921	11	217	4	10770	ENSG00000070718,ENSG00000081760,ENSG00000091651,ENSG00000107807
REAC	Positive epigenetic regulation of rRNA expression	REAC:R-HSA-5250913	0.0225552	1.64675	105	217	10	10770	ENSG00000085491,ENSG00000111716,ENSG00000112655,ENSG00000112984,ENSG00000115507,ENSG00000115641,ENSG00000116014,ENSG00000116017,ENSG00000116852,ENSG00000120075
REAC	RNA Polymerase I Promoter Clearance	REAC:R-HSA-73854	0.0335957	1.47372	110	217	10	10770	ENSG00000085491,ENSG00000111716,ENSG00000112655,ENSG00000112984,ENSG00000115507,ENSG00000115641,ENSG00000116014,ENSG00000116017,ENSG00000116852,ENSG00000120075
REAC	Base Excision Repair	REAC:R-HSA-73884	0.033754	1.47167	89	217	9	10770	ENSG00000070669,ENSG00000085491,ENSG00000090889,ENSG00000112655,ENSG00000112984,ENSG00000115507,ENSG00000115641,ENSG00000116014,ENSG00000120075
REAC	Packaging Of Telomere Ends	REAC:R-HSA-171306	0.0350808	1.45493	52	217	7	10770	ENSG00000085491,ENSG00000112655,ENSG00000112984,ENSG00000115507,ENSG00000115641,ENSG00000116014,ENSG00000120075
REAC	G2/M DNA replication checkpoint	REAC:R-HSA-69478	0.0362521	1.44067	5	217	3	10770	ENSG00000087586,ENSG00000091651,ENSG00000107807
REAC	RNA Polymerase I Transcription	REAC:R-HSA-73864	0.0362818	1.44031	111	217	10	10770	ENSG00000085491,ENSG00000111716,ENSG00000112655,ENSG00000112984,ENSG00000115507,ENSG00000115641,ENSG00000116014,ENSG00000116017,ENSG00000116852,ENSG00000120075
REAC	Diseases of DNA Double-Strand Break Repair	REAC:R-HSA-9675136	0.0456467	1.34059	24	217	5	10770	ENSG00000071539,ENSG00000100625,ENSG00000108821,ENSG00000115163,ENSG00000116830
REAC	Defective HDR through Homologous Recombination Repair (HRR) due to PALB2 loss of BRCA2/RAD51/RAD51C binding function	REAC:R-HSA-9704646	0.0456467	1.34059	24	217	5	10770	ENSG00000071539,ENSG00000100625,ENSG00000108821,ENSG00000115163,ENSG00000116830
REAC	Defective HDR through Homologous Recombination Repair (HRR) due to PALB2 loss of BRCA1 binding function	REAC:R-HSA-9704331	0.0456467	1.34059	24	217	5	10770	ENSG00000071539,ENSG00000100625,ENSG00000108821,ENSG00000115163,ENSG00000116830
REAC	Defective HDR through Homologous Recombination (HRR) due to PALB2 loss of function	REAC:R-HSA-9701193	0.0456467	1.34059	24	217	5	10770	ENSG00000071539,ENSG00000100625,ENSG00000108821,ENSG00000115163,ENSG00000116830
REAC	Chk1/Chk2(Cds1) mediated inactivation of Cyclin B:Cdk1 complex	REAC:R-HSA-75035	0.0460032	1.33721	13	217	4	10770	ENSG00000091651,ENSG00000102882,ENSG00000104112,ENSG00000107807
WP	Cell cycle	WP:WP179	5.13066e-10	9.28983	116	158	19	7364	ENSG00000002726,ENSG00000012779,ENSG00000049192,ENSG00000050405,ENSG00000050438,ENSG00000054690,ENSG00000055118,ENSG00000072571,ENSG00000077152,ENSG00000087586,ENSG00000091651,ENSG00000101464,ENSG00000102882,ENSG00000104112,ENSG00000105261,ENSG00000105376,ENSG00000106348,ENSG00000107731,ENSG00000107807
WP	Retinoblastoma gene in cancer	WP:WP2446	4.42665e-08	7.35392	86	158	15	7364	ENSG00000006025,ENSG00000047597,ENSG00000050405,ENSG00000054690,ENSG00000055118,ENSG00000072571,ENSG00000090382,ENSG00000090889,ENSG00000091651,ENSG00000101210,ENSG00000101464,ENSG00000102882,ENSG00000105261,ENSG00000107807,ENSG00000108106
WP	Gastric cancer network 1	WP:WP2361	4.05074e-07	6.39247	27	158	9	7364	ENSG00000035115,ENSG00000035664,ENSG00000053524,ENSG00000074410,ENSG00000078114,ENSG00000090382,ENSG00000100346,ENSG00000105173,ENSG00000106077
WP	DNA IR-damage and cellular response via ATR	WP:WP4016	1.25593e-05	4.90104	78	158	12	7364	ENSG00000012779,ENSG00000050344,ENSG00000050405,ENSG00000055118,ENSG00000071051,ENSG00000100625,ENSG00000101052,ENSG00000102882,ENSG00000104112,ENSG00000106348,ENSG00000107807,ENSG00000108821
WP	Regulation of sister chromatid separation at the metaphase-anaphase transition	WP:WP4240	5.93273e-05	4.22675	15	158	6	7364	ENSG00000077152,ENSG00000100473,ENSG00000103490,ENSG00000105281,ENSG00000105376,ENSG00000107731
WP	Cohesin complex - Cornelia de Lange syndrome	WP:WP5117	0.000949378	3.02256	34	158	7	7364	ENSG00000088992,ENSG00000102034,ENSG00000105048,ENSG00000105376,ENSG00000106348,ENSG00000107807,ENSG00000107821
WP	DNA replication	WP:WP466	0.00295294	2.52974	40	158	7	7364	ENSG00000002726,ENSG00000008300,ENSG00000012779,ENSG00000049192,ENSG00000050405,ENSG00000050438,ENSG00000090889
WP	Integrated cancer pathway	WP:WP1971	0.00656897	2.1825	45	158	7	7364	ENSG00000054690,ENSG00000055118,ENSG00000102882,ENSG00000105261,ENSG00000106348,ENSG00000107807,ENSG00000116830
WP	p53 transcriptional gene network	WP:WP4963	0.0209656	1.67849	91	158	9	7364	ENSG00000035115,ENSG00000072182,ENSG00000076003,ENSG00000089558,ENSG00000101132,ENSG00000102886,ENSG00000104112,ENSG00000105261,ENSG00000106077
WP	DNA IR-double strand breaks and cellular response via ATM	WP:WP3959	0.0245429	1.61007	55	158	7	7364	ENSG00000024526,ENSG00000055118,ENSG00000100625,ENSG00000102882,ENSG00000104112,ENSG00000108821,ENSG00000116830
WP	ATM signaling pathway	WP:WP2516	0.0252499	1.59774	39	158	6	7364	ENSG00000024526,ENSG00000091651,ENSG00000102882,ENSG00000104112,ENSG00000105261,ENSG00000107807
WP	G1 to S cell cycle control	WP:WP45	0.04738	1.32441	61	158	7	7364	ENSG00000012779,ENSG00000049192,ENSG00000050405,ENSG00000055118,ENSG00000091651,ENSG00000105261,ENSG00000107807
TF	Factor: E2F-1; motif: TTTSGCGCGMNR; match class: 1	TF:M00516_1	1.17136e-07	6.93131	2111	336	77	19958	ENSG00000002726,ENSG00000005059,ENSG00000008300,ENSG00000012779,ENSG00000024526,ENSG00000025772,ENSG00000026508,ENSG00000035115,ENSG00000046604,ENSG00000049192,ENSG00000050344,ENSG00000050405,ENSG00000050438,ENSG00000053108,ENSG00000053747,ENSG00000054690,ENSG00000055118,ENSG00000064763,ENSG00000065357,ENSG00000070669,ENSG00000071051,ENSG00000072682,ENSG00000075218,ENSG00000079819,ENSG00000080986…
TF	Factor: NFYA; motif: NNRGCCAATSRGMRSSNNSN	TF:M12642	2.17767e-07	6.66201	2837	336	93	19958	ENSG00000005059,ENSG00000006016,ENSG00000006747,ENSG00000010310,ENSG00000011332,ENSG00000011677,ENSG00000013810,ENSG00000017483,ENSG00000034510,ENSG00000035664,ENSG00000049192,ENSG00000050405,ENSG00000050438,ENSG00000051341,ENSG00000052850,ENSG00000053108,ENSG00000055118,ENSG00000059804,ENSG00000065911,ENSG00000069011,ENSG00000069849,ENSG00000071051,ENSG00000072071,ENSG00000072682,ENSG00000072864…
TF	Factor: E2F; motif: NCSCGCSAAAN; match class: 1	TF:M00919_1	1.74988e-06	5.75699	1569	336	61	19958	ENSG00000002726,ENSG00000005059,ENSG00000007402,ENSG00000008300,ENSG00000012779,ENSG00000024526,ENSG00000026508,ENSG00000035115,ENSG00000050344,ENSG00000050405,ENSG00000050438,ENSG00000053108,ENSG00000054690,ENSG00000055118,ENSG00000059804,ENSG00000064763,ENSG00000071051,ENSG00000079819,ENSG00000080986,ENSG00000082269,ENSG00000082458,ENSG00000085491,ENSG00000087253,ENSG00000088826,ENSG00000093009…
TF	Factor: E2F; motif: TTTSGCGSG; match class: 1	TF:M00939_1	3.65378e-06	5.43726	1721	336	64	19958	ENSG00000002726,ENSG00000005059,ENSG00000007402,ENSG00000008300,ENSG00000012779,ENSG00000024526,ENSG00000026508,ENSG00000035115,ENSG00000050344,ENSG00000050405,ENSG00000050438,ENSG00000053108,ENSG00000054690,ENSG00000055118,ENSG00000059804,ENSG00000064763,ENSG00000071051,ENSG00000079819,ENSG00000080986,ENSG00000082269,ENSG00000082458,ENSG00000085491,ENSG00000087253,ENSG00000088826,ENSG00000089723…
TF	Factor: E2F; motif: NKCGCGCSAAAN; match class: 1	TF:M00920_1	5.53666e-06	5.25675	1338	336	54	19958	ENSG00000005059,ENSG00000007402,ENSG00000008300,ENSG00000012779,ENSG00000024526,ENSG00000026508,ENSG00000035115,ENSG00000050344,ENSG00000050405,ENSG00000050438,ENSG00000053108,ENSG00000054690,ENSG00000055118,ENSG00000059804,ENSG00000064763,ENSG00000079819,ENSG00000080986,ENSG00000082269,ENSG00000082458,ENSG00000085491,ENSG00000087253,ENSG00000088826,ENSG00000093009,ENSG00000096433,ENSG00000100162…
TF	Factor: HMGXB3; motif: NRGCCAATSRGNRNNS	TF:M12616	8.29413e-06	5.08123	2899	336	90	19958	ENSG00000006016,ENSG00000006634,ENSG00000006747,ENSG00000010310,ENSG00000011332,ENSG00000013810,ENSG00000017483,ENSG00000021762,ENSG00000033170,ENSG00000035115,ENSG00000035664,ENSG00000049192,ENSG00000050405,ENSG00000050438,ENSG00000051341,ENSG00000052850,ENSG00000059804,ENSG00000065911,ENSG00000069011,ENSG00000069849,ENSG00000071051,ENSG00000072071,ENSG00000072682,ENSG00000072864,ENSG00000073111…
TF	Factor: NF-Y; motif: NCTGATTGGYTASY	TF:M00209	1.40903e-05	4.85108	3836	336	109	19958	ENSG00000006704,ENSG00000006747,ENSG00000007944,ENSG00000008300,ENSG00000010292,ENSG00000011332,ENSG00000021762,ENSG00000025772,ENSG00000033170,ENSG00000035115,ENSG00000035664,ENSG00000049192,ENSG00000050344,ENSG00000050405,ENSG00000050438,ENSG00000051341,ENSG00000052850,ENSG00000059588,ENSG00000059804,ENSG00000064201,ENSG00000065357,ENSG00000065911,ENSG00000069011,ENSG00000069849,ENSG00000070526…
TF	Factor: E2F; motif: TTTSGCGSG; match class: 1	TF:M00918_1	3.58201e-05	4.44587	1293	336	51	19958	ENSG00000002726,ENSG00000007402,ENSG00000008300,ENSG00000012779,ENSG00000024526,ENSG00000026508,ENSG00000035115,ENSG00000050344,ENSG00000050405,ENSG00000050438,ENSG00000053108,ENSG00000054690,ENSG00000055118,ENSG00000059804,ENSG00000064763,ENSG00000071051,ENSG00000079819,ENSG00000080986,ENSG00000082269,ENSG00000082458,ENSG00000085491,ENSG00000087253,ENSG00000088826,ENSG00000090889,ENSG00000093009…
TF	Factor: NFYA; motif: RRCCAATCAGN	TF:M09816	4.44976e-05	4.35166	2006	336	68	19958	ENSG00000006747,ENSG00000011332,ENSG00000021762,ENSG00000033170,ENSG00000035115,ENSG00000035664,ENSG00000049192,ENSG00000050405,ENSG00000050438,ENSG00000051341,ENSG00000059804,ENSG00000064201,ENSG00000069011,ENSG00000069849,ENSG00000072571,ENSG00000072682,ENSG00000072864,ENSG00000074410,ENSG00000078114,ENSG00000078900,ENSG00000080986,ENSG00000081760,ENSG00000084710,ENSG00000084731,ENSG00000085491…
TF	Factor: NF-Y; motif: NNNNRRCCAATSR	TF:M00775	4.51648e-05	4.3452	1462	336	55	19958	ENSG00000011332,ENSG00000021762,ENSG00000035115,ENSG00000049192,ENSG00000050438,ENSG00000051341,ENSG00000059804,ENSG00000064201,ENSG00000069849,ENSG00000072682,ENSG00000072864,ENSG00000074410,ENSG00000078081,ENSG00000078900,ENSG00000081760,ENSG00000084731,ENSG00000085276,ENSG00000088836,ENSG00000089558,ENSG00000090382,ENSG00000092470,ENSG00000093009,ENSG00000100036,ENSG00000100206,ENSG00000102034…
TF	Factor: E2F-4; motif: SNGGGCGGGAANN; match class: 1	TF:M09894_1	6.20225e-05	4.20745	14243	336	283	19958	ENSG00000002726,ENSG00000003147,ENSG00000004660,ENSG00000005059,ENSG00000006016,ENSG00000006025,ENSG00000006606,ENSG00000006634,ENSG00000006704,ENSG00000006747,ENSG00000007038,ENSG00000007402,ENSG00000007944,ENSG00000007968,ENSG00000008300,ENSG00000010292,ENSG00000010310,ENSG00000011332,ENSG00000011638,ENSG00000011677,ENSG00000012779,ENSG00000013810,ENSG00000017483,ENSG00000021762,ENSG00000022567…
TF	Factor: NFYB; motif: RGCCAATSRGNRNNNNSNG	TF:M12643	6.8554e-05	4.16397	2028	336	68	19958	ENSG00000006016,ENSG00000006747,ENSG00000010310,ENSG00000011332,ENSG00000013810,ENSG00000017483,ENSG00000034510,ENSG00000035664,ENSG00000050405,ENSG00000050438,ENSG00000052850,ENSG00000059804,ENSG00000069011,ENSG00000069849,ENSG00000072682,ENSG00000072864,ENSG00000075142,ENSG00000077152,ENSG00000078081,ENSG00000078114,ENSG00000078900,ENSG00000081760,ENSG00000084710,ENSG00000084731,ENSG00000085491…
TF	Factor: NF-YB; motif: NNNYNRRCCAATCAG	TF:M07115	0.000185273	3.73219	548	336	29	19958	ENSG00000011332,ENSG00000035664,ENSG00000049192,ENSG00000051341,ENSG00000059804,ENSG00000069849,ENSG00000072864,ENSG00000078114,ENSG00000080986,ENSG00000081760,ENSG00000084731,ENSG00000085491,ENSG00000088836,ENSG00000090382,ENSG00000100036,ENSG00000102007,ENSG00000102384,ENSG00000103064,ENSG00000105261,ENSG00000106077,ENSG00000107807,ENSG00000108576,ENSG00000109610,ENSG00000109736,ENSG00000112812…
TF	Factor: NF-YA; motif: CRGCCAATCAGNRN	TF:M02106	0.000428537	3.36801	1776	336	60	19958	ENSG00000006634,ENSG00000006747,ENSG00000011332,ENSG00000021762,ENSG00000033170,ENSG00000049192,ENSG00000050438,ENSG00000051341,ENSG00000059804,ENSG00000069849,ENSG00000072682,ENSG00000072864,ENSG00000075142,ENSG00000078081,ENSG00000078114,ENSG00000078900,ENSG00000080986,ENSG00000081760,ENSG00000084731,ENSG00000085491,ENSG00000087053,ENSG00000089558,ENSG00000090382,ENSG00000093009,ENSG00000100036…
TF	Factor: YB-1; motif: CCAMTCNGMR; match class: 1	TF:M03805_1	0.000573499	3.24147	3753	336	102	19958	ENSG00000006634,ENSG00000006747,ENSG00000007402,ENSG00000007944,ENSG00000010310,ENSG00000011332,ENSG00000011677,ENSG00000017483,ENSG00000026508,ENSG00000033170,ENSG00000035115,ENSG00000035664,ENSG00000049192,ENSG00000050405,ENSG00000050438,ENSG00000051341,ENSG00000052344,ENSG00000059804,ENSG00000060982,ENSG00000065357,ENSG00000066279,ENSG00000069011,ENSG00000070718,ENSG00000071051,ENSG00000072071…
TF	Factor: NF-Y; motif: RGCCAATCRGN	TF:M07302	0.00063662	3.19612	1625	336	56	19958	ENSG00000011332,ENSG00000021762,ENSG00000035115,ENSG00000035664,ENSG00000049192,ENSG00000050438,ENSG00000051341,ENSG00000059804,ENSG00000064201,ENSG00000069849,ENSG00000072682,ENSG00000072864,ENSG00000078114,ENSG00000078900,ENSG00000080986,ENSG00000081760,ENSG00000084731,ENSG00000085491,ENSG00000088836,ENSG00000090382,ENSG00000092470,ENSG00000093009,ENSG00000100036,ENSG00000100206,ENSG00000101367…
TF	Factor: NF-YA; motif: YTCTSATTGGYYRN	TF:M04683	0.0018211	2.73967	1722	336	57	19958	ENSG00000006747,ENSG00000010310,ENSG00000011332,ENSG00000035115,ENSG00000035664,ENSG00000049192,ENSG00000050405,ENSG00000050438,ENSG00000051341,ENSG00000059804,ENSG00000069011,ENSG00000069849,ENSG00000072682,ENSG00000072864,ENSG00000075142,ENSG00000078081,ENSG00000078114,ENSG00000078900,ENSG00000080986,ENSG00000081760,ENSG00000084731,ENSG00000085491,ENSG00000087053,ENSG00000090382,ENSG00000100036…
TF	Factor: NF-YC; motif: NNRRCCAATCAGNR	TF:M10006	0.00326826	2.48568	2572	336	75	19958	ENSG00000006747,ENSG00000010310,ENSG00000011332,ENSG00000021762,ENSG00000033170,ENSG00000035115,ENSG00000035664,ENSG00000049192,ENSG00000050405,ENSG00000050438,ENSG00000051341,ENSG00000052850,ENSG00000059804,ENSG00000065911,ENSG00000069011,ENSG00000069849,ENSG00000072682,ENSG00000072864,ENSG00000075142,ENSG00000078081,ENSG00000078114,ENSG00000078900,ENSG00000080986,ENSG00000081760,ENSG00000084731…
TF	Factor: alpha-CP1; motif: CAGCCAATGAG; match class: 1	TF:M00687_1	0.00335355	2.47449	247	336	17	19958	ENSG00000010310,ENSG00000011332,ENSG00000034510,ENSG00000050438,ENSG00000051341,ENSG00000059804,ENSG00000072071,ENSG00000075142,ENSG00000090382,ENSG00000099256,ENSG00000105261,ENSG00000111331,ENSG00000112812,ENSG00000115159,ENSG00000115641,ENSG00000116017,ENSG00000119969
TF	Factor: NFYC; motif: NNCCAATCANN	TF:M12455	0.00381018	2.41905	1334	336	47	19958	ENSG00000011332,ENSG00000021762,ENSG00000035115,ENSG00000049192,ENSG00000050405,ENSG00000050438,ENSG00000051341,ENSG00000059804,ENSG00000069011,ENSG00000069849,ENSG00000072682,ENSG00000072864,ENSG00000078114,ENSG00000078900,ENSG00000080986,ENSG00000081760,ENSG00000084731,ENSG00000085491,ENSG00000088836,ENSG00000090382,ENSG00000092470,ENSG00000100036,ENSG00000101367,ENSG00000102007,ENSG00000102384…
TF	Factor: E2F; motif: NNTTTCGCGCN; match class: 1	TF:M08875_1	0.0042964	2.3669	1769	336	57	19958	ENSG00000002726,ENSG00000004660,ENSG00000006016,ENSG00000010292,ENSG00000012779,ENSG00000017483,ENSG00000024526,ENSG00000033170,ENSG00000035115,ENSG00000041982,ENSG00000050344,ENSG00000053108,ENSG00000053524,ENSG00000054690,ENSG00000055118,ENSG00000059804,ENSG00000065328,ENSG00000065357,ENSG00000069849,ENSG00000070526,ENSG00000070669,ENSG00000071051,ENSG00000072682,ENSG00000072864,ENSG00000075188…
TF	Factor: E2F-4:DP-1; motif: TTTSGCGC; match class: 1	TF:M00738_1	0.00587179	2.23123	4090	336	105	19958	ENSG00000002726,ENSG00000004660,ENSG00000005059,ENSG00000006016,ENSG00000008300,ENSG00000011677,ENSG00000012779,ENSG00000013810,ENSG00000017483,ENSG00000022567,ENSG00000024526,ENSG00000025772,ENSG00000026508,ENSG00000035115,ENSG00000041982,ENSG00000050344,ENSG00000050405,ENSG00000050438,ENSG00000051341,ENSG00000053108,ENSG00000053524,ENSG00000053747,ENSG00000054690,ENSG00000055118,ENSG00000064763…
TF	Factor: E2F-2; motif: GCGCGCGCNCS	TF:M11529	0.00930986	2.03106	16569	336	308	19958	ENSG00000002726,ENSG00000003147,ENSG00000004660,ENSG00000005059,ENSG00000006016,ENSG00000006025,ENSG00000006606,ENSG00000006634,ENSG00000006704,ENSG00000006747,ENSG00000007038,ENSG00000007372,ENSG00000007402,ENSG00000007968,ENSG00000008300,ENSG00000010292,ENSG00000010310,ENSG00000011332,ENSG00000011638,ENSG00000011677,ENSG00000012779,ENSG00000013810,ENSG00000017483,ENSG00000021762,ENSG00000022567…
TF	Factor: E2F4; motif: YCCCGCCNCNNSSNNSNN; match class: 1	TF:M12599_1	0.0118444	1.92649	15984	336	300	19958	ENSG00000002726,ENSG00000003147,ENSG00000004660,ENSG00000005059,ENSG00000006016,ENSG00000006025,ENSG00000006606,ENSG00000006634,ENSG00000006704,ENSG00000006747,ENSG00000007038,ENSG00000007402,ENSG00000007944,ENSG00000007968,ENSG00000008300,ENSG00000010292,ENSG00000010310,ENSG00000011332,ENSG00000011638,ENSG00000011677,ENSG00000012779,ENSG00000013810,ENSG00000017483,ENSG00000021762,ENSG00000022567…
TF	Factor: NF-YA; motif: NYRRCCAATCAGAR	TF:M10005	0.0122883	1.91051	2287	336	67	19958	ENSG00000006704,ENSG00000010310,ENSG00000011332,ENSG00000021762,ENSG00000035115,ENSG00000035664,ENSG00000049192,ENSG00000050405,ENSG00000050438,ENSG00000051341,ENSG00000059804,ENSG00000065357,ENSG00000069849,ENSG00000072071,ENSG00000072682,ENSG00000072864,ENSG00000075142,ENSG00000078081,ENSG00000078114,ENSG00000078900,ENSG00000080986,ENSG00000081760,ENSG00000084731,ENSG00000085491,ENSG00000089558…
TF	Factor: E2F-1; motif: TTTSGCGS; match class: 1	TF:M00431_1	0.0193579	1.71314	2318	336	67	19958	ENSG00000002726,ENSG00000005059,ENSG00000008300,ENSG00000012779,ENSG00000017483,ENSG00000024526,ENSG00000026508,ENSG00000033170,ENSG00000035115,ENSG00000050344,ENSG00000050405,ENSG00000050438,ENSG00000053108,ENSG00000054690,ENSG00000055118,ENSG00000064763,ENSG00000065357,ENSG00000071051,ENSG00000072571,ENSG00000072864,ENSG00000074410,ENSG00000075218,ENSG00000079819,ENSG00000080986,ENSG00000082269…
TF	Factor: YB-1; motif: NNNNCCAATNN; match class: 1	TF:M03862_1	0.0222816	1.65205	3147	336	84	19958	ENSG00000001617,ENSG00000006016,ENSG00000008300,ENSG00000010310,ENSG00000011332,ENSG00000017483,ENSG00000035115,ENSG00000035664,ENSG00000049192,ENSG00000050438,ENSG00000051341,ENSG00000054690,ENSG00000055118,ENSG00000059804,ENSG00000064763,ENSG00000065911,ENSG00000069011,ENSG00000071051,ENSG00000072071,ENSG00000072682,ENSG00000072864,ENSG00000073792,ENSG00000074410,ENSG00000075142,ENSG00000076003…
TF	Factor: E2F-1; motif: NNNSSCGCSAANN; match class: 1	TF:M07250_1	0.02415	1.61708	5646	336	132	19958	ENSG00000002726,ENSG00000005059,ENSG00000006016,ENSG00000007038,ENSG00000007402,ENSG00000007968,ENSG00000008300,ENSG00000012779,ENSG00000013810,ENSG00000022567,ENSG00000024526,ENSG00000025772,ENSG00000026508,ENSG00000034510,ENSG00000035115,ENSG00000035664,ENSG00000041982,ENSG00000050344,ENSG00000050405,ENSG00000050438,ENSG00000051341,ENSG00000053108,ENSG00000053524,ENSG00000053747,ENSG00000054690…
TF	Factor: E2F; motif: TTTSGCGS; match class: 1	TF:M00426_1	0.0242138	1.61594	5973	336	138	19958	ENSG00000002726,ENSG00000003147,ENSG00000004660,ENSG00000005059,ENSG00000007402,ENSG00000007968,ENSG00000008300,ENSG00000011332,ENSG00000012779,ENSG00000013810,ENSG00000017483,ENSG00000024526,ENSG00000025772,ENSG00000026508,ENSG00000034510,ENSG00000035115,ENSG00000035664,ENSG00000040275,ENSG00000050344,ENSG00000050405,ENSG00000050438,ENSG00000053108,ENSG00000053524,ENSG00000053747,ENSG00000054690…
TF	Factor: SP2; motif: NNRRCCAATSRGNRNSNGSN; match class: 1	TF:M12668_1	0.0302672	1.51903	5942	336	137	19958	ENSG00000005059,ENSG00000006016,ENSG00000006634,ENSG00000008300,ENSG00000010292,ENSG00000010310,ENSG00000011332,ENSG00000011677,ENSG00000017483,ENSG00000021762,ENSG00000025772,ENSG00000034510,ENSG00000035115,ENSG00000035664,ENSG00000049192,ENSG00000050344,ENSG00000050405,ENSG00000050438,ENSG00000051341,ENSG00000053108,ENSG00000054690,ENSG00000055118,ENSG00000059804,ENSG00000064201,ENSG00000065911…
TF	Factor: E2F; motif: NKCGCGCSAAAN	TF:M00920	0.0389076	1.40997	5805	336	134	19958	ENSG00000002726,ENSG00000003147,ENSG00000005059,ENSG00000007038,ENSG00000007402,ENSG00000008300,ENSG00000012779,ENSG00000013810,ENSG00000022567,ENSG00000024526,ENSG00000025772,ENSG00000026508,ENSG00000035115,ENSG00000041982,ENSG00000046604,ENSG00000049192,ENSG00000050344,ENSG00000050405,ENSG00000050438,ENSG00000052344,ENSG00000053108,ENSG00000053524,ENSG00000053747,ENSG00000054690,ENSG00000055118…
TF	Factor: NF-Y; motif: NNNRRCCAATSRGNNN	TF:M00287	0.0402626	1.3951	1678	336	52	19958	ENSG00000011332,ENSG00000035664,ENSG00000049192,ENSG00000050438,ENSG00000051341,ENSG00000052850,ENSG00000059804,ENSG00000069849,ENSG00000072682,ENSG00000072864,ENSG00000075142,ENSG00000078081,ENSG00000078114,ENSG00000078900,ENSG00000080986,ENSG00000081760,ENSG00000084731,ENSG00000085491,ENSG00000088836,ENSG00000090382,ENSG00000093009,ENSG00000100036,ENSG00000100206,ENSG00000101367,ENSG00000102007…
TF	Factor: NFYA; motif: AGNSYKCTGATTGGTNNR	TF:M07222	0.043821	1.35832	644	336	27	19958	ENSG00000035664,ENSG00000049192,ENSG00000051341,ENSG00000059804,ENSG00000080986,ENSG00000081760,ENSG00000084731,ENSG00000085491,ENSG00000088836,ENSG00000100036,ENSG00000101057,ENSG00000102007,ENSG00000102384,ENSG00000103064,ENSG00000104783,ENSG00000104889,ENSG00000105261,ENSG00000106077,ENSG00000109610,ENSG00000109736,ENSG00000111665,ENSG00000112812,ENSG00000112984,ENSG00000114268,ENSG00000115325…
TF	Factor: E2F-1:DP-2; motif: TTTSSCGC; match class: 1	TF:M00737_1	0.046659	1.33106	3010	336	80	19958	ENSG00000002726,ENSG00000004660,ENSG00000006025,ENSG00000007372,ENSG00000012779,ENSG00000013810,ENSG00000017483,ENSG00000022567,ENSG00000024526,ENSG00000033170,ENSG00000034510,ENSG00000035664,ENSG00000046604,ENSG00000047597,ENSG00000049192,ENSG00000050344,ENSG00000055118,ENSG00000064763,ENSG00000065357,ENSG00000070718,ENSG00000071051,ENSG00000075142,ENSG00000078114,ENSG00000079819,ENSG00000080986…
MIRNA	hsa-miR-215-5p	MIRNA:hsa-miR-215-5p	1.03571e-15	14.9848	707	273	55	13650	ENSG00000006025,ENSG00000006634,ENSG00000008300,ENSG00000010310,ENSG00000011638,ENSG00000011677,ENSG00000033170,ENSG00000046604,ENSG00000050344,ENSG00000051341,ENSG00000059804,ENSG00000070526,ENSG00000070669,ENSG00000072571,ENSG00000072864,ENSG00000074410,ENSG00000075142,ENSG00000077152,ENSG00000078114,ENSG00000078900,ENSG00000081760,ENSG00000082458,ENSG00000083857,ENSG00000084207,ENSG00000084710…
MIRNA	hsa-miR-193b-3p	MIRNA:hsa-miR-193b-3p	7.95082e-14	13.0996	779	273	55	13650	ENSG00000008300,ENSG00000010310,ENSG00000011638,ENSG00000017483,ENSG00000035664,ENSG00000049192,ENSG00000050438,ENSG00000051180,ENSG00000055118,ENSG00000064651,ENSG00000072195,ENSG00000074410,ENSG00000077152,ENSG00000079819,ENSG00000081059,ENSG00000081760,ENSG00000082269,ENSG00000083857,ENSG00000085276,ENSG00000087253,ENSG00000087586,ENSG00000088992,ENSG00000090382,ENSG00000096433,ENSG00000100162…
MIRNA	hsa-miR-192-5p	MIRNA:hsa-miR-192-5p	8.83598e-12	11.0537	926	273	57	13650	ENSG00000006025,ENSG00000006634,ENSG00000008300,ENSG00000010310,ENSG00000011638,ENSG00000011677,ENSG00000033170,ENSG00000046604,ENSG00000050344,ENSG00000051341,ENSG00000059804,ENSG00000070526,ENSG00000070669,ENSG00000072571,ENSG00000072864,ENSG00000074410,ENSG00000075142,ENSG00000077152,ENSG00000078114,ENSG00000078900,ENSG00000081760,ENSG00000082458,ENSG00000083857,ENSG00000084207,ENSG00000084710…
MIRNA	hsa-miR-34a-5p	MIRNA:hsa-miR-34a-5p	2.29407e-06	5.63939	685	273	39	13650	ENSG00000008300,ENSG00000012779,ENSG00000024526,ENSG00000033170,ENSG00000043355,ENSG00000047597,ENSG00000055118,ENSG00000069011,ENSG00000077152,ENSG00000080839,ENSG00000085276,ENSG00000085491,ENSG00000085999,ENSG00000089558,ENSG00000094804,ENSG00000100162,ENSG00000100526,ENSG00000101224,ENSG00000102572,ENSG00000103257,ENSG00000104112,ENSG00000105261,ENSG00000106683,ENSG00000108106,ENSG00000111331…
MIRNA	hsa-miR-6822-3p	MIRNA:hsa-miR-6822-3p	6.48372e-05	4.18818	83	273	12	13650	ENSG00000037965,ENSG00000101040,ENSG00000106683,ENSG00000111716,ENSG00000112655,ENSG00000112742,ENSG00000112984,ENSG00000115325,ENSG00000115507,ENSG00000115641,ENSG00000116017,ENSG00000116852
MIRNA	hsa-miR-8057	MIRNA:hsa-miR-8057	0.00722099	2.1414	150	273	13	13650	ENSG00000002726,ENSG00000011332,ENSG00000037965,ENSG00000106683,ENSG00000111716,ENSG00000112655,ENSG00000112742,ENSG00000112984,ENSG00000115325,ENSG00000115507,ENSG00000115641,ENSG00000116017,ENSG00000116852
MIRNA	hsa-miR-1276	MIRNA:hsa-miR-1276	0.028861	1.53969	147	273	12	13650	ENSG00000075142,ENSG00000105929,ENSG00000106683,ENSG00000111716,ENSG00000112655,ENSG00000112742,ENSG00000112984,ENSG00000115325,ENSG00000115507,ENSG00000115641,ENSG00000116017,ENSG00000116852
MIRNA	hsa-miR-760	MIRNA:hsa-miR-760	0.0371747	1.42975	175	273	13	13650	ENSG00000035115,ENSG00000037965,ENSG00000106683,ENSG00000111716,ENSG00000112655,ENSG00000112742,ENSG00000112984,ENSG00000115325,ENSG00000115507,ENSG00000115641,ENSG00000116017,ENSG00000116852,ENSG00000119314
MIRNA	hsa-miR-146a-3p	MIRNA:hsa-miR-146a-3p	0.0477309	1.3212	109	273	10	13650	ENSG00000068796,ENSG00000105376,ENSG00000106683,ENSG00000111716,ENSG00000112984,ENSG00000115325,ENSG00000115507,ENSG00000115641,ENSG00000116017,ENSG00000116852
HPA	testis; preleptotene spermatocytes[â‰¥Low]	HPA:0570781	0.000286239	3.54327	1705	192	56	10976	ENSG00000004660,ENSG00000005059,ENSG00000006634,ENSG00000011638,ENSG00000012779,ENSG00000034510,ENSG00000035664,ENSG00000043355,ENSG00000046604,ENSG00000049192,ENSG00000050405,ENSG00000054690,ENSG00000065357,ENSG00000069849,ENSG00000072571,ENSG00000075142,ENSG00000075218,ENSG00000078114,ENSG00000079819,ENSG00000081760,ENSG00000085491,ENSG00000087053,ENSG00000088305,ENSG00000089472,ENSG00000090382…
HPA	testis; pachytene spermatocytes[â‰¥Low]	HPA:0570761	0.000462265	3.33511	2142	192	65	10976	ENSG00000004660,ENSG00000005059,ENSG00000006016,ENSG00000006025,ENSG00000006606,ENSG00000006634,ENSG00000011638,ENSG00000011677,ENSG00000012779,ENSG00000017483,ENSG00000034510,ENSG00000035115,ENSG00000035664,ENSG00000043355,ENSG00000046604,ENSG00000049192,ENSG00000050405,ENSG00000054690,ENSG00000065357,ENSG00000070882,ENSG00000072571,ENSG00000075142,ENSG00000077152,ENSG00000078081,ENSG00000078114…
HPA	testis; preleptotene spermatocytes[High]	HPA:0570783	0.00114871	2.93979	663	192	29	10976	ENSG00000006634,ENSG00000012779,ENSG00000034510,ENSG00000043355,ENSG00000049192,ENSG00000050405,ENSG00000075218,ENSG00000079819,ENSG00000081760,ENSG00000085491,ENSG00000087053,ENSG00000089472,ENSG00000099256,ENSG00000099399,ENSG00000100473,ENSG00000104147,ENSG00000111331,ENSG00000111716,ENSG00000112655,ENSG00000112984,ENSG00000113739,ENSG00000115325,ENSG00000115507,ENSG00000115641,ENSG00000116017…
HPA	rectum; enterocytes[â‰¥Medium]	HPA:0401302	0.00124364	2.9053	390	192	21	10976	ENSG00000006025,ENSG00000012779,ENSG00000033170,ENSG00000041982,ENSG00000065357,ENSG00000078114,ENSG00000079819,ENSG00000083857,ENSG00000088992,ENSG00000089472,ENSG00000091651,ENSG00000099256,ENSG00000099399,ENSG00000101464,ENSG00000102034,ENSG00000102572,ENSG00000105048,ENSG00000108106,ENSG00000112118,ENSG00000112812,ENSG00000113758
HPA	testis; pachytene spermatocytes[â‰¥Medium]	HPA:0570762	0.00203519	2.6914	1723	192	54	10976	ENSG00000004660,ENSG00000005059,ENSG00000006016,ENSG00000006025,ENSG00000006634,ENSG00000011638,ENSG00000011677,ENSG00000035115,ENSG00000043355,ENSG00000046604,ENSG00000049192,ENSG00000050405,ENSG00000054690,ENSG00000065357,ENSG00000072571,ENSG00000075142,ENSG00000077152,ENSG00000078081,ENSG00000081760,ENSG00000085491,ENSG00000087053,ENSG00000088325,ENSG00000088992,ENSG00000089327,ENSG00000089472…
HPA	testis; pachytene spermatocytes[High]	HPA:0570763	0.00437319	2.3592	866	192	33	10976	ENSG00000004660,ENSG00000006025,ENSG00000006634,ENSG00000011677,ENSG00000043355,ENSG00000046604,ENSG00000049192,ENSG00000050405,ENSG00000065357,ENSG00000072571,ENSG00000077152,ENSG00000087053,ENSG00000089472,ENSG00000090382,ENSG00000093009,ENSG00000099256,ENSG00000103742,ENSG00000105048,ENSG00000105376,ENSG00000105929,ENSG00000106348,ENSG00000107807,ENSG00000111331,ENSG00000111716,ENSG00000112655…
HPA	appendix; non-germinal center cells[â‰¥Low]	HPA:0030441	0.00665098	2.17711	336	192	18	10976	ENSG00000006025,ENSG00000012779,ENSG00000033170,ENSG00000065357,ENSG00000075702,ENSG00000078114,ENSG00000079819,ENSG00000083857,ENSG00000087053,ENSG00000089472,ENSG00000091651,ENSG00000099256,ENSG00000099399,ENSG00000101464,ENSG00000102034,ENSG00000104783,ENSG00000112118,ENSG00000113758
HPA	lymph node; germinal center cells[High]	HPA:0310433	0.00942489	2.02572	940	192	34	10976	ENSG00000010292,ENSG00000012779,ENSG00000047597,ENSG00000054690,ENSG00000055118,ENSG00000065357,ENSG00000072571,ENSG00000072864,ENSG00000073111,ENSG00000079819,ENSG00000085276,ENSG00000085491,ENSG00000087053,ENSG00000089472,ENSG00000090382,ENSG00000091651,ENSG00000100162,ENSG00000102034,ENSG00000102572,ENSG00000103064,ENSG00000103253,ENSG00000105173,ENSG00000105376,ENSG00000106683,ENSG00000107807…
HPA	appendix; germinal center cells[â‰¥Low]	HPA:0030431	0.0118934	1.92469	287	192	16	10976	ENSG00000006025,ENSG00000012779,ENSG00000033170,ENSG00000065357,ENSG00000075702,ENSG00000078114,ENSG00000079819,ENSG00000087053,ENSG00000088992,ENSG00000089472,ENSG00000091651,ENSG00000099399,ENSG00000104783,ENSG00000112118,ENSG00000112812,ENSG00000113758
HPA	testis; preleptotene spermatocytes[â‰¥Medium]	HPA:0570782	0.0282462	1.54904	1339	192	42	10976	ENSG00000005059,ENSG00000006634,ENSG00000012779,ENSG00000034510,ENSG00000043355,ENSG00000046604,ENSG00000049192,ENSG00000050405,ENSG00000054690,ENSG00000065357,ENSG00000069849,ENSG00000075142,ENSG00000075218,ENSG00000079819,ENSG00000081760,ENSG00000085491,ENSG00000087053,ENSG00000089472,ENSG00000090382,ENSG00000099256,ENSG00000099399,ENSG00000100473,ENSG00000103742,ENSG00000104147,ENSG00000108576…
HPA	bone marrow; hematopoietic cells[High]	HPA:0040083	0.0358218	1.44585	1443	192	44	10976	ENSG00000006025,ENSG00000008300,ENSG00000012779,ENSG00000035664,ENSG00000047597,ENSG00000049192,ENSG00000055118,ENSG00000064651,ENSG00000065357,ENSG00000072864,ENSG00000083857,ENSG00000084731,ENSG00000085276,ENSG00000085491,ENSG00000087053,ENSG00000089472,ENSG00000090382,ENSG00000091651,ENSG00000099399,ENSG00000100162,ENSG00000100346,ENSG00000101052,ENSG00000101367,ENSG00000102034,ENSG00000102043…
HPA	skin 2; cells in basal layer[â‰¥Low]	HPA:0471391	0.0364493	1.43831	964	192	33	10976	ENSG00000006025,ENSG00000012779,ENSG00000041982,ENSG00000043355,ENSG00000049192,ENSG00000065357,ENSG00000075142,ENSG00000076003,ENSG00000077152,ENSG00000078114,ENSG00000079819,ENSG00000081760,ENSG00000087053,ENSG00000089472,ENSG00000090382,ENSG00000091651,ENSG00000099256,ENSG00000099284,ENSG00000099399,ENSG00000100162,ENSG00000100346,ENSG00000100473,ENSG00000101464,ENSG00000102034,ENSG00000102572…
HPA	skin 2; cells in spinous layer[â‰¥Medium]	HPA:0471412	0.0404201	1.3934	684	192	26	10976	ENSG00000006025,ENSG00000012779,ENSG00000065357,ENSG00000075142,ENSG00000077152,ENSG00000078114,ENSG00000079819,ENSG00000081760,ENSG00000089472,ENSG00000090382,ENSG00000091651,ENSG00000099256,ENSG00000099284,ENSG00000099399,ENSG00000100473,ENSG00000101464,ENSG00000102034,ENSG00000102572,ENSG00000104899,ENSG00000105376,ENSG00000107807,ENSG00000111716,ENSG00000116017,ENSG00000116852,ENSG00000119042…
HPA	small intestine; enterocytes[â‰¥Low]	HPA:0481301	0.0457203	1.33989	573	192	23	10976	ENSG00000006025,ENSG00000012779,ENSG00000041982,ENSG00000065357,ENSG00000078114,ENSG00000079819,ENSG00000083857,ENSG00000088992,ENSG00000089472,ENSG00000091651,ENSG00000099256,ENSG00000099399,ENSG00000100994,ENSG00000101224,ENSG00000101464,ENSG00000102034,ENSG00000102572,ENSG00000105048,ENSG00000108106,ENSG00000112118,ENSG00000112812,ENSG00000113758,ENSG00000118513
CORUM	CDK1-CCNB1-CCNF complex	CORUM:5550	0.00263564	2.57911	3	88	3	3627	ENSG00000091651,ENSG00000104783,ENSG00000107807
CORUM	NDC80 kinetochore complex	CORUM:127	0.0103571	1.98476	4	88	3	3627	ENSG00000026508,ENSG00000101236,ENSG00000103064
CORUM	Mitotic checkpoint complex (MCC)	CORUM:190	0.0103571	1.98476	4	88	3	3627	ENSG00000077152,ENSG00000103490,ENSG00000105281
HP	Sloping forehead	HP:0000340	0.000738862	3.13144	161	90	15	4508	ENSG00000007038,ENSG00000010310,ENSG00000011638,ENSG00000017483,ENSG00000021762,ENSG00000078900,ENSG00000081760,ENSG00000100162,ENSG00000100473,ENSG00000100625,ENSG00000101052,ENSG00000101210,ENSG00000103490,ENSG00000107731,ENSG00000111424
HP	Myelodysplasia	HP:0002863	0.00425213	2.37139	97	90	11	4508	ENSG00000011638,ENSG00000021762,ENSG00000053108,ENSG00000089472,ENSG00000100625,ENSG00000101052,ENSG00000103490,ENSG00000104140,ENSG00000107731,ENSG00000111424,ENSG00000116830
HP	Abnormal duodenum morphology	HP:0002246	0.00512072	2.29067	80	90	10	4508	ENSG00000007038,ENSG00000011638,ENSG00000021762,ENSG00000050405,ENSG00000078114,ENSG00000100625,ENSG00000101052,ENSG00000103490,ENSG00000107731,ENSG00000111424
HP	Abnormality of chromosome stability	HP:0003220	0.00686776	2.16318	49	90	8	4508	ENSG00000021762,ENSG00000035499,ENSG00000079819,ENSG00000100625,ENSG00000101052,ENSG00000101447,ENSG00000111424,ENSG00000116830
HP	Abnormality of the female genitalia	HP:0010460	0.0210941	1.67584	547	90	26	4508	ENSG00000003147,ENSG00000011638,ENSG00000021762,ENSG00000035115,ENSG00000049089,ENSG00000049192,ENSG00000050405,ENSG00000050438,ENSG00000069482,ENSG00000069849,ENSG00000073792,ENSG00000075218,ENSG00000078900,ENSG00000088826,ENSG00000089472,ENSG00000100625,ENSG00000101052,ENSG00000103490,ENSG00000104889,ENSG00000107731,ENSG00000107821,ENSG00000108576,ENSG00000111424,ENSG00000112837,ENSG00000116830…
HP	Anotia	HP:0009892	0.0279809	1.55314	9	90	4	4508	ENSG00000049192,ENSG00000050405,ENSG00000050438,ENSG00000111424
HP	Microtia, third degree	HP:0011267	0.0459241	1.33796	10	90	4	4508	ENSG00000049192,ENSG00000050405,ENSG00000050438,ENSG00000111424
HP	Premature chromatid separation	HP:0200024	0.0489536	1.31022	4	90	3	4508	ENSG00000011638,ENSG00000103490,ENSG00000107821
