# Supplementary material for: A combined computational and functional approach identifies IGF2BP2 as a driver of chemoresistance in a wide array of pre-clinical models of colorectal cancer
Source: Mol Cancer. 2023 May 30;22:89. doi: 10.1186/s12943-023-01787-x (PMC10227963; doi:10.1186/s12943-023-01787-x)
Supplement: Supplementary file 7 — Additional file 7: Supplementary Table S5. gProfiler_IntersectionBoth [file 12943_2023_1787_MOESM7_ESM.xlsx]

## Sheet: Supplementary_table_S5_gProfile
Supplementary table S5: gProfiler_IntersectionBoth.
source	term_name	term_id	adjusted_p_value	negative_log10_of_adjusted_p_value	term_size	query_size	intersection_size	effective_domain_size	intersections
GO:MF	DNA binding	GO:0003677	1.01527e-11	10.9934	2497	320	90	20183	ENSG00000006704,ENSG00000011332,ENSG00000043355,ENSG00000050344,ENSG00000051341,ENSG00000065328,ENSG00000073111,ENSG00000078900,ENSG00000081059,ENSG00000085999,ENSG00000088305,ENSG00000090889,ENSG00000091651,ENSG00000092853,ENSG00000093009,ENSG00000094804,ENSG00000100625,ENSG00000101057,ENSG00000101412,ENSG00000104738,ENSG00000107187,ENSG00000107807,ENSG00000109674,ENSG00000111206,ENSG00000111247…
GO:MF	protein binding	GO:0005515	5.69839e-11	10.2442	14833	320	288	20183	ENSG00000006606,ENSG00000006634,ENSG00000006704,ENSG00000007038,ENSG00000008300,ENSG00000011332,ENSG00000011426,ENSG00000011677,ENSG00000024526,ENSG00000025772,ENSG00000050344,ENSG00000051341,ENSG00000064651,ENSG00000065328,ENSG00000065911,ENSG00000066279,ENSG00000070882,ENSG00000071539,ENSG00000072571,ENSG00000073111,ENSG00000075218,ENSG00000075702,ENSG00000077152,ENSG00000078114,ENSG00000078900…
GO:MF	microtubule motor activity	GO:0003777	1.31028e-09	8.88264	68	320	14	20183	ENSG00000090889,ENSG00000112984,ENSG00000118193,ENSG00000121621,ENSG00000137807,ENSG00000138160,ENSG00000138182,ENSG00000138778,ENSG00000142945,ENSG00000163808,ENSG00000183914,ENSG00000186185,ENSG00000186638,ENSG00000237649
GO:MF	cytoskeletal motor activity	GO:0003774	2.0038e-07	6.69814	115	320	15	20183	ENSG00000090889,ENSG00000112984,ENSG00000118193,ENSG00000121621,ENSG00000133454,ENSG00000137807,ENSG00000138160,ENSG00000138182,ENSG00000138778,ENSG00000142945,ENSG00000163808,ENSG00000183914,ENSG00000186185,ENSG00000186638,ENSG00000237649
GO:MF	microtubule binding	GO:0008017	2.09299e-07	6.67923	271	320	22	20183	ENSG00000075218,ENSG00000088325,ENSG00000089685,ENSG00000090889,ENSG00000112984,ENSG00000117724,ENSG00000118193,ENSG00000121621,ENSG00000126787,ENSG00000137804,ENSG00000137807,ENSG00000138160,ENSG00000138182,ENSG00000138778,ENSG00000142945,ENSG00000154839,ENSG00000163808,ENSG00000166851,ENSG00000186185,ENSG00000186638,ENSG00000198901,ENSG00000237649
GO:MF	ATP-dependent activity	GO:0140657	1.81482e-06	5.74117	546	320	30	20183	ENSG00000051341,ENSG00000071539,ENSG00000073111,ENSG00000085999,ENSG00000090889,ENSG00000104738,ENSG00000105929,ENSG00000112984,ENSG00000118193,ENSG00000119969,ENSG00000120694,ENSG00000121621,ENSG00000131747,ENSG00000133119,ENSG00000136982,ENSG00000137807,ENSG00000138160,ENSG00000138182,ENSG00000138778,ENSG00000142945,ENSG00000163808,ENSG00000165181,ENSG00000176208,ENSG00000183914,ENSG00000186185…
GO:MF	tubulin binding	GO:0015631	4.81225e-06	5.31765	379	320	24	20183	ENSG00000075218,ENSG00000088325,ENSG00000089685,ENSG00000090889,ENSG00000112984,ENSG00000117724,ENSG00000118193,ENSG00000120694,ENSG00000121621,ENSG00000126787,ENSG00000137804,ENSG00000137807,ENSG00000138160,ENSG00000138182,ENSG00000138778,ENSG00000139618,ENSG00000142945,ENSG00000154839,ENSG00000163808,ENSG00000166851,ENSG00000186185,ENSG00000186638,ENSG00000198901,ENSG00000237649
GO:MF	anaphase-promoting complex binding	GO:0010997	5.58434e-05	4.25303	9	320	5	20183	ENSG00000092853,ENSG00000108106,ENSG00000117399,ENSG00000162063,ENSG00000166851
GO:MF	catalytic activity, acting on DNA	GO:0140097	7.69368e-05	4.11387	229	320	17	20183	ENSG00000051341,ENSG00000073111,ENSG00000085999,ENSG00000088305,ENSG00000104738,ENSG00000109674,ENSG00000119969,ENSG00000130826,ENSG00000131747,ENSG00000133119,ENSG00000136982,ENSG00000137309,ENSG00000174371,ENSG00000176208,ENSG00000186871,ENSG00000196584,ENSG00000197299
GO:MF	plus-end-directed microtubule motor activity	GO:0008574	7.78529e-05	4.10873	17	320	6	20183	ENSG00000118193,ENSG00000121621,ENSG00000138160,ENSG00000138182,ENSG00000138778,ENSG00000186185
GO:MF	ATP-dependent activity, acting on DNA	GO:0008094	0.00011676	3.93271	113	320	12	20183	ENSG00000051341,ENSG00000073111,ENSG00000085999,ENSG00000104738,ENSG00000119969,ENSG00000131747,ENSG00000133119,ENSG00000136982,ENSG00000176208,ENSG00000186871,ENSG00000196584,ENSG00000197299
GO:MF	ATP binding	GO:0005524	0.000225397	3.64705	1503	320	50	20183	ENSG00000051341,ENSG00000071539,ENSG00000073111,ENSG00000077152,ENSG00000085999,ENSG00000087586,ENSG00000090889,ENSG00000094804,ENSG00000104738,ENSG00000108106,ENSG00000112655,ENSG00000112742,ENSG00000112984,ENSG00000117650,ENSG00000118193,ENSG00000119969,ENSG00000120254,ENSG00000120694,ENSG00000121621,ENSG00000127564,ENSG00000131747,ENSG00000133454,ENSG00000137807,ENSG00000137843,ENSG00000138160…
GO:MF	chromatin binding	GO:0003682	0.000314794	3.50197	580	320	27	20183	ENSG00000043355,ENSG00000051341,ENSG00000077152,ENSG00000093009,ENSG00000115163,ENSG00000116017,ENSG00000117724,ENSG00000119969,ENSG00000121152,ENSG00000123975,ENSG00000124575,ENSG00000125931,ENSG00000131747,ENSG00000137309,ENSG00000138795,ENSG00000140534,ENSG00000146670,ENSG00000152192,ENSG00000159259,ENSG00000166803,ENSG00000168298,ENSG00000170312,ENSG00000173894,ENSG00000174371,ENSG00000176692…
GO:MF	adenyl ribonucleotide binding	GO:0032559	0.00074853	3.12579	1566	320	50	20183	ENSG00000051341,ENSG00000071539,ENSG00000073111,ENSG00000077152,ENSG00000085999,ENSG00000087586,ENSG00000090889,ENSG00000094804,ENSG00000104738,ENSG00000108106,ENSG00000112655,ENSG00000112742,ENSG00000112984,ENSG00000117650,ENSG00000118193,ENSG00000119969,ENSG00000120254,ENSG00000120694,ENSG00000121621,ENSG00000127564,ENSG00000131747,ENSG00000133454,ENSG00000137807,ENSG00000137843,ENSG00000138160…
GO:MF	protein heterodimerization activity	GO:0046982	0.000754053	3.1226	363	320	20	20183	ENSG00000079462,ENSG00000087586,ENSG00000115163,ENSG00000124635,ENSG00000131747,ENSG00000159216,ENSG00000181218,ENSG00000183598,ENSG00000184260,ENSG00000184270,ENSG00000185130,ENSG00000196747,ENSG00000196866,ENSG00000196890,ENSG00000197061,ENSG00000197153,ENSG00000197409,ENSG00000203760,ENSG00000203814,ENSG00000233822
GO:MF	adenyl nucleotide binding	GO:0030554	0.000914807	3.03867	1577	320	50	20183	ENSG00000051341,ENSG00000071539,ENSG00000073111,ENSG00000077152,ENSG00000085999,ENSG00000087586,ENSG00000090889,ENSG00000094804,ENSG00000104738,ENSG00000108106,ENSG00000112655,ENSG00000112742,ENSG00000112984,ENSG00000117650,ENSG00000118193,ENSG00000119969,ENSG00000120254,ENSG00000120694,ENSG00000121621,ENSG00000127564,ENSG00000131747,ENSG00000133454,ENSG00000137807,ENSG00000137843,ENSG00000138160…
GO:MF	single-stranded DNA binding	GO:0003697	0.00174698	2.75771	121	320	11	20183	ENSG00000065328,ENSG00000073111,ENSG00000085999,ENSG00000093009,ENSG00000104738,ENSG00000109674,ENSG00000111247,ENSG00000139618,ENSG00000152192,ENSG00000165181,ENSG00000197299
GO:MF	protein dimerization activity	GO:0046983	0.00486014	2.31335	1086	320	37	20183	ENSG00000079462,ENSG00000087586,ENSG00000088836,ENSG00000088992,ENSG00000101412,ENSG00000112837,ENSG00000113739,ENSG00000114346,ENSG00000115163,ENSG00000117724,ENSG00000120254,ENSG00000124635,ENSG00000125931,ENSG00000131747,ENSG00000138182,ENSG00000159216,ENSG00000163191,ENSG00000163507,ENSG00000163993,ENSG00000164109,ENSG00000171848,ENSG00000181218,ENSG00000183598,ENSG00000183734,ENSG00000184260…
GO:MF	ATP hydrolysis activity	GO:0016887	0.00811429	2.09075	356	320	18	20183	ENSG00000071539,ENSG00000073111,ENSG00000085999,ENSG00000104738,ENSG00000112984,ENSG00000118193,ENSG00000120694,ENSG00000121621,ENSG00000137807,ENSG00000138182,ENSG00000142945,ENSG00000163808,ENSG00000165181,ENSG00000176208,ENSG00000186185,ENSG00000186871,ENSG00000197299,ENSG00000237649
GO:MF	DNA helicase activity	GO:0003678	0.0106847	1.97124	74	320	8	20183	ENSG00000051341,ENSG00000073111,ENSG00000085999,ENSG00000104738,ENSG00000133119,ENSG00000136982,ENSG00000186871,ENSG00000197299
GO:MF	DNA secondary structure binding	GO:0000217	0.0111951	1.95097	37	320	6	20183	ENSG00000092853,ENSG00000109674,ENSG00000111247,ENSG00000137309,ENSG00000196584,ENSG00000197299
GO:MF	single-stranded DNA helicase activity	GO:0017116	0.0124235	1.90576	23	320	5	20183	ENSG00000051341,ENSG00000073111,ENSG00000104738,ENSG00000133119,ENSG00000136982
GO:MF	double-stranded DNA binding	GO:0003690	0.0150854	1.82144	1652	320	48	20183	ENSG00000006704,ENSG00000011332,ENSG00000043355,ENSG00000050344,ENSG00000065328,ENSG00000073111,ENSG00000078900,ENSG00000081059,ENSG00000093009,ENSG00000094804,ENSG00000100625,ENSG00000101057,ENSG00000101412,ENSG00000107187,ENSG00000107807,ENSG00000109674,ENSG00000111206,ENSG00000111247,ENSG00000112837,ENSG00000115507,ENSG00000120068,ENSG00000121211,ENSG00000124575,ENSG00000137270,ENSG00000137309…
GO:MF	cytoskeletal protein binding	GO:0008092	0.0276073	1.55898	999	320	33	20183	ENSG00000011426,ENSG00000075218,ENSG00000078114,ENSG00000088325,ENSG00000089327,ENSG00000089685,ENSG00000090889,ENSG00000105048,ENSG00000112984,ENSG00000117724,ENSG00000118193,ENSG00000120694,ENSG00000121621,ENSG00000126787,ENSG00000129991,ENSG00000133454,ENSG00000137804,ENSG00000137807,ENSG00000138160,ENSG00000138182,ENSG00000138778,ENSG00000139618,ENSG00000139734,ENSG00000142945,ENSG00000154839…
GO:MF	histone kinase activity	GO:0035173	0.0466765	1.3309	16	320	4	20183	ENSG00000087586,ENSG00000149554,ENSG00000170312,ENSG00000177602
GO:MF	DNA replication origin binding	GO:0003688	0.0466765	1.3309	16	320	4	20183	ENSG00000065328,ENSG00000073111,ENSG00000093009,ENSG00000094804
GO:BP	mitotic cell cycle	GO:0000278	2.19953e-48	47.6577	906	317	93	21100	ENSG00000006634,ENSG00000011426,ENSG00000071539,ENSG00000073111,ENSG00000075218,ENSG00000075702,ENSG00000078900,ENSG00000080986,ENSG00000087586,ENSG00000088325,ENSG00000089685,ENSG00000090889,ENSG00000092853,ENSG00000093009,ENSG00000094804,ENSG00000100526,ENSG00000101003,ENSG00000101057,ENSG00000101224,ENSG00000101412,ENSG00000104738,ENSG00000108106,ENSG00000109805,ENSG00000111206,ENSG00000112742…
GO:BP	mitotic cell cycle process	GO:1903047	8.17212e-45	44.0877	755	317	83	21100	ENSG00000006634,ENSG00000011426,ENSG00000071539,ENSG00000073111,ENSG00000075218,ENSG00000075702,ENSG00000080986,ENSG00000087586,ENSG00000088325,ENSG00000090889,ENSG00000092853,ENSG00000093009,ENSG00000094804,ENSG00000100526,ENSG00000101003,ENSG00000101057,ENSG00000101224,ENSG00000101412,ENSG00000104738,ENSG00000108106,ENSG00000109805,ENSG00000111206,ENSG00000112742,ENSG00000112984,ENSG00000114346…
GO:BP	cell cycle	GO:0007049	1.48394e-42	41.8286	1774	317	117	21100	ENSG00000006634,ENSG00000011426,ENSG00000066279,ENSG00000068489,ENSG00000071539,ENSG00000073111,ENSG00000075218,ENSG00000075702,ENSG00000078900,ENSG00000080986,ENSG00000085999,ENSG00000087586,ENSG00000088325,ENSG00000089685,ENSG00000090889,ENSG00000092853,ENSG00000093009,ENSG00000094804,ENSG00000100526,ENSG00000101003,ENSG00000101057,ENSG00000101224,ENSG00000101412,ENSG00000104738,ENSG00000108106…
GO:BP	cell cycle process	GO:0022402	3.6851e-42	41.4336	1206	317	98	21100	ENSG00000006634,ENSG00000011426,ENSG00000066279,ENSG00000071539,ENSG00000073111,ENSG00000075218,ENSG00000075702,ENSG00000080986,ENSG00000085999,ENSG00000087586,ENSG00000088325,ENSG00000090889,ENSG00000092853,ENSG00000093009,ENSG00000094804,ENSG00000100526,ENSG00000101003,ENSG00000101057,ENSG00000101224,ENSG00000101412,ENSG00000104738,ENSG00000108106,ENSG00000109805,ENSG00000111206,ENSG00000111247…
GO:BP	nuclear division	GO:0000280	8.75e-37	36.058	454	317	61	21100	ENSG00000011426,ENSG00000066279,ENSG00000071539,ENSG00000080986,ENSG00000085999,ENSG00000087586,ENSG00000088325,ENSG00000090889,ENSG00000094804,ENSG00000101057,ENSG00000101224,ENSG00000108106,ENSG00000109805,ENSG00000111247,ENSG00000112742,ENSG00000117399,ENSG00000117650,ENSG00000117724,ENSG00000118193,ENSG00000121152,ENSG00000121211,ENSG00000121621,ENSG00000123219,ENSG00000123975,ENSG00000126787…
GO:BP	organelle fission	GO:0048285	2.39228e-35	34.6212	500	317	62	21100	ENSG00000011426,ENSG00000066279,ENSG00000071539,ENSG00000080986,ENSG00000085999,ENSG00000087586,ENSG00000088325,ENSG00000090889,ENSG00000094804,ENSG00000101057,ENSG00000101224,ENSG00000108106,ENSG00000109805,ENSG00000111247,ENSG00000112742,ENSG00000117399,ENSG00000117650,ENSG00000117724,ENSG00000118193,ENSG00000121152,ENSG00000121211,ENSG00000121621,ENSG00000123219,ENSG00000123975,ENSG00000126787…
GO:BP	mitotic nuclear division	GO:0140014	6.48133e-33	32.1883	301	317	49	21100	ENSG00000011426,ENSG00000071539,ENSG00000080986,ENSG00000087586,ENSG00000088325,ENSG00000090889,ENSG00000094804,ENSG00000101057,ENSG00000108106,ENSG00000109805,ENSG00000112742,ENSG00000117399,ENSG00000117650,ENSG00000117724,ENSG00000118193,ENSG00000121152,ENSG00000121621,ENSG00000123219,ENSG00000126787,ENSG00000127564,ENSG00000129810,ENSG00000134057,ENSG00000136982,ENSG00000137804,ENSG00000137807…
GO:BP	cell division	GO:0051301	1.29563e-32	31.8875	646	317	66	21100	ENSG00000011426,ENSG00000066279,ENSG00000080986,ENSG00000087586,ENSG00000088325,ENSG00000089685,ENSG00000090889,ENSG00000091651,ENSG00000094804,ENSG00000101224,ENSG00000108106,ENSG00000109805,ENSG00000111665,ENSG00000112984,ENSG00000114346,ENSG00000115163,ENSG00000117399,ENSG00000117650,ENSG00000117724,ENSG00000118193,ENSG00000119969,ENSG00000121152,ENSG00000123975,ENSG00000129195,ENSG00000129810…
GO:BP	chromosome segregation	GO:0007059	5.67553e-29	28.246	344	317	48	21100	ENSG00000071539,ENSG00000080986,ENSG00000089685,ENSG00000090889,ENSG00000094804,ENSG00000109805,ENSG00000112742,ENSG00000114346,ENSG00000117399,ENSG00000117650,ENSG00000117724,ENSG00000118193,ENSG00000121152,ENSG00000121621,ENSG00000123219,ENSG00000123485,ENSG00000126787,ENSG00000129810,ENSG00000131747,ENSG00000134057,ENSG00000136982,ENSG00000137804,ENSG00000137807,ENSG00000138778,ENSG00000142945…
GO:BP	sister chromatid segregation	GO:0000819	2.55677e-27	26.5923	202	317	38	21100	ENSG00000071539,ENSG00000080986,ENSG00000090889,ENSG00000094804,ENSG00000109805,ENSG00000112742,ENSG00000117399,ENSG00000117650,ENSG00000117724,ENSG00000118193,ENSG00000121152,ENSG00000121621,ENSG00000123219,ENSG00000126787,ENSG00000129810,ENSG00000131747,ENSG00000134057,ENSG00000136982,ENSG00000137804,ENSG00000137807,ENSG00000138778,ENSG00000142945,ENSG00000143228,ENSG00000146670,ENSG00000146918…
GO:BP	mitotic sister chromatid segregation	GO:0000070	4.13323e-26	25.3837	173	317	35	21100	ENSG00000071539,ENSG00000080986,ENSG00000090889,ENSG00000094804,ENSG00000109805,ENSG00000112742,ENSG00000117399,ENSG00000117650,ENSG00000117724,ENSG00000118193,ENSG00000121152,ENSG00000121621,ENSG00000123219,ENSG00000126787,ENSG00000129810,ENSG00000134057,ENSG00000136982,ENSG00000137804,ENSG00000137807,ENSG00000138778,ENSG00000142945,ENSG00000143228,ENSG00000146670,ENSG00000146918,ENSG00000156970…
GO:BP	chromosome organization	GO:0051276	4.17238e-26	25.3796	1059	317	74	21100	ENSG00000051341,ENSG00000071539,ENSG00000073111,ENSG00000080986,ENSG00000085999,ENSG00000090889,ENSG00000093009,ENSG00000094804,ENSG00000101003,ENSG00000102384,ENSG00000104738,ENSG00000109805,ENSG00000112742,ENSG00000115163,ENSG00000117399,ENSG00000117650,ENSG00000117724,ENSG00000118193,ENSG00000119969,ENSG00000121152,ENSG00000121621,ENSG00000123219,ENSG00000123485,ENSG00000124575,ENSG00000124635…
GO:BP	nuclear chromosome segregation	GO:0098813	6.38994e-25	24.1945	284	317	41	21100	ENSG00000071539,ENSG00000080986,ENSG00000090889,ENSG00000094804,ENSG00000109805,ENSG00000112742,ENSG00000114346,ENSG00000117399,ENSG00000117650,ENSG00000117724,ENSG00000118193,ENSG00000121152,ENSG00000121621,ENSG00000123219,ENSG00000126787,ENSG00000129810,ENSG00000131747,ENSG00000134057,ENSG00000136982,ENSG00000137804,ENSG00000137807,ENSG00000138778,ENSG00000142945,ENSG00000143228,ENSG00000146670…
GO:BP	regulation of cell cycle process	GO:0010564	2.16848e-24	23.6638	695	317	59	21100	ENSG00000006634,ENSG00000011426,ENSG00000071539,ENSG00000075218,ENSG00000075702,ENSG00000080986,ENSG00000087586,ENSG00000088325,ENSG00000092853,ENSG00000093009,ENSG00000094804,ENSG00000101224,ENSG00000101412,ENSG00000109805,ENSG00000111247,ENSG00000112742,ENSG00000112984,ENSG00000114346,ENSG00000117399,ENSG00000117650,ENSG00000117724,ENSG00000118193,ENSG00000121152,ENSG00000126787,ENSG00000127564…
GO:BP	regulation of cell cycle	GO:0051726	4.86373e-23	22.313	1089	317	71	21100	ENSG00000006634,ENSG00000011426,ENSG00000066279,ENSG00000068489,ENSG00000071539,ENSG00000075218,ENSG00000075702,ENSG00000078900,ENSG00000080986,ENSG00000087586,ENSG00000088325,ENSG00000089685,ENSG00000092853,ENSG00000093009,ENSG00000094804,ENSG00000100526,ENSG00000101224,ENSG00000101412,ENSG00000109805,ENSG00000111206,ENSG00000111247,ENSG00000112742,ENSG00000112984,ENSG00000114346,ENSG00000117399…
GO:BP	mitotic cell cycle phase transition	GO:0044772	2.03249e-18	17.692	440	317	42	21100	ENSG00000006634,ENSG00000011426,ENSG00000071539,ENSG00000075218,ENSG00000080986,ENSG00000087586,ENSG00000092853,ENSG00000094804,ENSG00000100526,ENSG00000101224,ENSG00000101412,ENSG00000108106,ENSG00000111206,ENSG00000112742,ENSG00000117724,ENSG00000118193,ENSG00000123975,ENSG00000126787,ENSG00000127564,ENSG00000134057,ENSG00000138778,ENSG00000140534,ENSG00000143476,ENSG00000145386,ENSG00000146670…
GO:BP	DNA metabolic process	GO:0006259	5.48103e-18	17.2611	1023	317	62	21100	ENSG00000006634,ENSG00000051341,ENSG00000065328,ENSG00000071539,ENSG00000073111,ENSG00000077152,ENSG00000078900,ENSG00000081059,ENSG00000085999,ENSG00000088305,ENSG00000089723,ENSG00000091651,ENSG00000092853,ENSG00000093009,ENSG00000094804,ENSG00000101003,ENSG00000104738,ENSG00000109674,ENSG00000111206,ENSG00000111247,ENSG00000117650,ENSG00000117724,ENSG00000119969,ENSG00000121211,ENSG00000124575…
GO:BP	organelle organization	GO:0006996	2.09887e-17	16.678	3874	317	129	21100	ENSG00000006606,ENSG00000011426,ENSG00000025772,ENSG00000051341,ENSG00000066279,ENSG00000071539,ENSG00000073111,ENSG00000075702,ENSG00000078114,ENSG00000080986,ENSG00000085999,ENSG00000087586,ENSG00000088325,ENSG00000089685,ENSG00000090889,ENSG00000093009,ENSG00000094804,ENSG00000100625,ENSG00000101003,ENSG00000101057,ENSG00000101224,ENSG00000102384,ENSG00000104341,ENSG00000104738,ENSG00000105048…
GO:BP	microtubule cytoskeleton organization	GO:0000226	2.95947e-17	16.5288	630	317	48	21100	ENSG00000066279,ENSG00000075702,ENSG00000080986,ENSG00000087586,ENSG00000088325,ENSG00000089685,ENSG00000090889,ENSG00000101057,ENSG00000112742,ENSG00000112984,ENSG00000115163,ENSG00000117399,ENSG00000117650,ENSG00000121621,ENSG00000126787,ENSG00000127423,ENSG00000129810,ENSG00000134057,ENSG00000136108,ENSG00000137804,ENSG00000137807,ENSG00000138160,ENSG00000138778,ENSG00000139618,ENSG00000142731…
GO:BP	regulation of mitotic cell cycle	GO:0007346	3.73708e-17	16.4275	475	317	42	21100	ENSG00000011426,ENSG00000071539,ENSG00000075218,ENSG00000078900,ENSG00000080986,ENSG00000087586,ENSG00000089685,ENSG00000092853,ENSG00000094804,ENSG00000101224,ENSG00000101412,ENSG00000112742,ENSG00000117650,ENSG00000117724,ENSG00000118193,ENSG00000123975,ENSG00000126787,ENSG00000127564,ENSG00000134057,ENSG00000137804,ENSG00000138182,ENSG00000138778,ENSG00000139618,ENSG00000140534,ENSG00000143476…
GO:BP	cell cycle phase transition	GO:0044770	9.02818e-17	16.0444	538	317	44	21100	ENSG00000006634,ENSG00000011426,ENSG00000071539,ENSG00000075218,ENSG00000080986,ENSG00000087586,ENSG00000092853,ENSG00000093009,ENSG00000094804,ENSG00000100526,ENSG00000101224,ENSG00000101412,ENSG00000108106,ENSG00000111206,ENSG00000112742,ENSG00000117724,ENSG00000118193,ENSG00000123975,ENSG00000126787,ENSG00000127564,ENSG00000134057,ENSG00000138778,ENSG00000140534,ENSG00000143476,ENSG00000145386…
GO:BP	meiotic cell cycle	GO:0051321	2.16699e-16	15.6641	267	317	32	21100	ENSG00000066279,ENSG00000071539,ENSG00000080986,ENSG00000085999,ENSG00000087586,ENSG00000101224,ENSG00000111247,ENSG00000112742,ENSG00000117399,ENSG00000117650,ENSG00000121152,ENSG00000121211,ENSG00000121621,ENSG00000123975,ENSG00000127564,ENSG00000129810,ENSG00000131747,ENSG00000139618,ENSG00000143228,ENSG00000156970,ENSG00000158402,ENSG00000163132,ENSG00000163535,ENSG00000164045,ENSG00000164611…
GO:BP	regulation of chromosome segregation	GO:0051983	1.63441e-15	14.7866	96	317	21	21100	ENSG00000071539,ENSG00000080986,ENSG00000094804,ENSG00000109805,ENSG00000112742,ENSG00000117724,ENSG00000121152,ENSG00000126787,ENSG00000134057,ENSG00000138778,ENSG00000142945,ENSG00000146918,ENSG00000148773,ENSG00000156970,ENSG00000164109,ENSG00000164611,ENSG00000166851,ENSG00000169679,ENSG00000181085,ENSG00000184661,ENSG00000259288
GO:BP	meiotic cell cycle process	GO:1903046	1.79714e-15	14.7454	207	317	28	21100	ENSG00000066279,ENSG00000071539,ENSG00000080986,ENSG00000085999,ENSG00000087586,ENSG00000101224,ENSG00000111247,ENSG00000112742,ENSG00000117399,ENSG00000121152,ENSG00000121211,ENSG00000121621,ENSG00000123975,ENSG00000129810,ENSG00000131747,ENSG00000139618,ENSG00000143228,ENSG00000156970,ENSG00000158402,ENSG00000163132,ENSG00000163535,ENSG00000164045,ENSG00000164611,ENSG00000165181,ENSG00000166851…
GO:BP	microtubule cytoskeleton organization involved in mitosis	GO:1902850	2.5165e-15	14.5992	157	317	25	21100	ENSG00000075702,ENSG00000080986,ENSG00000087586,ENSG00000088325,ENSG00000090889,ENSG00000101057,ENSG00000112742,ENSG00000115163,ENSG00000117399,ENSG00000117650,ENSG00000126787,ENSG00000134057,ENSG00000137804,ENSG00000137807,ENSG00000138160,ENSG00000138778,ENSG00000143228,ENSG00000152253,ENSG00000163808,ENSG00000164109,ENSG00000166851,ENSG00000186193,ENSG00000198901,ENSG00000204899,ENSG00000237649
GO:BP	meiotic nuclear division	GO:0140013	1.87884e-14	13.7261	188	317	26	21100	ENSG00000066279,ENSG00000071539,ENSG00000080986,ENSG00000085999,ENSG00000087586,ENSG00000101224,ENSG00000111247,ENSG00000112742,ENSG00000117399,ENSG00000121152,ENSG00000121211,ENSG00000121621,ENSG00000123975,ENSG00000129810,ENSG00000131747,ENSG00000139618,ENSG00000143228,ENSG00000156970,ENSG00000163132,ENSG00000163535,ENSG00000164611,ENSG00000165181,ENSG00000166851,ENSG00000169679,ENSG00000181085…
GO:BP	positive regulation of cell cycle process	GO:0090068	2.4094e-14	13.6181	248	317	29	21100	ENSG00000006634,ENSG00000080986,ENSG00000087586,ENSG00000094804,ENSG00000101224,ENSG00000109805,ENSG00000111247,ENSG00000114346,ENSG00000118193,ENSG00000121152,ENSG00000126787,ENSG00000134057,ENSG00000137804,ENSG00000137807,ENSG00000138182,ENSG00000138795,ENSG00000142731,ENSG00000143476,ENSG00000146670,ENSG00000146918,ENSG00000158402,ENSG00000163132,ENSG00000164045,ENSG00000164109,ENSG00000165891…
GO:BP	regulation of nuclear division	GO:0051783	3.61286e-14	13.4421	141	317	23	21100	ENSG00000071539,ENSG00000080986,ENSG00000087586,ENSG00000111247,ENSG00000112742,ENSG00000117399,ENSG00000117650,ENSG00000117724,ENSG00000126787,ENSG00000127564,ENSG00000134057,ENSG00000137804,ENSG00000138182,ENSG00000148773,ENSG00000149554,ENSG00000156970,ENSG00000158402,ENSG00000163132,ENSG00000164109,ENSG00000166851,ENSG00000169679,ENSG00000184661,ENSG00000259288
GO:BP	positive regulation of cell cycle	GO:0045787	6.86116e-14	13.1636	347	317	33	21100	ENSG00000006634,ENSG00000080986,ENSG00000087586,ENSG00000094804,ENSG00000101224,ENSG00000109805,ENSG00000111247,ENSG00000114346,ENSG00000118193,ENSG00000121152,ENSG00000123975,ENSG00000126787,ENSG00000134057,ENSG00000137804,ENSG00000137807,ENSG00000138182,ENSG00000138795,ENSG00000139618,ENSG00000142731,ENSG00000143476,ENSG00000146670,ENSG00000146918,ENSG00000149554,ENSG00000158402,ENSG00000163132…
GO:BP	chromosome separation	GO:0051304	7.42042e-14	13.1296	100	317	20	21100	ENSG00000071539,ENSG00000080986,ENSG00000094804,ENSG00000109805,ENSG00000112742,ENSG00000117724,ENSG00000121152,ENSG00000126787,ENSG00000131747,ENSG00000134057,ENSG00000138778,ENSG00000146918,ENSG00000156970,ENSG00000164109,ENSG00000164611,ENSG00000165181,ENSG00000166851,ENSG00000169679,ENSG00000181085,ENSG00000259288
GO:BP	microtubule-based process	GO:0007017	1.30355e-13	12.8849	904	317	52	21100	ENSG00000066279,ENSG00000075218,ENSG00000075702,ENSG00000080986,ENSG00000087586,ENSG00000088325,ENSG00000089685,ENSG00000090889,ENSG00000101057,ENSG00000112742,ENSG00000112984,ENSG00000115163,ENSG00000117399,ENSG00000117650,ENSG00000118193,ENSG00000121621,ENSG00000126787,ENSG00000127423,ENSG00000129810,ENSG00000134057,ENSG00000136108,ENSG00000137804,ENSG00000137807,ENSG00000138160,ENSG00000138182…
GO:BP	regulation of chromosome separation	GO:1905818	1.49854e-13	12.8243	77	317	18	21100	ENSG00000071539,ENSG00000080986,ENSG00000094804,ENSG00000109805,ENSG00000112742,ENSG00000117724,ENSG00000121152,ENSG00000126787,ENSG00000134057,ENSG00000138778,ENSG00000146918,ENSG00000156970,ENSG00000164109,ENSG00000164611,ENSG00000166851,ENSG00000169679,ENSG00000181085,ENSG00000259288
GO:BP	regulation of mitotic cell cycle phase transition	GO:1901990	3.90566e-13	12.4083	320	317	31	21100	ENSG00000011426,ENSG00000071539,ENSG00000075218,ENSG00000080986,ENSG00000087586,ENSG00000092853,ENSG00000094804,ENSG00000101224,ENSG00000101412,ENSG00000112742,ENSG00000117724,ENSG00000118193,ENSG00000126787,ENSG00000134057,ENSG00000138778,ENSG00000140534,ENSG00000143476,ENSG00000146670,ENSG00000149554,ENSG00000156970,ENSG00000158402,ENSG00000164045,ENSG00000164109,ENSG00000165891,ENSG00000166851…
GO:BP	mitotic spindle organization	GO:0007052	7.0684e-13	12.1507	127	317	21	21100	ENSG00000075702,ENSG00000080986,ENSG00000087586,ENSG00000088325,ENSG00000090889,ENSG00000101057,ENSG00000112742,ENSG00000117399,ENSG00000117650,ENSG00000126787,ENSG00000134057,ENSG00000137807,ENSG00000138160,ENSG00000138778,ENSG00000143228,ENSG00000152253,ENSG00000163808,ENSG00000166851,ENSG00000198901,ENSG00000204899,ENSG00000237649
GO:BP	regulation of mitotic nuclear division	GO:0007088	9.20636e-13	12.0359	113	317	20	21100	ENSG00000071539,ENSG00000080986,ENSG00000087586,ENSG00000112742,ENSG00000117650,ENSG00000117724,ENSG00000126787,ENSG00000127564,ENSG00000134057,ENSG00000137804,ENSG00000138182,ENSG00000148773,ENSG00000149554,ENSG00000156970,ENSG00000158402,ENSG00000164109,ENSG00000166851,ENSG00000169679,ENSG00000184661,ENSG00000259288
GO:BP	regulation of cell cycle phase transition	GO:1901987	1.91749e-12	11.7173	414	317	34	21100	ENSG00000006634,ENSG00000011426,ENSG00000071539,ENSG00000075218,ENSG00000080986,ENSG00000087586,ENSG00000092853,ENSG00000093009,ENSG00000094804,ENSG00000101224,ENSG00000101412,ENSG00000112742,ENSG00000117724,ENSG00000118193,ENSG00000126787,ENSG00000134057,ENSG00000138778,ENSG00000140534,ENSG00000143476,ENSG00000146670,ENSG00000149554,ENSG00000156970,ENSG00000158402,ENSG00000164045,ENSG00000164109…
GO:BP	spindle organization	GO:0007051	3.72092e-12	11.4293	192	317	24	21100	ENSG00000066279,ENSG00000075702,ENSG00000080986,ENSG00000087586,ENSG00000088325,ENSG00000090889,ENSG00000101057,ENSG00000112742,ENSG00000117399,ENSG00000117650,ENSG00000126787,ENSG00000127423,ENSG00000134057,ENSG00000137807,ENSG00000138160,ENSG00000138778,ENSG00000143228,ENSG00000152253,ENSG00000163808,ENSG00000166851,ENSG00000181085,ENSG00000198901,ENSG00000204899,ENSG00000237649
GO:BP	cellular response to DNA damage stimulus	GO:0006974	7.4337e-12	11.1288	826	317	47	21100	ENSG00000051341,ENSG00000065328,ENSG00000071539,ENSG00000073111,ENSG00000075218,ENSG00000077152,ENSG00000078900,ENSG00000085999,ENSG00000089723,ENSG00000092853,ENSG00000093009,ENSG00000101412,ENSG00000104738,ENSG00000109674,ENSG00000111206,ENSG00000111247,ENSG00000127423,ENSG00000131747,ENSG00000133119,ENSG00000137309,ENSG00000139618,ENSG00000140525,ENSG00000140534,ENSG00000141682,ENSG00000143476…
GO:BP	DNA replication	GO:0006260	8.86202e-12	11.0525	309	317	29	21100	ENSG00000006634,ENSG00000051341,ENSG00000065328,ENSG00000073111,ENSG00000091651,ENSG00000093009,ENSG00000094804,ENSG00000101003,ENSG00000104738,ENSG00000133119,ENSG00000136982,ENSG00000137309,ENSG00000139618,ENSG00000140534,ENSG00000143476,ENSG00000145386,ENSG00000146263,ENSG00000147536,ENSG00000149554,ENSG00000159259,ENSG00000163191,ENSG00000165891,ENSG00000166803,ENSG00000170312,ENSG00000171320…
GO:BP	cytoskeleton organization	GO:0007010	1.18335e-10	9.92689	1453	317	62	21100	ENSG00000006606,ENSG00000011426,ENSG00000066279,ENSG00000075702,ENSG00000078114,ENSG00000080986,ENSG00000087586,ENSG00000088325,ENSG00000089685,ENSG00000090889,ENSG00000100625,ENSG00000101057,ENSG00000105048,ENSG00000112655,ENSG00000112742,ENSG00000112984,ENSG00000114346,ENSG00000115163,ENSG00000117399,ENSG00000117650,ENSG00000121621,ENSG00000126787,ENSG00000127423,ENSG00000128578,ENSG00000129810…
GO:BP	DNA repair	GO:0006281	1.36845e-10	9.86377	537	317	36	21100	ENSG00000051341,ENSG00000071539,ENSG00000073111,ENSG00000077152,ENSG00000078900,ENSG00000085999,ENSG00000089723,ENSG00000092853,ENSG00000093009,ENSG00000104738,ENSG00000109674,ENSG00000111206,ENSG00000111247,ENSG00000127423,ENSG00000133119,ENSG00000137309,ENSG00000139618,ENSG00000140525,ENSG00000140534,ENSG00000143476,ENSG00000146263,ENSG00000146670,ENSG00000147536,ENSG00000149554,ENSG00000159259…
GO:BP	meiosis I cell cycle process	GO:0061982	3.41357e-10	9.46679	134	317	19	21100	ENSG00000071539,ENSG00000080986,ENSG00000085999,ENSG00000087586,ENSG00000101224,ENSG00000111247,ENSG00000121211,ENSG00000123975,ENSG00000129810,ENSG00000131747,ENSG00000139618,ENSG00000158402,ENSG00000163535,ENSG00000164045,ENSG00000164611,ENSG00000165181,ENSG00000166851,ENSG00000181085,ENSG00000182459
GO:BP	regulation of sister chromatid segregation	GO:0033045	4.64712e-10	9.33282	73	317	15	21100	ENSG00000071539,ENSG00000080986,ENSG00000094804,ENSG00000112742,ENSG00000117724,ENSG00000126787,ENSG00000134057,ENSG00000138778,ENSG00000156970,ENSG00000164109,ENSG00000164611,ENSG00000166851,ENSG00000169679,ENSG00000181085,ENSG00000259288
GO:BP	cell cycle G2/M phase transition	GO:0044839	6.41356e-10	9.1929	177	317	21	21100	ENSG00000080986,ENSG00000087586,ENSG00000092853,ENSG00000094804,ENSG00000101224,ENSG00000111206,ENSG00000117724,ENSG00000118193,ENSG00000127564,ENSG00000134057,ENSG00000140534,ENSG00000143476,ENSG00000145386,ENSG00000149554,ENSG00000158402,ENSG00000164045,ENSG00000165304,ENSG00000166851,ENSG00000170312,ENSG00000176208,ENSG00000197299
GO:BP	protein-DNA complex subunit organization	GO:0071824	9.30756e-10	9.03116	269	317	25	21100	ENSG00000073111,ENSG00000093009,ENSG00000102384,ENSG00000115163,ENSG00000117724,ENSG00000119969,ENSG00000123219,ENSG00000123485,ENSG00000124575,ENSG00000124635,ENSG00000126787,ENSG00000137309,ENSG00000138778,ENSG00000159259,ENSG00000168298,ENSG00000181218,ENSG00000183598,ENSG00000185130,ENSG00000196890,ENSG00000197061,ENSG00000197153,ENSG00000197409,ENSG00000203760,ENSG00000203814,ENSG00000233822
GO:BP	regulation of metaphase/anaphase transition of cell cycle	GO:1902099	9.39767e-10	9.02698	63	317	14	21100	ENSG00000071539,ENSG00000080986,ENSG00000094804,ENSG00000112742,ENSG00000117724,ENSG00000126787,ENSG00000134057,ENSG00000138778,ENSG00000156970,ENSG00000164109,ENSG00000166851,ENSG00000169679,ENSG00000181085,ENSG00000259288
GO:BP	regulation of mitotic sister chromatid separation	GO:0010965	1.18678e-09	8.92563	64	317	14	21100	ENSG00000071539,ENSG00000080986,ENSG00000094804,ENSG00000112742,ENSG00000117724,ENSG00000126787,ENSG00000134057,ENSG00000138778,ENSG00000156970,ENSG00000164109,ENSG00000164611,ENSG00000166851,ENSG00000169679,ENSG00000259288
GO:BP	metaphase/anaphase transition of cell cycle	GO:0044784	1.4923e-09	8.82614	65	317	14	21100	ENSG00000071539,ENSG00000080986,ENSG00000094804,ENSG00000112742,ENSG00000117724,ENSG00000126787,ENSG00000134057,ENSG00000138778,ENSG00000156970,ENSG00000164109,ENSG00000166851,ENSG00000169679,ENSG00000181085,ENSG00000259288
GO:BP	non-membrane-bounded organelle assembly	GO:0140694	1.67078e-09	8.77708	379	317	29	21100	ENSG00000011426,ENSG00000066279,ENSG00000075702,ENSG00000078114,ENSG00000080986,ENSG00000087586,ENSG00000088325,ENSG00000090889,ENSG00000100625,ENSG00000101057,ENSG00000105048,ENSG00000115163,ENSG00000117399,ENSG00000117650,ENSG00000117724,ENSG00000123219,ENSG00000126787,ENSG00000137807,ENSG00000138160,ENSG00000138778,ENSG00000142731,ENSG00000162004,ENSG00000163808,ENSG00000166851,ENSG00000181085…
GO:BP	mitotic sister chromatid separation	GO:0051306	2.33066e-09	8.63252	67	317	14	21100	ENSG00000071539,ENSG00000080986,ENSG00000094804,ENSG00000112742,ENSG00000117724,ENSG00000126787,ENSG00000134057,ENSG00000138778,ENSG00000156970,ENSG00000164109,ENSG00000164611,ENSG00000166851,ENSG00000169679,ENSG00000259288
GO:BP	protein-DNA complex assembly	GO:0065004	2.35722e-09	8.6276	233	317	23	21100	ENSG00000073111,ENSG00000093009,ENSG00000102384,ENSG00000115163,ENSG00000117724,ENSG00000119969,ENSG00000123219,ENSG00000123485,ENSG00000124575,ENSG00000124635,ENSG00000126787,ENSG00000138778,ENSG00000159259,ENSG00000168298,ENSG00000183598,ENSG00000185130,ENSG00000196890,ENSG00000197061,ENSG00000197153,ENSG00000197409,ENSG00000203760,ENSG00000203814,ENSG00000233822
GO:BP	regulation of cellular process	GO:0050794	3.12909e-09	8.50458	11193	317	229	21100	ENSG00000006606,ENSG00000006634,ENSG00000006704,ENSG00000008300,ENSG00000011332,ENSG00000011426,ENSG00000011677,ENSG00000024526,ENSG00000035499,ENSG00000043355,ENSG00000050344,ENSG00000051341,ENSG00000064651,ENSG00000066279,ENSG00000068489,ENSG00000071539,ENSG00000073111,ENSG00000075218,ENSG00000075702,ENSG00000078900,ENSG00000080986,ENSG00000081059,ENSG00000087586,ENSG00000088305,ENSG00000088325…
GO:BP	regulation of chromosome organization	GO:0033044	3.26947e-09	8.48552	214	317	22	21100	ENSG00000071539,ENSG00000073111,ENSG00000080986,ENSG00000094804,ENSG00000109805,ENSG00000112742,ENSG00000117650,ENSG00000117724,ENSG00000121152,ENSG00000126787,ENSG00000130826,ENSG00000131747,ENSG00000134057,ENSG00000138778,ENSG00000146670,ENSG00000156970,ENSG00000164109,ENSG00000164611,ENSG00000166851,ENSG00000169679,ENSG00000181085,ENSG00000259288
GO:BP	mitotic cell cycle checkpoint signaling	GO:0007093	3.88747e-09	8.41033	134	317	18	21100	ENSG00000071539,ENSG00000075218,ENSG00000080986,ENSG00000092853,ENSG00000094804,ENSG00000112742,ENSG00000117724,ENSG00000134057,ENSG00000140534,ENSG00000143476,ENSG00000149554,ENSG00000156970,ENSG00000164109,ENSG00000166851,ENSG00000169679,ENSG00000170312,ENSG00000197299,ENSG00000259288
GO:BP	cell cycle checkpoint signaling	GO:0000075	4.84397e-09	8.3148	175	317	20	21100	ENSG00000071539,ENSG00000075218,ENSG00000080986,ENSG00000092853,ENSG00000093009,ENSG00000094804,ENSG00000101412,ENSG00000112742,ENSG00000117724,ENSG00000134057,ENSG00000140534,ENSG00000143476,ENSG00000149554,ENSG00000156970,ENSG00000164109,ENSG00000166851,ENSG00000169679,ENSG00000170312,ENSG00000197299,ENSG00000259288
GO:BP	DNA recombination	GO:0006310	7.45905e-09	8.12732	321	317	26	21100	ENSG00000051341,ENSG00000071539,ENSG00000073111,ENSG00000081059,ENSG00000085999,ENSG00000093009,ENSG00000104738,ENSG00000111247,ENSG00000121211,ENSG00000124575,ENSG00000127423,ENSG00000131747,ENSG00000138795,ENSG00000139618,ENSG00000146263,ENSG00000147536,ENSG00000149554,ENSG00000165181,ENSG00000168298,ENSG00000174371,ENSG00000176208,ENSG00000181544,ENSG00000182459,ENSG00000185480,ENSG00000196584…
GO:BP	regulation of mitotic metaphase/anaphase transition	GO:0030071	9.26744e-09	8.03304	60	317	13	21100	ENSG00000071539,ENSG00000080986,ENSG00000094804,ENSG00000112742,ENSG00000117724,ENSG00000126787,ENSG00000134057,ENSG00000138778,ENSG00000156970,ENSG00000164109,ENSG00000166851,ENSG00000169679,ENSG00000259288
GO:BP	G2/M transition of mitotic cell cycle	GO:0000086	9.79083e-09	8.00918	161	317	19	21100	ENSG00000087586,ENSG00000092853,ENSG00000094804,ENSG00000101224,ENSG00000111206,ENSG00000117724,ENSG00000118193,ENSG00000127564,ENSG00000134057,ENSG00000140534,ENSG00000143476,ENSG00000145386,ENSG00000149554,ENSG00000158402,ENSG00000164045,ENSG00000165304,ENSG00000166851,ENSG00000170312,ENSG00000197299
GO:BP	metaphase/anaphase transition of mitotic cell cycle	GO:0007091	1.45062e-08	7.83845	62	317	13	21100	ENSG00000071539,ENSG00000080986,ENSG00000094804,ENSG00000112742,ENSG00000117724,ENSG00000126787,ENSG00000134057,ENSG00000138778,ENSG00000156970,ENSG00000164109,ENSG00000166851,ENSG00000169679,ENSG00000259288
GO:BP	DNA-templated DNA replication	GO:0006261	1.51399e-08	7.81988	186	317	20	21100	ENSG00000006634,ENSG00000051341,ENSG00000065328,ENSG00000073111,ENSG00000091651,ENSG00000093009,ENSG00000094804,ENSG00000101003,ENSG00000104738,ENSG00000133119,ENSG00000136982,ENSG00000137309,ENSG00000139618,ENSG00000140534,ENSG00000146263,ENSG00000147536,ENSG00000165891,ENSG00000176208,ENSG00000197299,ENSG00000198554
GO:BP	negative regulation of mitotic sister chromatid separation	GO:2000816	6.03403e-08	7.21939	43	317	11	21100	ENSG00000071539,ENSG00000080986,ENSG00000112742,ENSG00000117724,ENSG00000134057,ENSG00000156970,ENSG00000164109,ENSG00000164611,ENSG00000166851,ENSG00000169679,ENSG00000259288
GO:BP	negative regulation of mitotic sister chromatid segregation	GO:0033048	6.03403e-08	7.21939	43	317	11	21100	ENSG00000071539,ENSG00000080986,ENSG00000112742,ENSG00000117724,ENSG00000134057,ENSG00000156970,ENSG00000164109,ENSG00000164611,ENSG00000166851,ENSG00000169679,ENSG00000259288
GO:BP	negative regulation of sister chromatid segregation	GO:0033046	6.03403e-08	7.21939	43	317	11	21100	ENSG00000071539,ENSG00000080986,ENSG00000112742,ENSG00000117724,ENSG00000134057,ENSG00000156970,ENSG00000164109,ENSG00000164611,ENSG00000166851,ENSG00000169679,ENSG00000259288
GO:BP	cytokinesis	GO:0000910	6.45043e-08	7.19041	179	317	19	21100	ENSG00000011426,ENSG00000087586,ENSG00000090889,ENSG00000094804,ENSG00000101224,ENSG00000112984,ENSG00000114346,ENSG00000115163,ENSG00000118193,ENSG00000136108,ENSG00000137804,ENSG00000137807,ENSG00000138180,ENSG00000138182,ENSG00000139618,ENSG00000142731,ENSG00000165891,ENSG00000166851,ENSG00000198901
GO:BP	reproductive process	GO:0022414	8.24385e-08	7.08387	1519	317	58	21100	ENSG00000007038,ENSG00000066279,ENSG00000071539,ENSG00000079462,ENSG00000080986,ENSG00000085999,ENSG00000087586,ENSG00000100625,ENSG00000101224,ENSG00000101412,ENSG00000102265,ENSG00000102384,ENSG00000104899,ENSG00000107187,ENSG00000111247,ENSG00000112742,ENSG00000113739,ENSG00000117394,ENSG00000117399,ENSG00000117650,ENSG00000118557,ENSG00000121152,ENSG00000121211,ENSG00000121621,ENSG00000123975…
GO:BP	cell population proliferation	GO:0008283	8.30284e-08	7.08077	1958	317	68	21100	ENSG00000006606,ENSG00000065328,ENSG00000066279,ENSG00000075702,ENSG00000078900,ENSG00000088992,ENSG00000089685,ENSG00000094804,ENSG00000100526,ENSG00000100625,ENSG00000101003,ENSG00000101224,ENSG00000101412,ENSG00000102265,ENSG00000108375,ENSG00000110944,ENSG00000111206,ENSG00000112742,ENSG00000117399,ENSG00000118193,ENSG00000119969,ENSG00000122861,ENSG00000123975,ENSG00000125657,ENSG00000125726…
GO:BP	negative regulation of cell cycle process	GO:0010948	9.55164e-08	7.01992	305	317	24	21100	ENSG00000071539,ENSG00000075218,ENSG00000080986,ENSG00000092853,ENSG00000093009,ENSG00000094804,ENSG00000101412,ENSG00000112742,ENSG00000117650,ENSG00000117724,ENSG00000134057,ENSG00000140534,ENSG00000143476,ENSG00000149554,ENSG00000156970,ENSG00000162063,ENSG00000164109,ENSG00000164611,ENSG00000165891,ENSG00000166851,ENSG00000169679,ENSG00000170312,ENSG00000197299,ENSG00000259288
GO:BP	spindle assembly	GO:0051225	9.8412e-08	7.00695	122	317	16	21100	ENSG00000066279,ENSG00000080986,ENSG00000087586,ENSG00000088325,ENSG00000090889,ENSG00000101057,ENSG00000117399,ENSG00000117650,ENSG00000137807,ENSG00000138160,ENSG00000163808,ENSG00000166851,ENSG00000181085,ENSG00000198901,ENSG00000204899,ENSG00000237649
GO:BP	reproduction	GO:0000003	1.01379e-07	6.99405	1527	317	58	21100	ENSG00000007038,ENSG00000066279,ENSG00000071539,ENSG00000079462,ENSG00000080986,ENSG00000085999,ENSG00000087586,ENSG00000100625,ENSG00000101224,ENSG00000101412,ENSG00000102265,ENSG00000102384,ENSG00000104899,ENSG00000107187,ENSG00000111247,ENSG00000112742,ENSG00000113739,ENSG00000117394,ENSG00000117399,ENSG00000117650,ENSG00000118557,ENSG00000121152,ENSG00000121211,ENSG00000121621,ENSG00000123975…
GO:BP	negative regulation of chromosome segregation	GO:0051985	1.03674e-07	6.98433	45	317	11	21100	ENSG00000071539,ENSG00000080986,ENSG00000112742,ENSG00000117724,ENSG00000134057,ENSG00000156970,ENSG00000164109,ENSG00000164611,ENSG00000166851,ENSG00000169679,ENSG00000259288
GO:BP	negative regulation of chromosome separation	GO:1905819	1.03674e-07	6.98433	45	317	11	21100	ENSG00000071539,ENSG00000080986,ENSG00000112742,ENSG00000117724,ENSG00000134057,ENSG00000156970,ENSG00000164109,ENSG00000164611,ENSG00000166851,ENSG00000169679,ENSG00000259288
GO:BP	regulation of organelle organization	GO:0033043	1.86864e-07	6.72847	1137	317	48	21100	ENSG00000006606,ENSG00000071539,ENSG00000073111,ENSG00000080986,ENSG00000087586,ENSG00000088325,ENSG00000094804,ENSG00000104341,ENSG00000109805,ENSG00000111247,ENSG00000112742,ENSG00000114346,ENSG00000117399,ENSG00000117650,ENSG00000117724,ENSG00000121152,ENSG00000121621,ENSG00000126787,ENSG00000127564,ENSG00000130826,ENSG00000131747,ENSG00000134057,ENSG00000136108,ENSG00000137804,ENSG00000138182…
GO:BP	negative regulation of mitotic cell cycle phase transition	GO:1901991	2.00642e-07	6.69758	191	317	19	21100	ENSG00000071539,ENSG00000075218,ENSG00000080986,ENSG00000092853,ENSG00000094804,ENSG00000112742,ENSG00000117724,ENSG00000134057,ENSG00000140534,ENSG00000143476,ENSG00000149554,ENSG00000156970,ENSG00000164109,ENSG00000165891,ENSG00000166851,ENSG00000169679,ENSG00000170312,ENSG00000197299,ENSG00000259288
GO:BP	meiosis I	GO:0007127	2.0572e-07	6.68672	128	317	16	21100	ENSG00000071539,ENSG00000080986,ENSG00000085999,ENSG00000087586,ENSG00000101224,ENSG00000111247,ENSG00000121211,ENSG00000123975,ENSG00000129810,ENSG00000131747,ENSG00000139618,ENSG00000163535,ENSG00000164611,ENSG00000165181,ENSG00000166851,ENSG00000182459
GO:BP	regulation of mitotic sister chromatid segregation	GO:0033047	2.21708e-07	6.65422	48	317	11	21100	ENSG00000071539,ENSG00000080986,ENSG00000112742,ENSG00000117724,ENSG00000134057,ENSG00000156970,ENSG00000164109,ENSG00000164611,ENSG00000166851,ENSG00000169679,ENSG00000259288
GO:BP	regulation of cell cycle G2/M phase transition	GO:1902749	2.31696e-07	6.63508	129	317	16	21100	ENSG00000087586,ENSG00000092853,ENSG00000094804,ENSG00000101224,ENSG00000117724,ENSG00000118193,ENSG00000134057,ENSG00000140534,ENSG00000143476,ENSG00000149554,ENSG00000158402,ENSG00000164045,ENSG00000166851,ENSG00000170312,ENSG00000176208,ENSG00000197299
GO:BP	negative regulation of mitotic nuclear division	GO:0045839	2.82092e-07	6.54961	49	317	11	21100	ENSG00000071539,ENSG00000080986,ENSG00000112742,ENSG00000117724,ENSG00000134057,ENSG00000149554,ENSG00000156970,ENSG00000164109,ENSG00000166851,ENSG00000169679,ENSG00000259288
GO:BP	regulation of DNA metabolic process	GO:0051052	3.13391e-07	6.50391	470	317	29	21100	ENSG00000006634,ENSG00000051341,ENSG00000089723,ENSG00000094804,ENSG00000101003,ENSG00000111206,ENSG00000111247,ENSG00000117650,ENSG00000124575,ENSG00000127423,ENSG00000130826,ENSG00000133119,ENSG00000136982,ENSG00000139618,ENSG00000140534,ENSG00000145386,ENSG00000147536,ENSG00000149554,ENSG00000163191,ENSG00000165891,ENSG00000168298,ENSG00000170312,ENSG00000171320,ENSG00000176208,ENSG00000181085…
GO:BP	mitotic spindle assembly checkpoint signaling	GO:0007094	4.77893e-07	6.32067	39	317	10	21100	ENSG00000071539,ENSG00000080986,ENSG00000112742,ENSG00000117724,ENSG00000134057,ENSG00000156970,ENSG00000164109,ENSG00000166851,ENSG00000169679,ENSG00000259288
GO:BP	spindle assembly checkpoint signaling	GO:0071173	4.77893e-07	6.32067	39	317	10	21100	ENSG00000071539,ENSG00000080986,ENSG00000112742,ENSG00000117724,ENSG00000134057,ENSG00000156970,ENSG00000164109,ENSG00000166851,ENSG00000169679,ENSG00000259288
GO:BP	mitotic spindle checkpoint signaling	GO:0071174	4.77893e-07	6.32067	39	317	10	21100	ENSG00000071539,ENSG00000080986,ENSG00000112742,ENSG00000117724,ENSG00000134057,ENSG00000156970,ENSG00000164109,ENSG00000166851,ENSG00000169679,ENSG00000259288
GO:BP	nucleosome organization	GO:0034728	5.27328e-07	6.27792	157	317	17	21100	ENSG00000073111,ENSG00000123485,ENSG00000124575,ENSG00000124635,ENSG00000137309,ENSG00000159259,ENSG00000168298,ENSG00000181218,ENSG00000183598,ENSG00000185130,ENSG00000196890,ENSG00000197061,ENSG00000197153,ENSG00000197409,ENSG00000203760,ENSG00000203814,ENSG00000233822
GO:BP	regulation of G2/M transition of mitotic cell cycle	GO:0010389	5.56957e-07	6.25418	117	317	15	21100	ENSG00000087586,ENSG00000092853,ENSG00000094804,ENSG00000101224,ENSG00000117724,ENSG00000118193,ENSG00000134057,ENSG00000140534,ENSG00000143476,ENSG00000149554,ENSG00000158402,ENSG00000164045,ENSG00000166851,ENSG00000170312,ENSG00000197299
GO:BP	spindle checkpoint signaling	GO:0031577	6.28775e-07	6.2015	40	317	10	21100	ENSG00000071539,ENSG00000080986,ENSG00000112742,ENSG00000117724,ENSG00000134057,ENSG00000156970,ENSG00000164109,ENSG00000166851,ENSG00000169679,ENSG00000259288
GO:BP	negative regulation of mitotic metaphase/anaphase transition	GO:0045841	8.20625e-07	6.08586	41	317	10	21100	ENSG00000071539,ENSG00000080986,ENSG00000112742,ENSG00000117724,ENSG00000134057,ENSG00000156970,ENSG00000164109,ENSG00000166851,ENSG00000169679,ENSG00000259288
GO:BP	regulation of cell division	GO:0051302	9.93964e-07	6.00263	186	317	18	21100	ENSG00000066279,ENSG00000087586,ENSG00000091651,ENSG00000094804,ENSG00000101224,ENSG00000112984,ENSG00000114346,ENSG00000118193,ENSG00000137807,ENSG00000138182,ENSG00000139618,ENSG00000142731,ENSG00000165891,ENSG00000166851,ENSG00000183742,ENSG00000186185,ENSG00000197299,ENSG00000198901
GO:BP	nucleosome assembly	GO:0006334	1.01511e-06	5.99349	122	317	15	21100	ENSG00000073111,ENSG00000123485,ENSG00000124575,ENSG00000124635,ENSG00000159259,ENSG00000168298,ENSG00000183598,ENSG00000185130,ENSG00000196890,ENSG00000197061,ENSG00000197153,ENSG00000197409,ENSG00000203760,ENSG00000203814,ENSG00000233822
GO:BP	negative regulation of cell cycle phase transition	GO:1901988	1.07879e-06	5.96706	261	317	21	21100	ENSG00000071539,ENSG00000075218,ENSG00000080986,ENSG00000092853,ENSG00000093009,ENSG00000094804,ENSG00000101412,ENSG00000112742,ENSG00000117724,ENSG00000134057,ENSG00000140534,ENSG00000143476,ENSG00000149554,ENSG00000156970,ENSG00000164109,ENSG00000165891,ENSG00000166851,ENSG00000169679,ENSG00000170312,ENSG00000197299,ENSG00000259288
GO:BP	centromere complex assembly	GO:0034508	1.14134e-06	5.94258	31	317	9	21100	ENSG00000102384,ENSG00000115163,ENSG00000117724,ENSG00000119969,ENSG00000123219,ENSG00000123485,ENSG00000126787,ENSG00000138778,ENSG00000203760
GO:BP	negative regulation of nuclear division	GO:0051784	1.31295e-06	5.88175	56	317	11	21100	ENSG00000071539,ENSG00000080986,ENSG00000112742,ENSG00000117724,ENSG00000134057,ENSG00000149554,ENSG00000156970,ENSG00000164109,ENSG00000166851,ENSG00000169679,ENSG00000259288
GO:BP	mitotic spindle assembly	GO:0090307	1.35424e-06	5.8683	71	317	12	21100	ENSG00000088325,ENSG00000090889,ENSG00000101057,ENSG00000117399,ENSG00000117650,ENSG00000137807,ENSG00000138160,ENSG00000163808,ENSG00000166851,ENSG00000198901,ENSG00000204899,ENSG00000237649
GO:BP	negative regulation of metaphase/anaphase transition of cell cycle	GO:1902100	1.36664e-06	5.86435	43	317	10	21100	ENSG00000071539,ENSG00000080986,ENSG00000112742,ENSG00000117724,ENSG00000134057,ENSG00000156970,ENSG00000164109,ENSG00000166851,ENSG00000169679,ENSG00000259288
GO:BP	regulation of biological process	GO:0050789	1.8501e-06	5.7328	12276	317	236	21100	ENSG00000006606,ENSG00000006634,ENSG00000006704,ENSG00000008300,ENSG00000011332,ENSG00000011426,ENSG00000011677,ENSG00000024526,ENSG00000035499,ENSG00000043355,ENSG00000050344,ENSG00000051341,ENSG00000064651,ENSG00000066279,ENSG00000068489,ENSG00000071539,ENSG00000073111,ENSG00000075218,ENSG00000075702,ENSG00000078900,ENSG00000080986,ENSG00000081059,ENSG00000087586,ENSG00000088305,ENSG00000088325…
GO:BP	negative regulation of chromosome organization	GO:2001251	1.96879e-06	5.7058	90	317	13	21100	ENSG00000071539,ENSG00000073111,ENSG00000080986,ENSG00000112742,ENSG00000117724,ENSG00000131747,ENSG00000134057,ENSG00000156970,ENSG00000164109,ENSG00000164611,ENSG00000166851,ENSG00000169679,ENSG00000259288
GO:BP	regulation of cytokinesis	GO:0032465	2.26625e-06	5.64469	91	317	13	21100	ENSG00000087586,ENSG00000094804,ENSG00000101224,ENSG00000112984,ENSG00000114346,ENSG00000118193,ENSG00000137807,ENSG00000138182,ENSG00000139618,ENSG00000142731,ENSG00000165891,ENSG00000166851,ENSG00000198901
GO:BP	DNA duplex unwinding	GO:0032508	2.60393e-06	5.58437	92	317	13	21100	ENSG00000051341,ENSG00000073111,ENSG00000085999,ENSG00000093009,ENSG00000101003,ENSG00000104738,ENSG00000131747,ENSG00000133119,ENSG00000136982,ENSG00000137309,ENSG00000147536,ENSG00000186871,ENSG00000197299
GO:BP	regulation of DNA replication	GO:0006275	2.78777e-06	5.55474	131	317	15	21100	ENSG00000006634,ENSG00000094804,ENSG00000101003,ENSG00000133119,ENSG00000136982,ENSG00000139618,ENSG00000140534,ENSG00000145386,ENSG00000147536,ENSG00000163191,ENSG00000165891,ENSG00000170312,ENSG00000171320,ENSG00000176208,ENSG00000197299
GO:BP	kinetochore organization	GO:0051383	3.08272e-06	5.51107	24	317	8	21100	ENSG00000080986,ENSG00000115163,ENSG00000117724,ENSG00000123219,ENSG00000126787,ENSG00000138778,ENSG00000143228,ENSG00000203760
GO:BP	chromosome condensation	GO:0030261	3.49977e-06	5.45596	47	317	10	21100	ENSG00000109805,ENSG00000121152,ENSG00000124575,ENSG00000131747,ENSG00000137804,ENSG00000146670,ENSG00000146918,ENSG00000166851,ENSG00000168298,ENSG00000170312
GO:BP	meiotic chromosome segregation	GO:0045132	3.90894e-06	5.40794	95	317	13	21100	ENSG00000071539,ENSG00000112742,ENSG00000121152,ENSG00000129810,ENSG00000131747,ENSG00000143228,ENSG00000156970,ENSG00000163535,ENSG00000164611,ENSG00000165181,ENSG00000166851,ENSG00000169679,ENSG00000181085
GO:BP	DNA geometric change	GO:0032392	5.78146e-06	5.23796	98	317	13	21100	ENSG00000051341,ENSG00000073111,ENSG00000085999,ENSG00000093009,ENSG00000101003,ENSG00000104738,ENSG00000131747,ENSG00000133119,ENSG00000136982,ENSG00000137309,ENSG00000147536,ENSG00000186871,ENSG00000197299
GO:BP	regulation of nitrogen compound metabolic process	GO:0051171	6.50458e-06	5.18678	5654	317	133	21100	ENSG00000006634,ENSG00000006704,ENSG00000011332,ENSG00000024526,ENSG00000043355,ENSG00000050344,ENSG00000051341,ENSG00000071539,ENSG00000078900,ENSG00000081059,ENSG00000087586,ENSG00000088305,ENSG00000088325,ENSG00000088992,ENSG00000089685,ENSG00000089723,ENSG00000092853,ENSG00000094804,ENSG00000099399,ENSG00000100526,ENSG00000100625,ENSG00000101003,ENSG00000101057,ENSG00000101224,ENSG00000101412…
GO:BP	negative regulation of cellular process	GO:0048523	7.23536e-06	5.14054	4856	317	119	21100	ENSG00000006704,ENSG00000011332,ENSG00000024526,ENSG00000043355,ENSG00000050344,ENSG00000051341,ENSG00000066279,ENSG00000071539,ENSG00000073111,ENSG00000075218,ENSG00000078900,ENSG00000080986,ENSG00000081059,ENSG00000087586,ENSG00000088305,ENSG00000088325,ENSG00000088992,ENSG00000089327,ENSG00000089685,ENSG00000089723,ENSG00000090932,ENSG00000091651,ENSG00000092853,ENSG00000093009,ENSG00000094804…
GO:BP	regulation of meiotic cell cycle	GO:0051445	8.18933e-06	5.08675	51	317	10	21100	ENSG00000066279,ENSG00000071539,ENSG00000101224,ENSG00000111247,ENSG00000112742,ENSG00000117399,ENSG00000158402,ENSG00000163132,ENSG00000164045,ENSG00000181085
GO:BP	negative regulation of mitotic cell cycle	GO:0045930	9.61731e-06	5.01695	240	317	19	21100	ENSG00000071539,ENSG00000075218,ENSG00000080986,ENSG00000092853,ENSG00000094804,ENSG00000112742,ENSG00000117724,ENSG00000134057,ENSG00000140534,ENSG00000143476,ENSG00000149554,ENSG00000156970,ENSG00000164109,ENSG00000165891,ENSG00000166851,ENSG00000169679,ENSG00000170312,ENSG00000197299,ENSG00000259288
GO:BP	chordate embryonic development	GO:0043009	1.06288e-05	4.97352	653	317	32	21100	ENSG00000090932,ENSG00000100625,ENSG00000101003,ENSG00000108821,ENSG00000112655,ENSG00000112837,ENSG00000117650,ENSG00000120068,ENSG00000120254,ENSG00000125931,ENSG00000133316,ENSG00000133454,ENSG00000134057,ENSG00000137270,ENSG00000138182,ENSG00000138795,ENSG00000139618,ENSG00000142731,ENSG00000146918,ENSG00000147536,ENSG00000149554,ENSG00000163132,ENSG00000165891,ENSG00000168505,ENSG00000168779…
GO:BP	microtubule organizing center organization	GO:0031023	1.15036e-05	4.93917	145	317	15	21100	ENSG00000075702,ENSG00000080986,ENSG00000087586,ENSG00000117650,ENSG00000129810,ENSG00000138160,ENSG00000139618,ENSG00000142731,ENSG00000149554,ENSG00000162004,ENSG00000162063,ENSG00000166803,ENSG00000166851,ENSG00000170312,ENSG00000196584
GO:BP	negative regulation of cell cycle	GO:0045786	1.22915e-05	4.9104	388	317	24	21100	ENSG00000071539,ENSG00000075218,ENSG00000080986,ENSG00000092853,ENSG00000093009,ENSG00000094804,ENSG00000101412,ENSG00000112742,ENSG00000117650,ENSG00000117724,ENSG00000134057,ENSG00000140534,ENSG00000143476,ENSG00000149554,ENSG00000156970,ENSG00000162063,ENSG00000164109,ENSG00000164611,ENSG00000165891,ENSG00000166851,ENSG00000169679,ENSG00000170312,ENSG00000197299,ENSG00000259288
GO:BP	DNA conformation change	GO:0071103	1.3672e-05	4.86417	105	317	13	21100	ENSG00000051341,ENSG00000073111,ENSG00000085999,ENSG00000093009,ENSG00000101003,ENSG00000104738,ENSG00000131747,ENSG00000133119,ENSG00000136982,ENSG00000137309,ENSG00000147536,ENSG00000186871,ENSG00000197299
GO:BP	double-strand break repair	GO:0006302	1.41886e-05	4.84806	273	317	20	21100	ENSG00000051341,ENSG00000071539,ENSG00000073111,ENSG00000085999,ENSG00000089723,ENSG00000093009,ENSG00000104738,ENSG00000111206,ENSG00000111247,ENSG00000127423,ENSG00000139618,ENSG00000146263,ENSG00000146670,ENSG00000147536,ENSG00000149554,ENSG00000171320,ENSG00000181544,ENSG00000185480,ENSG00000196584,ENSG00000197299
GO:BP	biological regulation	GO:0065007	1.49893e-05	4.82422	13001	317	243	21100	ENSG00000006606,ENSG00000006634,ENSG00000006704,ENSG00000008300,ENSG00000011332,ENSG00000011426,ENSG00000011677,ENSG00000024526,ENSG00000035499,ENSG00000043355,ENSG00000050344,ENSG00000051341,ENSG00000064651,ENSG00000066279,ENSG00000068489,ENSG00000071539,ENSG00000073111,ENSG00000075218,ENSG00000075702,ENSG00000078900,ENSG00000080986,ENSG00000081059,ENSG00000087586,ENSG00000088305,ENSG00000088325…
GO:BP	attachment of spindle microtubules to kinetochore	GO:0008608	1.73823e-05	4.75989	41	317	9	21100	ENSG00000080986,ENSG00000114346,ENSG00000117650,ENSG00000129810,ENSG00000134057,ENSG00000138778,ENSG00000142945,ENSG00000143228,ENSG00000152253
GO:BP	meiotic cell cycle phase transition	GO:0044771	2.04217e-05	4.68991	12	317	6	21100	ENSG00000080986,ENSG00000101224,ENSG00000112742,ENSG00000158402,ENSG00000164045,ENSG00000181085
GO:BP	regulation of primary metabolic process	GO:0080090	2.09323e-05	4.67918	5812	317	134	21100	ENSG00000006634,ENSG00000006704,ENSG00000011332,ENSG00000024526,ENSG00000043355,ENSG00000050344,ENSG00000051341,ENSG00000071539,ENSG00000078900,ENSG00000081059,ENSG00000087586,ENSG00000088305,ENSG00000088325,ENSG00000088992,ENSG00000089685,ENSG00000089723,ENSG00000092853,ENSG00000094804,ENSG00000099399,ENSG00000100526,ENSG00000100625,ENSG00000101003,ENSG00000101057,ENSG00000101224,ENSG00000101412…
GO:BP	embryo development ending in birth or egg hatching	GO:0009792	2.26082e-05	4.64573	674	317	32	21100	ENSG00000090932,ENSG00000100625,ENSG00000101003,ENSG00000108821,ENSG00000112655,ENSG00000112837,ENSG00000117650,ENSG00000120068,ENSG00000120254,ENSG00000125931,ENSG00000133316,ENSG00000133454,ENSG00000134057,ENSG00000137270,ENSG00000138182,ENSG00000138795,ENSG00000139618,ENSG00000142731,ENSG00000146918,ENSG00000147536,ENSG00000149554,ENSG00000163132,ENSG00000165891,ENSG00000168505,ENSG00000168779…
GO:BP	regulation of reproductive process	GO:2000241	2.31142e-05	4.63612	176	317	16	21100	ENSG00000066279,ENSG00000071539,ENSG00000087586,ENSG00000101224,ENSG00000102265,ENSG00000104899,ENSG00000111247,ENSG00000112742,ENSG00000117399,ENSG00000137270,ENSG00000158402,ENSG00000163132,ENSG00000164045,ENSG00000181085,ENSG00000184937,ENSG00000188372
GO:BP	centrosome cycle	GO:0007098	2.4604e-05	4.60899	131	317	14	21100	ENSG00000075702,ENSG00000080986,ENSG00000087586,ENSG00000117650,ENSG00000129810,ENSG00000138160,ENSG00000139618,ENSG00000142731,ENSG00000149554,ENSG00000162063,ENSG00000166803,ENSG00000166851,ENSG00000170312,ENSG00000196584
GO:BP	sister chromatid cohesion	GO:0007062	2.55568e-05	4.59249	57	317	10	21100	ENSG00000117399,ENSG00000129810,ENSG00000136982,ENSG00000146670,ENSG00000156970,ENSG00000163535,ENSG00000166851,ENSG00000169679,ENSG00000171320,ENSG00000177602
GO:BP	cell cycle DNA replication	GO:0044786	2.72506e-05	4.56462	43	317	9	21100	ENSG00000006634,ENSG00000073111,ENSG00000093009,ENSG00000101003,ENSG00000104738,ENSG00000139618,ENSG00000165891,ENSG00000176208,ENSG00000197299
GO:BP	cellular response to stress	GO:0033554	3.30878e-05	4.48033	1875	317	60	21100	ENSG00000051341,ENSG00000065328,ENSG00000071539,ENSG00000073111,ENSG00000075218,ENSG00000077152,ENSG00000078900,ENSG00000085999,ENSG00000088836,ENSG00000089723,ENSG00000092853,ENSG00000093009,ENSG00000101412,ENSG00000104738,ENSG00000109674,ENSG00000111206,ENSG00000111247,ENSG00000113739,ENSG00000114346,ENSG00000117394,ENSG00000127423,ENSG00000131747,ENSG00000133119,ENSG00000135119,ENSG00000135245…
GO:BP	mitotic cytokinesis	GO:0000281	4.45134e-05	4.35151	77	317	11	21100	ENSG00000011426,ENSG00000090889,ENSG00000112984,ENSG00000114346,ENSG00000115163,ENSG00000136108,ENSG00000137804,ENSG00000137807,ENSG00000138180,ENSG00000138182,ENSG00000166851
GO:BP	DNA unwinding involved in DNA replication	GO:0006268	4.9404e-05	4.30624	22	317	7	21100	ENSG00000073111,ENSG00000093009,ENSG00000101003,ENSG00000104738,ENSG00000137309,ENSG00000147536,ENSG00000197299
GO:BP	chromatin remodeling	GO:0006338	4.95213e-05	4.30521	294	317	20	21100	ENSG00000073111,ENSG00000085999,ENSG00000119969,ENSG00000123485,ENSG00000124575,ENSG00000124635,ENSG00000137309,ENSG00000159259,ENSG00000168298,ENSG00000181218,ENSG00000183598,ENSG00000185130,ENSG00000186871,ENSG00000196890,ENSG00000197061,ENSG00000197153,ENSG00000197409,ENSG00000203760,ENSG00000203814,ENSG00000233822
GO:BP	double-strand break repair via homologous recombination	GO:0000724	6.17382e-05	4.20945	164	317	15	21100	ENSG00000051341,ENSG00000073111,ENSG00000085999,ENSG00000093009,ENSG00000104738,ENSG00000111247,ENSG00000127423,ENSG00000139618,ENSG00000146263,ENSG00000147536,ENSG00000149554,ENSG00000181544,ENSG00000185480,ENSG00000196584,ENSG00000197299
GO:BP	female meiotic nuclear division	GO:0007143	6.67753e-05	4.17538	34	317	8	21100	ENSG00000071539,ENSG00000080986,ENSG00000087586,ENSG00000101224,ENSG00000112742,ENSG00000121152,ENSG00000131747,ENSG00000166851
GO:BP	recombinational repair	GO:0000725	7.26714e-05	4.13864	166	317	15	21100	ENSG00000051341,ENSG00000073111,ENSG00000085999,ENSG00000093009,ENSG00000104738,ENSG00000111247,ENSG00000127423,ENSG00000139618,ENSG00000146263,ENSG00000147536,ENSG00000149554,ENSG00000181544,ENSG00000185480,ENSG00000196584,ENSG00000197299
GO:BP	establishment of chromosome localization	GO:0051303	0.000144548	3.83999	86	317	11	21100	ENSG00000080986,ENSG00000117724,ENSG00000118193,ENSG00000121621,ENSG00000126787,ENSG00000134057,ENSG00000138778,ENSG00000142945,ENSG00000143228,ENSG00000146670,ENSG00000237649
GO:BP	negative regulation of nucleobase-containing compound metabolic process	GO:0045934	0.000144945	3.8388	1533	317	51	21100	ENSG00000006704,ENSG00000011332,ENSG00000024526,ENSG00000043355,ENSG00000050344,ENSG00000051341,ENSG00000081059,ENSG00000088305,ENSG00000089685,ENSG00000089723,ENSG00000094804,ENSG00000099399,ENSG00000100625,ENSG00000101412,ENSG00000111206,ENSG00000112837,ENSG00000117724,ENSG00000120068,ENSG00000124575,ENSG00000125931,ENSG00000127423,ENSG00000130826,ENSG00000136231,ENSG00000137309,ENSG00000137699…
GO:BP	regulation of DNA-templated DNA replication	GO:0090329	0.000157898	3.80162	52	317	9	21100	ENSG00000006634,ENSG00000101003,ENSG00000133119,ENSG00000136982,ENSG00000139618,ENSG00000140534,ENSG00000147536,ENSG00000165891,ENSG00000197299
GO:BP	nuclear DNA replication	GO:0033260	0.000170703	3.76776	38	317	8	21100	ENSG00000006634,ENSG00000073111,ENSG00000093009,ENSG00000101003,ENSG00000104738,ENSG00000139618,ENSG00000176208,ENSG00000197299
GO:BP	metaphase plate congression	GO:0051310	0.000171617	3.76544	69	317	10	21100	ENSG00000080986,ENSG00000117724,ENSG00000118193,ENSG00000121621,ENSG00000134057,ENSG00000138778,ENSG00000142945,ENSG00000143228,ENSG00000146670,ENSG00000237649
GO:BP	chromatin assembly	GO:0031497	0.000173355	3.76106	203	317	16	21100	ENSG00000073111,ENSG00000119969,ENSG00000123485,ENSG00000124575,ENSG00000124635,ENSG00000159259,ENSG00000168298,ENSG00000183598,ENSG00000185130,ENSG00000196890,ENSG00000197061,ENSG00000197153,ENSG00000197409,ENSG00000203760,ENSG00000203814,ENSG00000233822
GO:BP	chromosome localization	GO:0050000	0.000184133	3.73487	88	317	11	21100	ENSG00000080986,ENSG00000117724,ENSG00000118193,ENSG00000121621,ENSG00000126787,ENSG00000134057,ENSG00000138778,ENSG00000142945,ENSG00000143228,ENSG00000146670,ENSG00000237649
GO:BP	signal transduction in response to DNA damage	GO:0042770	0.000213544	3.67051	180	317	15	21100	ENSG00000075218,ENSG00000092853,ENSG00000101412,ENSG00000111206,ENSG00000139618,ENSG00000140534,ENSG00000141682,ENSG00000143476,ENSG00000149554,ENSG00000163132,ENSG00000165891,ENSG00000166851,ENSG00000170312,ENSG00000176208,ENSG00000197299
GO:BP	mitotic metaphase plate congression	GO:0007080	0.000222299	3.65306	54	317	9	21100	ENSG00000080986,ENSG00000118193,ENSG00000121621,ENSG00000134057,ENSG00000138778,ENSG00000142945,ENSG00000143228,ENSG00000146670,ENSG00000237649
GO:BP	regulation of cyclin-dependent protein serine/threonine kinase activity	GO:0000079	0.000297817	3.52605	113	317	12	21100	ENSG00000094804,ENSG00000100526,ENSG00000123975,ENSG00000127564,ENSG00000134057,ENSG00000145386,ENSG00000152669,ENSG00000158402,ENSG00000162063,ENSG00000164045,ENSG00000166851,ENSG00000197299
GO:BP	regulation of meiotic cell cycle phase transition	GO:1901993	0.000381992	3.41795	10	317	5	21100	ENSG00000101224,ENSG00000112742,ENSG00000158402,ENSG00000164045,ENSG00000181085
GO:BP	positive regulation of cell cycle phase transition	GO:1901989	0.000398206	3.39989	116	317	12	21100	ENSG00000094804,ENSG00000101224,ENSG00000126787,ENSG00000134057,ENSG00000143476,ENSG00000146670,ENSG00000158402,ENSG00000164045,ENSG00000170312,ENSG00000171848,ENSG00000176208,ENSG00000181085
GO:BP	regulation of cyclin-dependent protein kinase activity	GO:1904029	0.000398206	3.39989	116	317	12	21100	ENSG00000094804,ENSG00000100526,ENSG00000123975,ENSG00000127564,ENSG00000134057,ENSG00000145386,ENSG00000152669,ENSG00000158402,ENSG00000162063,ENSG00000164045,ENSG00000166851,ENSG00000197299
GO:BP	positive regulation of meiotic cell cycle phase transition	GO:1901995	0.00053704	3.26999	5	317	4	21100	ENSG00000101224,ENSG00000158402,ENSG00000164045,ENSG00000181085
GO:BP	kinetochore assembly	GO:0051382	0.00054868	3.26068	19	317	6	21100	ENSG00000115163,ENSG00000117724,ENSG00000123219,ENSG00000126787,ENSG00000138778,ENSG00000203760
GO:BP	embryo development	GO:0009790	0.000602512	3.22003	1110	317	40	21100	ENSG00000090932,ENSG00000100625,ENSG00000101003,ENSG00000108821,ENSG00000112655,ENSG00000112837,ENSG00000114270,ENSG00000115507,ENSG00000117650,ENSG00000120068,ENSG00000120254,ENSG00000125931,ENSG00000131747,ENSG00000133316,ENSG00000133454,ENSG00000134057,ENSG00000137270,ENSG00000138182,ENSG00000138795,ENSG00000139618,ENSG00000142731,ENSG00000146918,ENSG00000147536,ENSG00000149554,ENSG00000163132…
GO:BP	regulation of cellular metabolic process	GO:0031323	0.000609815	3.2148	6004	317	132	21100	ENSG00000006634,ENSG00000006704,ENSG00000011332,ENSG00000024526,ENSG00000043355,ENSG00000050344,ENSG00000051341,ENSG00000071539,ENSG00000078900,ENSG00000081059,ENSG00000087586,ENSG00000088305,ENSG00000088325,ENSG00000088992,ENSG00000089685,ENSG00000089723,ENSG00000092853,ENSG00000094804,ENSG00000099399,ENSG00000100526,ENSG00000100625,ENSG00000101003,ENSG00000101057,ENSG00000101224,ENSG00000101412…
GO:BP	regulation of cell population proliferation	GO:0042127	0.000676099	3.16999	1658	317	52	21100	ENSG00000006606,ENSG00000066279,ENSG00000075702,ENSG00000078900,ENSG00000088992,ENSG00000089685,ENSG00000094804,ENSG00000100526,ENSG00000100625,ENSG00000101224,ENSG00000101412,ENSG00000102265,ENSG00000110944,ENSG00000111206,ENSG00000112742,ENSG00000117399,ENSG00000118193,ENSG00000122861,ENSG00000125657,ENSG00000125726,ENSG00000125931,ENSG00000134057,ENSG00000135245,ENSG00000137309,ENSG00000138182…
GO:BP	positive regulation of cell cycle G2/M phase transition	GO:1902751	0.000678242	3.16862	31	317	7	21100	ENSG00000101224,ENSG00000134057,ENSG00000143476,ENSG00000158402,ENSG00000164045,ENSG00000170312,ENSG00000176208
GO:BP	positive regulation of cellular process	GO:0048522	0.000930608	3.03123	5687	317	126	21100	ENSG00000006606,ENSG00000006634,ENSG00000011332,ENSG00000011426,ENSG00000035499,ENSG00000043355,ENSG00000064651,ENSG00000066279,ENSG00000075702,ENSG00000078900,ENSG00000080986,ENSG00000087586,ENSG00000088305,ENSG00000088325,ENSG00000088992,ENSG00000089685,ENSG00000092853,ENSG00000094804,ENSG00000100625,ENSG00000101003,ENSG00000101057,ENSG00000101224,ENSG00000101412,ENSG00000102265,ENSG00000102837…
GO:BP	negative regulation of biological process	GO:0048519	0.00102975	2.98727	5876	317	129	21100	ENSG00000006704,ENSG00000011332,ENSG00000024526,ENSG00000043355,ENSG00000050344,ENSG00000051341,ENSG00000064651,ENSG00000066279,ENSG00000071539,ENSG00000073111,ENSG00000075218,ENSG00000078900,ENSG00000080986,ENSG00000081059,ENSG00000087586,ENSG00000088305,ENSG00000088325,ENSG00000088992,ENSG00000089327,ENSG00000089685,ENSG00000089723,ENSG00000090932,ENSG00000091651,ENSG00000092853,ENSG00000093009…
GO:BP	mitotic G2/M transition checkpoint	GO:0044818	0.00115604	2.93703	48	317	8	21100	ENSG00000092853,ENSG00000094804,ENSG00000140534,ENSG00000143476,ENSG00000149554,ENSG00000166851,ENSG00000170312,ENSG00000197299
GO:BP	cytoskeleton-dependent cytokinesis	GO:0061640	0.00125832	2.90021	106	317	11	21100	ENSG00000011426,ENSG00000090889,ENSG00000112984,ENSG00000114346,ENSG00000115163,ENSG00000136108,ENSG00000137804,ENSG00000137807,ENSG00000138180,ENSG00000138182,ENSG00000166851
GO:BP	regulation of transferase activity	GO:0051338	0.00149596	2.82508	893	317	34	21100	ENSG00000006634,ENSG00000088325,ENSG00000092853,ENSG00000094804,ENSG00000100526,ENSG00000101003,ENSG00000101224,ENSG00000108106,ENSG00000110944,ENSG00000114346,ENSG00000117399,ENSG00000117650,ENSG00000118193,ENSG00000123975,ENSG00000127564,ENSG00000130826,ENSG00000133119,ENSG00000134057,ENSG00000136982,ENSG00000138778,ENSG00000141527,ENSG00000145386,ENSG00000146918,ENSG00000147536,ENSG00000152669…
GO:BP	G2/MI transition of meiotic cell cycle	GO:0008315	0.00159201	2.79806	6	317	4	21100	ENSG00000080986,ENSG00000101224,ENSG00000158402,ENSG00000164045
GO:BP	mitotic G2 DNA damage checkpoint signaling	GO:0007095	0.00164731	2.78323	35	317	7	21100	ENSG00000092853,ENSG00000140534,ENSG00000143476,ENSG00000149554,ENSG00000166851,ENSG00000170312,ENSG00000197299
GO:BP	inner cell mass cell proliferation	GO:0001833	0.00187977	2.72589	13	317	5	21100	ENSG00000101003,ENSG00000139618,ENSG00000146918,ENSG00000147536,ENSG00000149554
GO:BP	positive regulation of mitotic cell cycle phase transition	GO:1901992	0.00242351	2.61556	91	317	10	21100	ENSG00000094804,ENSG00000101224,ENSG00000126787,ENSG00000134057,ENSG00000143476,ENSG00000146670,ENSG00000158402,ENSG00000164045,ENSG00000170312,ENSG00000171848
GO:BP	regulation of nucleobase-containing compound metabolic process	GO:0019219	0.00261622	2.58233	4048	317	96	21100	ENSG00000006634,ENSG00000006704,ENSG00000011332,ENSG00000024526,ENSG00000043355,ENSG00000050344,ENSG00000051341,ENSG00000071539,ENSG00000078900,ENSG00000081059,ENSG00000088305,ENSG00000088992,ENSG00000089685,ENSG00000089723,ENSG00000094804,ENSG00000099399,ENSG00000100625,ENSG00000101003,ENSG00000101057,ENSG00000101412,ENSG00000104899,ENSG00000107187,ENSG00000107807,ENSG00000108821,ENSG00000110944…
GO:BP	mitotic DNA replication	GO:1902969	0.00288814	2.53938	14	317	5	21100	ENSG00000073111,ENSG00000093009,ENSG00000101003,ENSG00000104738,ENSG00000139618
GO:BP	DNA replication initiation	GO:0006270	0.00297442	2.5266	38	317	7	21100	ENSG00000065328,ENSG00000073111,ENSG00000091651,ENSG00000093009,ENSG00000094804,ENSG00000104738,ENSG00000140534
GO:BP	positive regulation of nitrogen compound metabolic process	GO:0051173	0.00349352	2.45674	3083	317	78	21100	ENSG00000006634,ENSG00000011332,ENSG00000043355,ENSG00000078900,ENSG00000087586,ENSG00000088305,ENSG00000088325,ENSG00000088992,ENSG00000092853,ENSG00000094804,ENSG00000100625,ENSG00000101003,ENSG00000101057,ENSG00000101224,ENSG00000101412,ENSG00000107187,ENSG00000107807,ENSG00000108106,ENSG00000108821,ENSG00000110944,ENSG00000111206,ENSG00000111247,ENSG00000112742,ENSG00000114346,ENSG00000115507…
GO:BP	negative regulation of organelle organization	GO:0010639	0.00387269	2.41199	352	317	19	21100	ENSG00000071539,ENSG00000073111,ENSG00000080986,ENSG00000088325,ENSG00000112742,ENSG00000117724,ENSG00000131747,ENSG00000134057,ENSG00000136108,ENSG00000149554,ENSG00000156970,ENSG00000158106,ENSG00000162063,ENSG00000164109,ENSG00000164611,ENSG00000166851,ENSG00000169679,ENSG00000186638,ENSG00000259288
GO:BP	positive regulation of mitotic cell cycle	GO:0045931	0.00401405	2.39642	119	317	11	21100	ENSG00000094804,ENSG00000101224,ENSG00000126787,ENSG00000134057,ENSG00000139618,ENSG00000143476,ENSG00000146670,ENSG00000158402,ENSG00000164045,ENSG00000170312,ENSG00000171848
GO:BP	positive regulation of meiotic cell cycle	GO:0051446	0.00426069	2.37052	26	317	6	21100	ENSG00000101224,ENSG00000111247,ENSG00000158402,ENSG00000163132,ENSG00000164045,ENSG00000181085
GO:BP	protein localization to chromosome	GO:0034502	0.0048141	2.31748	98	317	10	21100	ENSG00000080986,ENSG00000112742,ENSG00000115163,ENSG00000130826,ENSG00000139618,ENSG00000146670,ENSG00000166851,ENSG00000170312,ENSG00000171320,ENSG00000177602
GO:BP	organelle assembly	GO:0070925	0.00499365	2.30158	900	317	33	21100	ENSG00000011426,ENSG00000066279,ENSG00000075702,ENSG00000078114,ENSG00000080986,ENSG00000087586,ENSG00000088325,ENSG00000090889,ENSG00000100625,ENSG00000101057,ENSG00000105048,ENSG00000115163,ENSG00000117399,ENSG00000117650,ENSG00000117724,ENSG00000123219,ENSG00000126787,ENSG00000137807,ENSG00000138160,ENSG00000138778,ENSG00000142731,ENSG00000152669,ENSG00000162004,ENSG00000163808,ENSG00000166851…
GO:BP	negative regulation of DNA metabolic process	GO:0051053	0.00512722	2.29012	147	317	12	21100	ENSG00000051341,ENSG00000089723,ENSG00000094804,ENSG00000124575,ENSG00000127423,ENSG00000139618,ENSG00000149554,ENSG00000163191,ENSG00000168298,ENSG00000181544,ENSG00000185480,ENSG00000197299
GO:BP	cellular response to stimulus	GO:0051716	0.00515651	2.28764	7399	317	151	21100	ENSG00000006606,ENSG00000008300,ENSG00000011677,ENSG00000024526,ENSG00000035499,ENSG00000051341,ENSG00000064651,ENSG00000065328,ENSG00000066279,ENSG00000071539,ENSG00000073111,ENSG00000075218,ENSG00000077152,ENSG00000078900,ENSG00000080986,ENSG00000081059,ENSG00000085999,ENSG00000087586,ENSG00000088826,ENSG00000088836,ENSG00000088992,ENSG00000089685,ENSG00000089723,ENSG00000090932,ENSG00000092853…
GO:BP	in utero embryonic development	GO:0001701	0.00529589	2.27606	394	317	20	21100	ENSG00000101003,ENSG00000117650,ENSG00000125931,ENSG00000133316,ENSG00000133454,ENSG00000134057,ENSG00000137270,ENSG00000138795,ENSG00000139618,ENSG00000142731,ENSG00000146918,ENSG00000147536,ENSG00000149554,ENSG00000163132,ENSG00000165891,ENSG00000171848,ENSG00000183734,ENSG00000188372,ENSG00000196584,ENSG00000197905
GO:BP	regulation of cellular component organization	GO:0051128	0.00534263	2.27225	2276	317	62	21100	ENSG00000006606,ENSG00000011426,ENSG00000071539,ENSG00000073111,ENSG00000075702,ENSG00000080986,ENSG00000087586,ENSG00000088325,ENSG00000094804,ENSG00000100625,ENSG00000104341,ENSG00000109805,ENSG00000111206,ENSG00000111247,ENSG00000112655,ENSG00000112742,ENSG00000114346,ENSG00000117399,ENSG00000117650,ENSG00000117724,ENSG00000118193,ENSG00000121152,ENSG00000121621,ENSG00000123485,ENSG00000126787…
GO:BP	positive regulation of G2/M transition of mitotic cell cycle	GO:0010971	0.00679777	2.16763	28	317	6	21100	ENSG00000101224,ENSG00000134057,ENSG00000143476,ENSG00000158402,ENSG00000164045,ENSG00000170312
GO:BP	positive regulation of macromolecule metabolic process	GO:0010604	0.00686858	2.16313	3465	317	84	21100	ENSG00000006634,ENSG00000011332,ENSG00000043355,ENSG00000078900,ENSG00000087586,ENSG00000088305,ENSG00000088325,ENSG00000088992,ENSG00000092853,ENSG00000094804,ENSG00000100625,ENSG00000101003,ENSG00000101057,ENSG00000101224,ENSG00000101412,ENSG00000103257,ENSG00000104899,ENSG00000107187,ENSG00000107807,ENSG00000108106,ENSG00000108821,ENSG00000110944,ENSG00000111206,ENSG00000111247,ENSG00000112742…
GO:BP	positive regulation of G2/MI transition of meiotic cell cycle	GO:0110032	0.0073032	2.13649	3	317	3	21100	ENSG00000101224,ENSG00000158402,ENSG00000164045
GO:BP	DNA integrity checkpoint signaling	GO:0031570	0.00761414	2.11838	127	317	11	21100	ENSG00000075218,ENSG00000092853,ENSG00000093009,ENSG00000094804,ENSG00000101412,ENSG00000140534,ENSG00000143476,ENSG00000149554,ENSG00000166851,ENSG00000170312,ENSG00000197299
GO:BP	positive regulation of cell population proliferation	GO:0008284	0.00979319	2.00908	929	317	33	21100	ENSG00000006606,ENSG00000066279,ENSG00000075702,ENSG00000089685,ENSG00000094804,ENSG00000101224,ENSG00000101412,ENSG00000102265,ENSG00000110944,ENSG00000111206,ENSG00000112742,ENSG00000117399,ENSG00000118193,ENSG00000125657,ENSG00000125726,ENSG00000125931,ENSG00000134057,ENSG00000135245,ENSG00000138182,ENSG00000138795,ENSG00000139514,ENSG00000145386,ENSG00000168779,ENSG00000170312,ENSG00000176165…
GO:BP	negative regulation of nitrogen compound metabolic process	GO:0051172	0.00986358	2.00597	2371	317	63	21100	ENSG00000006704,ENSG00000011332,ENSG00000024526,ENSG00000043355,ENSG00000050344,ENSG00000051341,ENSG00000081059,ENSG00000088305,ENSG00000089685,ENSG00000089723,ENSG00000094804,ENSG00000099399,ENSG00000100625,ENSG00000101412,ENSG00000102265,ENSG00000104341,ENSG00000111206,ENSG00000112837,ENSG00000114270,ENSG00000117399,ENSG00000117724,ENSG00000120068,ENSG00000124575,ENSG00000125931,ENSG00000127423…
GO:BP	positive regulation of reproductive process	GO:2000243	0.0114492	1.94123	85	317	9	21100	ENSG00000087586,ENSG00000101224,ENSG00000111247,ENSG00000158402,ENSG00000163132,ENSG00000164045,ENSG00000181085,ENSG00000184937,ENSG00000188372
GO:BP	animal organ development	GO:0048513	0.011888	1.92489	3513	317	84	21100	ENSG00000008300,ENSG00000011426,ENSG00000043355,ENSG00000049192,ENSG00000066279,ENSG00000073111,ENSG00000075702,ENSG00000078114,ENSG00000078900,ENSG00000079462,ENSG00000081059,ENSG00000087586,ENSG00000088992,ENSG00000090932,ENSG00000100625,ENSG00000101412,ENSG00000102265,ENSG00000102854,ENSG00000104327,ENSG00000104899,ENSG00000105464,ENSG00000107187,ENSG00000107807,ENSG00000108821,ENSG00000110944…
GO:BP	female gamete generation	GO:0007292	0.0132032	1.87932	161	317	12	21100	ENSG00000066279,ENSG00000071539,ENSG00000080986,ENSG00000087586,ENSG00000101224,ENSG00000104899,ENSG00000112742,ENSG00000121152,ENSG00000131747,ENSG00000139618,ENSG00000166851,ENSG00000188372
GO:BP	mitotic DNA integrity checkpoint signaling	GO:0044774	0.0152744	1.81604	88	317	9	21100	ENSG00000075218,ENSG00000092853,ENSG00000094804,ENSG00000140534,ENSG00000143476,ENSG00000149554,ENSG00000166851,ENSG00000170312,ENSG00000197299
GO:BP	positive regulation of biological process	GO:0048518	0.0153629	1.81353	6224	317	130	21100	ENSG00000006606,ENSG00000006634,ENSG00000011332,ENSG00000011426,ENSG00000035499,ENSG00000043355,ENSG00000064651,ENSG00000066279,ENSG00000075702,ENSG00000078900,ENSG00000080986,ENSG00000087586,ENSG00000088305,ENSG00000088325,ENSG00000088992,ENSG00000089685,ENSG00000092853,ENSG00000094804,ENSG00000100625,ENSG00000101003,ENSG00000101057,ENSG00000101224,ENSG00000101412,ENSG00000102265,ENSG00000102837…
GO:BP	mitotic chromosome condensation	GO:0007076	0.0157698	1.80217	19	317	5	21100	ENSG00000109805,ENSG00000121152,ENSG00000137804,ENSG00000146670,ENSG00000166851
GO:BP	regulation of macromolecule metabolic process	GO:0060255	0.0166785	1.77784	6787	317	139	21100	ENSG00000006634,ENSG00000006704,ENSG00000011332,ENSG00000024526,ENSG00000043355,ENSG00000050344,ENSG00000051341,ENSG00000071539,ENSG00000078900,ENSG00000081059,ENSG00000087586,ENSG00000088305,ENSG00000088325,ENSG00000088992,ENSG00000089685,ENSG00000089723,ENSG00000092853,ENSG00000094804,ENSG00000099399,ENSG00000100526,ENSG00000100625,ENSG00000101003,ENSG00000101057,ENSG00000101224,ENSG00000101412…
GO:BP	blastocyst development	GO:0001824	0.018934	1.72276	114	317	10	21100	ENSG00000101003,ENSG00000117650,ENSG00000133316,ENSG00000139618,ENSG00000146918,ENSG00000147536,ENSG00000149554,ENSG00000171848,ENSG00000188372,ENSG00000197905
GO:BP	cellular macromolecule metabolic process	GO:0044260	0.0195388	1.7091	5766	317	122	21100	ENSG00000006634,ENSG00000051341,ENSG00000065328,ENSG00000071539,ENSG00000073111,ENSG00000077152,ENSG00000078900,ENSG00000081059,ENSG00000085999,ENSG00000087586,ENSG00000088305,ENSG00000088325,ENSG00000089685,ENSG00000089723,ENSG00000091651,ENSG00000092853,ENSG00000093009,ENSG00000094804,ENSG00000100526,ENSG00000101003,ENSG00000101224,ENSG00000101412,ENSG00000102265,ENSG00000104341,ENSG00000104738…
GO:BP	meiotic sister chromatid segregation	GO:0045144	0.0212502	1.67264	10	317	4	21100	ENSG00000129810,ENSG00000156970,ENSG00000163535,ENSG00000169679
GO:BP	meiotic sister chromatid cohesion	GO:0051177	0.0212502	1.67264	10	317	4	21100	ENSG00000129810,ENSG00000156970,ENSG00000163535,ENSG00000169679
GO:BP	striated muscle tissue development	GO:0014706	0.023589	1.62729	230	317	14	21100	ENSG00000078114,ENSG00000078900,ENSG00000112837,ENSG00000117724,ENSG00000129991,ENSG00000133454,ENSG00000138795,ENSG00000152192,ENSG00000159216,ENSG00000163132,ENSG00000168779,ENSG00000170312,ENSG00000176692,ENSG00000184937
GO:BP	blastocyst growth	GO:0001832	0.0269241	1.56986	21	317	5	21100	ENSG00000101003,ENSG00000139618,ENSG00000146918,ENSG00000147536,ENSG00000149554
GO:BP	regulation of G2/MI transition of meiotic cell cycle	GO:0110030	0.0288867	1.5393	4	317	3	21100	ENSG00000101224,ENSG00000158402,ENSG00000164045
GO:BP	signal transduction by p53 class mediator	GO:0072331	0.0308367	1.51093	175	317	12	21100	ENSG00000075218,ENSG00000078900,ENSG00000087586,ENSG00000101412,ENSG00000111206,ENSG00000139618,ENSG00000141682,ENSG00000149554,ENSG00000152192,ENSG00000163132,ENSG00000165891,ENSG00000176208
GO:BP	cellular component organization	GO:0016043	0.030838	1.51091	7868	317	155	21100	ENSG00000006606,ENSG00000011426,ENSG00000025772,ENSG00000049192,ENSG00000051341,ENSG00000064651,ENSG00000066279,ENSG00000071539,ENSG00000073111,ENSG00000075702,ENSG00000078114,ENSG00000078900,ENSG00000080986,ENSG00000085999,ENSG00000087586,ENSG00000088325,ENSG00000089327,ENSG00000089685,ENSG00000090889,ENSG00000093009,ENSG00000094804,ENSG00000100625,ENSG00000101003,ENSG00000101057,ENSG00000101224…
GO:BP	meiosis II cell cycle process	GO:0061983	0.032998	1.48151	11	317	4	21100	ENSG00000129810,ENSG00000156970,ENSG00000163535,ENSG00000169679
GO:BP	meiosis II	GO:0007135	0.032998	1.48151	11	317	4	21100	ENSG00000129810,ENSG00000156970,ENSG00000163535,ENSG00000169679
GO:BP	positive regulation of DNA metabolic process	GO:0051054	0.0388533	1.41057	273	317	15	21100	ENSG00000006634,ENSG00000101003,ENSG00000111206,ENSG00000111247,ENSG00000117650,ENSG00000130826,ENSG00000133119,ENSG00000136982,ENSG00000147536,ENSG00000165891,ENSG00000170312,ENSG00000176208,ENSG00000181085,ENSG00000181544,ENSG00000184937
GO:BP	positive regulation of chromosome segregation	GO:0051984	0.0434367	1.36214	23	317	5	21100	ENSG00000094804,ENSG00000109805,ENSG00000121152,ENSG00000134057,ENSG00000146918
GO:BP	response to stimulus	GO:0050896	0.0452027	1.34484	8885	317	170	21100	ENSG00000006606,ENSG00000006704,ENSG00000008300,ENSG00000011677,ENSG00000024526,ENSG00000035499,ENSG00000051341,ENSG00000064651,ENSG00000065328,ENSG00000066279,ENSG00000071539,ENSG00000073111,ENSG00000075218,ENSG00000077152,ENSG00000078900,ENSG00000080986,ENSG00000081059,ENSG00000085999,ENSG00000087586,ENSG00000088826,ENSG00000088836,ENSG00000088992,ENSG00000089685,ENSG00000089723,ENSG00000090932…
GO:BP	positive regulation of transferase activity	GO:0051347	0.0477534	1.321	575	317	23	21100	ENSG00000006634,ENSG00000088325,ENSG00000092853,ENSG00000094804,ENSG00000101003,ENSG00000101224,ENSG00000108106,ENSG00000110944,ENSG00000114346,ENSG00000117399,ENSG00000117650,ENSG00000118193,ENSG00000123975,ENSG00000130826,ENSG00000133119,ENSG00000134057,ENSG00000136982,ENSG00000138778,ENSG00000141527,ENSG00000147536,ENSG00000157193,ENSG00000166851,ENSG00000181085
GO:BP	reciprocal homologous recombination	GO:0140527	0.0488117	1.31148	57	317	7	21100	ENSG00000071539,ENSG00000085999,ENSG00000111247,ENSG00000121211,ENSG00000131747,ENSG00000165181,ENSG00000182459
GO:BP	reciprocal meiotic recombination	GO:0007131	0.0488117	1.31148	57	317	7	21100	ENSG00000071539,ENSG00000085999,ENSG00000111247,ENSG00000121211,ENSG00000131747,ENSG00000165181,ENSG00000182459
GO:BP	double-strand break repair via break-induced replication	GO:0000727	0.0489113	1.31059	12	317	4	21100	ENSG00000073111,ENSG00000093009,ENSG00000104738,ENSG00000147536
GO:BP	centromeric sister chromatid cohesion	GO:0070601	0.0489113	1.31059	12	317	4	21100	ENSG00000129810,ENSG00000156970,ENSG00000163535,ENSG00000169679
GO:CC	chromosome	GO:0005694	4.10754e-36	35.3864	1838	468	135	21698	ENSG00000011677,ENSG00000017483,ENSG00000043355,ENSG00000071539,ENSG00000072571,ENSG00000075218,ENSG00000080986,ENSG00000085999,ENSG00000088836,ENSG00000089327,ENSG00000100565,ENSG00000101003,ENSG00000101224,ENSG00000102265,ENSG00000104738,ENSG00000104899,ENSG00000107187,ENSG00000108375,ENSG00000112655,ENSG00000117394,ENSG00000117650,ENSG00000117724,ENSG00000121211,ENSG00000121621,ENSG00000122861…
GO:CC	condensed chromosome	GO:0000793	2.22001e-17	16.6536	259	468	37	21698	ENSG00000043355,ENSG00000089327,ENSG00000100565,ENSG00000108375,ENSG00000121621,ENSG00000124635,ENSG00000128564,ENSG00000130826,ENSG00000131015,ENSG00000135119,ENSG00000135976,ENSG00000137309,ENSG00000137699,ENSG00000145040,ENSG00000148734,ENSG00000151012,ENSG00000163191,ENSG00000164778,ENSG00000165891,ENSG00000170312,ENSG00000171320,ENSG00000176165,ENSG00000179241,ENSG00000181143,ENSG00000182459…
GO:CC	chromosomal region	GO:0098687	9.96864e-17	16.0014	374	468	43	21698	ENSG00000085999,ENSG00000089327,ENSG00000100565,ENSG00000108375,ENSG00000112655,ENSG00000121621,ENSG00000123219,ENSG00000124635,ENSG00000128564,ENSG00000130826,ENSG00000131015,ENSG00000133119,ENSG00000135976,ENSG00000137309,ENSG00000137699,ENSG00000138182,ENSG00000145040,ENSG00000148734,ENSG00000151012,ENSG00000159217,ENSG00000163191,ENSG00000164611,ENSG00000164778,ENSG00000165891,ENSG00000170312…
GO:CC	chromosome, centromeric region	GO:0000775	4.92641e-16	15.3075	235	468	34	21698	ENSG00000089327,ENSG00000100565,ENSG00000108375,ENSG00000121621,ENSG00000124635,ENSG00000128564,ENSG00000130826,ENSG00000131015,ENSG00000133119,ENSG00000135976,ENSG00000137309,ENSG00000137699,ENSG00000138182,ENSG00000145040,ENSG00000148734,ENSG00000151012,ENSG00000159217,ENSG00000163191,ENSG00000164778,ENSG00000170312,ENSG00000171320,ENSG00000175894,ENSG00000182459,ENSG00000183598,ENSG00000183760…
GO:CC	spindle	GO:0005819	1.14174e-15	14.9424	418	468	44	21698	ENSG00000077152,ENSG00000081059,ENSG00000088305,ENSG00000090889,ENSG00000091651,ENSG00000100565,ENSG00000101003,ENSG00000102384,ENSG00000105929,ENSG00000124635,ENSG00000125931,ENSG00000127564,ENSG00000130720,ENSG00000130826,ENSG00000131015,ENSG00000131389,ENSG00000135976,ENSG00000140481,ENSG00000141682,ENSG00000145040,ENSG00000151012,ENSG00000157890,ENSG00000162073,ENSG00000163132,ENSG00000163993…
GO:CC	nucleoplasm	GO:0005654	9.05916e-15	14.0429	4215	468	168	21698	ENSG00000007038,ENSG00000008300,ENSG00000011677,ENSG00000025772,ENSG00000043355,ENSG00000066279,ENSG00000068489,ENSG00000072571,ENSG00000075218,ENSG00000085999,ENSG00000087586,ENSG00000088325,ENSG00000088836,ENSG00000089327,ENSG00000089685,ENSG00000089723,ENSG00000090889,ENSG00000090932,ENSG00000091651,ENSG00000092853,ENSG00000099399,ENSG00000100565,ENSG00000101003,ENSG00000101224,ENSG00000101412…
GO:CC	condensed chromosome, centromeric region	GO:0000779	2.90669e-14	13.5366	159	468	27	21698	ENSG00000089327,ENSG00000100565,ENSG00000108375,ENSG00000121621,ENSG00000124635,ENSG00000128564,ENSG00000130826,ENSG00000131015,ENSG00000135976,ENSG00000137309,ENSG00000137699,ENSG00000145040,ENSG00000151012,ENSG00000163191,ENSG00000164778,ENSG00000170312,ENSG00000171320,ENSG00000182459,ENSG00000183598,ENSG00000183760,ENSG00000196550,ENSG00000196866,ENSG00000197299,ENSG00000198554,ENSG00000213186
GO:CC	kinetochore	GO:0000776	5.46592e-14	13.2623	149	468	26	21698	ENSG00000089327,ENSG00000100565,ENSG00000108375,ENSG00000124635,ENSG00000128564,ENSG00000130826,ENSG00000131015,ENSG00000135976,ENSG00000137309,ENSG00000137699,ENSG00000145040,ENSG00000151012,ENSG00000163191,ENSG00000164778,ENSG00000170312,ENSG00000171320,ENSG00000182459,ENSG00000183598,ENSG00000183760,ENSG00000196550,ENSG00000196866,ENSG00000197299,ENSG00000198554,ENSG00000213186
GO:CC	intracellular non-membrane-bounded organelle	GO:0043232	1.3106e-13	12.8825	6424	468	221	21698	ENSG00000011677,ENSG00000017483,ENSG00000025772,ENSG00000043355,ENSG00000051341,ENSG00000071539,ENSG00000072571,ENSG00000075218,ENSG00000077152,ENSG00000080986,ENSG00000081059,ENSG00000085999,ENSG00000087586,ENSG00000088305,ENSG00000088325,ENSG00000088826,ENSG00000088836,ENSG00000089327,ENSG00000090889,ENSG00000091651,ENSG00000094804,ENSG00000100565,ENSG00000101003,ENSG00000101224,ENSG00000102265…
GO:CC	non-membrane-bounded organelle	GO:0043228	1.33559e-13	12.8743	6425	468	221	21698	ENSG00000011677,ENSG00000017483,ENSG00000025772,ENSG00000043355,ENSG00000051341,ENSG00000071539,ENSG00000072571,ENSG00000075218,ENSG00000077152,ENSG00000080986,ENSG00000081059,ENSG00000085999,ENSG00000087586,ENSG00000088305,ENSG00000088325,ENSG00000088826,ENSG00000088836,ENSG00000089327,ENSG00000090889,ENSG00000091651,ENSG00000094804,ENSG00000100565,ENSG00000101003,ENSG00000101224,ENSG00000102265…
GO:CC	chromatin	GO:0000785	1.42953e-12	11.8448	1268	468	74	21698	ENSG00000011677,ENSG00000017483,ENSG00000071539,ENSG00000085999,ENSG00000088836,ENSG00000104738,ENSG00000107187,ENSG00000117394,ENSG00000117650,ENSG00000117724,ENSG00000122861,ENSG00000123219,ENSG00000125657,ENSG00000128564,ENSG00000128683,ENSG00000131015,ENSG00000133067,ENSG00000133119,ENSG00000133316,ENSG00000138160,ENSG00000138182,ENSG00000152253,ENSG00000159217,ENSG00000159259,ENSG00000160161…
GO:CC	microtubule cytoskeleton	GO:0015630	6.95143e-11	10.1579	1339	468	73	21698	ENSG00000043355,ENSG00000077152,ENSG00000081059,ENSG00000087586,ENSG00000088305,ENSG00000089327,ENSG00000090889,ENSG00000091651,ENSG00000100565,ENSG00000101003,ENSG00000102265,ENSG00000102384,ENSG00000105929,ENSG00000107187,ENSG00000109805,ENSG00000112837,ENSG00000116014,ENSG00000124635,ENSG00000125726,ENSG00000125931,ENSG00000127564,ENSG00000130720,ENSG00000130826,ENSG00000131015,ENSG00000131389…
GO:CC	DNA packaging complex	GO:0044815	7.76372e-11	10.1099	200	468	26	21698	ENSG00000017483,ENSG00000089327,ENSG00000121621,ENSG00000128564,ENSG00000135119,ENSG00000138160,ENSG00000138182,ENSG00000171320,ENSG00000176165,ENSG00000182459,ENSG00000196550,ENSG00000198901
GO:CC	protein-DNA complex	GO:0032993	4.38596e-10	9.35794	233	468	27	21698	ENSG00000085999,ENSG00000102265,ENSG00000104899,ENSG00000112655,ENSG00000128564,ENSG00000138160,ENSG00000138182,ENSG00000140534,ENSG00000165181,ENSG00000176692,ENSG00000198901
GO:CC	nuclear chromosome	GO:0000228	7.1322e-09	8.14678	243	468	26	21698	ENSG00000043355,ENSG00000075218,ENSG00000085999,ENSG00000100565,ENSG00000101224,ENSG00000102265,ENSG00000104899,ENSG00000112655,ENSG00000121621,ENSG00000130826,ENSG00000135119,ENSG00000140534,ENSG00000148734,ENSG00000165891,ENSG00000175538,ENSG00000176165,ENSG00000176692,ENSG00000181143,ENSG00000197061,ENSG00000198554
GO:CC	supramolecular complex	GO:0099080	1.75173e-08	7.75653	1349	468	68	21698	ENSG00000077152,ENSG00000087586,ENSG00000088826,ENSG00000089327,ENSG00000090889,ENSG00000091651,ENSG00000100565,ENSG00000101003,ENSG00000108375,ENSG00000112837,ENSG00000113739,ENSG00000120068,ENSG00000120254,ENSG00000124635,ENSG00000125931,ENSG00000127423,ENSG00000128564,ENSG00000129991,ENSG00000130826,ENSG00000131015,ENSG00000131389,ENSG00000134827,ENSG00000135976,ENSG00000137309,ENSG00000137699…
GO:CC	spindle pole	GO:0000922	4.77635e-08	7.3209	171	468	21	21698	ENSG00000077152,ENSG00000088305,ENSG00000090889,ENSG00000091651,ENSG00000102384,ENSG00000105929,ENSG00000130720,ENSG00000130826,ENSG00000131015,ENSG00000140481,ENSG00000141682,ENSG00000145040,ENSG00000151012,ENSG00000157890,ENSG00000163993,ENSG00000164109,ENSG00000169679,ENSG00000196866,ENSG00000198554,ENSG00000206262
GO:CC	microtubule organizing center	GO:0005815	5.5302e-08	7.25726	826	468	49	21698	ENSG00000043355,ENSG00000077152,ENSG00000081059,ENSG00000088305,ENSG00000089327,ENSG00000090889,ENSG00000102265,ENSG00000105929,ENSG00000107187,ENSG00000109805,ENSG00000116014,ENSG00000125726,ENSG00000130720,ENSG00000130826,ENSG00000131015,ENSG00000135976,ENSG00000140481,ENSG00000140525,ENSG00000141682,ENSG00000144354,ENSG00000145040,ENSG00000148734,ENSG00000151012,ENSG00000157890,ENSG00000163132…
GO:CC	mitotic spindle	GO:0072686	6.63471e-08	7.17818	174	468	21	21698	ENSG00000077152,ENSG00000090889,ENSG00000091651,ENSG00000102384,ENSG00000127564,ENSG00000135976,ENSG00000157890,ENSG00000162073,ENSG00000163132,ENSG00000163993,ENSG00000164109,ENSG00000164778,ENSG00000183598,ENSG00000196866,ENSG00000197299,ENSG00000198554,ENSG00000206262,ENSG00000221867
GO:CC	nuclear lumen	GO:0031981	1.18996e-07	6.92447	5500	468	179	21698	ENSG00000007038,ENSG00000008300,ENSG00000011677,ENSG00000025772,ENSG00000043355,ENSG00000051341,ENSG00000066279,ENSG00000068489,ENSG00000072571,ENSG00000075218,ENSG00000085999,ENSG00000087586,ENSG00000088325,ENSG00000088836,ENSG00000089327,ENSG00000089685,ENSG00000089723,ENSG00000090889,ENSG00000090932,ENSG00000091651,ENSG00000092853,ENSG00000099399,ENSG00000100565,ENSG00000101003,ENSG00000101224…
GO:CC	nucleosome	GO:0000786	1.78352e-07	6.74872	132	468	18	21698	ENSG00000128564,ENSG00000138160,ENSG00000138182,ENSG00000198901
GO:CC	centrosome	GO:0005813	3.90014e-07	6.40892	628	468	40	21698	ENSG00000077152,ENSG00000081059,ENSG00000088305,ENSG00000089327,ENSG00000090889,ENSG00000102265,ENSG00000105929,ENSG00000107187,ENSG00000109805,ENSG00000116014,ENSG00000125726,ENSG00000130720,ENSG00000130826,ENSG00000131015,ENSG00000140481,ENSG00000140525,ENSG00000141682,ENSG00000145040,ENSG00000151012,ENSG00000157890,ENSG00000163132,ENSG00000164045,ENSG00000164109,ENSG00000165891,ENSG00000169679…
GO:CC	microtubule	GO:0005874	1.01451e-06	5.99374	444	468	32	21698	ENSG00000077152,ENSG00000087586,ENSG00000090889,ENSG00000091651,ENSG00000100565,ENSG00000101003,ENSG00000112837,ENSG00000125931,ENSG00000130826,ENSG00000131389,ENSG00000134827,ENSG00000135976,ENSG00000157890,ENSG00000162073,ENSG00000163132,ENSG00000163993,ENSG00000164109,ENSG00000164778,ENSG00000170312,ENSG00000183598,ENSG00000196584,ENSG00000197299,ENSG00000198554,ENSG00000221867
GO:CC	outer kinetochore	GO:0000940	1.07639e-06	5.96803	13	468	7	21698	ENSG00000089327,ENSG00000131015,ENSG00000151012,ENSG00000183598,ENSG00000183760,ENSG00000197299,ENSG00000198554
GO:CC	kinesin complex	GO:0005871	2.4721e-06	5.60693	50	468	11	21698	ENSG00000112837,ENSG00000125931,ENSG00000131389,ENSG00000135976,ENSG00000163132,ENSG00000163993,ENSG00000164109,ENSG00000170312,ENSG00000196584
GO:CC	intracellular organelle lumen	GO:0070013	6.83597e-06	5.1652	6625	468	199	21698	ENSG00000007038,ENSG00000008300,ENSG00000011677,ENSG00000025772,ENSG00000043355,ENSG00000051341,ENSG00000066279,ENSG00000068489,ENSG00000072571,ENSG00000075218,ENSG00000075702,ENSG00000085999,ENSG00000087586,ENSG00000088325,ENSG00000088836,ENSG00000089327,ENSG00000089685,ENSG00000089723,ENSG00000090889,ENSG00000090932,ENSG00000091651,ENSG00000092853,ENSG00000099399,ENSG00000100565,ENSG00000101003…
GO:CC	organelle lumen	GO:0043233	6.92391e-06	5.15965	6626	468	199	21698	ENSG00000007038,ENSG00000008300,ENSG00000011677,ENSG00000025772,ENSG00000043355,ENSG00000051341,ENSG00000066279,ENSG00000068489,ENSG00000072571,ENSG00000075218,ENSG00000075702,ENSG00000085999,ENSG00000087586,ENSG00000088325,ENSG00000088836,ENSG00000089327,ENSG00000089685,ENSG00000089723,ENSG00000090889,ENSG00000090932,ENSG00000091651,ENSG00000092853,ENSG00000099399,ENSG00000100565,ENSG00000101003…
GO:CC	membrane-enclosed lumen	GO:0031974	6.92391e-06	5.15965	6626	468	199	21698	ENSG00000007038,ENSG00000008300,ENSG00000011677,ENSG00000025772,ENSG00000043355,ENSG00000051341,ENSG00000066279,ENSG00000068489,ENSG00000072571,ENSG00000075218,ENSG00000075702,ENSG00000085999,ENSG00000087586,ENSG00000088325,ENSG00000088836,ENSG00000089327,ENSG00000089685,ENSG00000089723,ENSG00000090889,ENSG00000090932,ENSG00000091651,ENSG00000092853,ENSG00000099399,ENSG00000100565,ENSG00000101003…
GO:CC	midbody	GO:0030496	7.36599e-06	5.13277	205	468	20	21698	ENSG00000025772,ENSG00000077152,ENSG00000090889,ENSG00000100565,ENSG00000101003,ENSG00000125931,ENSG00000127564,ENSG00000129991,ENSG00000130826,ENSG00000131015,ENSG00000131389,ENSG00000163132,ENSG00000164045,ENSG00000164109,ENSG00000164778,ENSG00000198554,ENSG00000221867,ENSG00000237649
GO:CC	cytoskeleton	GO:0005856	7.36822e-06	5.13264	2355	468	91	21698	ENSG00000025772,ENSG00000043355,ENSG00000077152,ENSG00000081059,ENSG00000087586,ENSG00000088305,ENSG00000088826,ENSG00000089327,ENSG00000090889,ENSG00000091651,ENSG00000094804,ENSG00000100565,ENSG00000101003,ENSG00000102265,ENSG00000102384,ENSG00000105929,ENSG00000107187,ENSG00000109805,ENSG00000111247,ENSG00000112837,ENSG00000113739,ENSG00000116014,ENSG00000120068,ENSG00000124635,ENSG00000125726…
GO:CC	spindle midzone	GO:0051233	1.77428e-05	4.75098	36	468	9	21698	ENSG00000090889,ENSG00000102384,ENSG00000131389,ENSG00000135976,ENSG00000164109,ENSG00000164778,ENSG00000198554
GO:CC	microtubule associated complex	GO:0005875	2.91487e-05	4.53538	162	468	17	21698	ENSG00000090889,ENSG00000100565,ENSG00000112837,ENSG00000125931,ENSG00000131389,ENSG00000135976,ENSG00000163132,ENSG00000163993,ENSG00000164109,ENSG00000170312,ENSG00000183856,ENSG00000196584
GO:CC	spindle microtubule	GO:0005876	6.28508e-05	4.20169	82	468	12	21698	ENSG00000090889,ENSG00000100565,ENSG00000101003,ENSG00000135976,ENSG00000163993,ENSG00000164778,ENSG00000183598,ENSG00000197299,ENSG00000198554,ENSG00000221867
GO:CC	nucleus	GO:0005634	0.000306048	3.51421	10084	468	269	21698	ENSG00000007038,ENSG00000008300,ENSG00000011677,ENSG00000017483,ENSG00000025772,ENSG00000043355,ENSG00000051341,ENSG00000064651,ENSG00000065328,ENSG00000066279,ENSG00000068489,ENSG00000071539,ENSG00000072571,ENSG00000075218,ENSG00000077152,ENSG00000078114,ENSG00000079462,ENSG00000080986,ENSG00000085999,ENSG00000087586,ENSG00000088305,ENSG00000088325,ENSG00000088836,ENSG00000089327,ENSG00000089685…
GO:CC	cytosol	GO:0005829	0.000331632	3.47934	5420	468	163	21698	ENSG00000008300,ENSG00000011677,ENSG00000024526,ENSG00000025772,ENSG00000065328,ENSG00000068489,ENSG00000072571,ENSG00000073111,ENSG00000079462,ENSG00000081059,ENSG00000087586,ENSG00000088305,ENSG00000088836,ENSG00000088992,ENSG00000089327,ENSG00000090889,ENSG00000091651,ENSG00000092853,ENSG00000099399,ENSG00000100565,ENSG00000101003,ENSG00000101224,ENSG00000102384,ENSG00000103257,ENSG00000104327…
GO:CC	condensed nuclear chromosome	GO:0000794	0.000439847	3.3567	81	468	11	21698	ENSG00000043355,ENSG00000121621,ENSG00000130826,ENSG00000135119,ENSG00000165891,ENSG00000176165,ENSG00000181143,ENSG00000197061,ENSG00000198554
GO:CC	CMG complex	GO:0071162	0.000640715	3.19334	11	468	5	21698	ENSG00000085999,ENSG00000102265,ENSG00000104899,ENSG00000112655,ENSG00000176692
GO:CC	supramolecular fiber	GO:0099512	0.000975322	3.01085	1001	468	45	21698	ENSG00000077152,ENSG00000087586,ENSG00000088826,ENSG00000090889,ENSG00000091651,ENSG00000100565,ENSG00000101003,ENSG00000112837,ENSG00000113739,ENSG00000120068,ENSG00000120254,ENSG00000125931,ENSG00000129991,ENSG00000130826,ENSG00000131389,ENSG00000134827,ENSG00000135976,ENSG00000145386,ENSG00000149554,ENSG00000157890,ENSG00000162073,ENSG00000163132,ENSG00000163993,ENSG00000164109,ENSG00000164778…
GO:CC	DNA replication preinitiation complex	GO:0031261	0.00107889	2.96702	12	468	5	21698	ENSG00000085999,ENSG00000102265,ENSG00000104899,ENSG00000112655,ENSG00000176692
GO:CC	supramolecular polymer	GO:0099081	0.00123139	2.9096	1010	468	45	21698	ENSG00000077152,ENSG00000087586,ENSG00000088826,ENSG00000090889,ENSG00000091651,ENSG00000100565,ENSG00000101003,ENSG00000112837,ENSG00000113739,ENSG00000120068,ENSG00000120254,ENSG00000125931,ENSG00000129991,ENSG00000130826,ENSG00000131389,ENSG00000134827,ENSG00000135976,ENSG00000145386,ENSG00000149554,ENSG00000157890,ENSG00000162073,ENSG00000163132,ENSG00000163993,ENSG00000164109,ENSG00000164778…
GO:CC	polymeric cytoskeletal fiber	GO:0099513	0.00172423	2.7634	769	468	37	21698	ENSG00000077152,ENSG00000087586,ENSG00000090889,ENSG00000091651,ENSG00000100565,ENSG00000101003,ENSG00000112837,ENSG00000120068,ENSG00000125931,ENSG00000130826,ENSG00000131389,ENSG00000134827,ENSG00000135976,ENSG00000149554,ENSG00000157890,ENSG00000162073,ENSG00000163132,ENSG00000163993,ENSG00000164109,ENSG00000164778,ENSG00000170312,ENSG00000183598,ENSG00000196584,ENSG00000197299,ENSG00000198554…
GO:CC	mitotic spindle midzone	GO:1990023	0.00263139	2.57981	14	468	5	21698	ENSG00000135976,ENSG00000164109,ENSG00000164778
GO:CC	intercellular bridge	GO:0045171	0.00993742	2.00273	92	468	10	21698	ENSG00000091651,ENSG00000102384,ENSG00000109255,ENSG00000125931,ENSG00000163132,ENSG00000164045,ENSG00000164109,ENSG00000164778,ENSG00000183598
GO:CC	NMS complex	GO:0031617	0.0132581	1.87752	4	468	3	21698	ENSG00000089327,ENSG00000171320,ENSG00000182459
GO:CC	Ndc80 complex	GO:0031262	0.0132581	1.87752	4	468	3	21698	ENSG00000089327,ENSG00000171320,ENSG00000182459
GO:CC	mitotic checkpoint complex	GO:0033597	0.0132581	1.87752	4	468	3	21698	ENSG00000130720,ENSG00000183760,ENSG00000196866
GO:CC	membrane-bounded organelle	GO:0043227	0.0142107	1.84738	15617	468	374	21698	ENSG00000007038,ENSG00000008300,ENSG00000011677,ENSG00000017483,ENSG00000024526,ENSG00000025772,ENSG00000043355,ENSG00000050344,ENSG00000051341,ENSG00000064651,ENSG00000065328,ENSG00000066279,ENSG00000068489,ENSG00000071539,ENSG00000072571,ENSG00000073111,ENSG00000075218,ENSG00000075702,ENSG00000077152,ENSG00000078114,ENSG00000078900,ENSG00000079462,ENSG00000080986,ENSG00000085999,ENSG00000087586…
GO:CC	nuclear ubiquitin ligase complex	GO:0000152	0.0209212	1.67941	47	468	7	21698	ENSG00000043355,ENSG00000118557,ENSG00000130720,ENSG00000165891,ENSG00000168505,ENSG00000183760,ENSG00000263711
GO:CC	organelle	GO:0043226	0.029785	1.526	16739	468	394	21698	ENSG00000007038,ENSG00000008300,ENSG00000011677,ENSG00000017483,ENSG00000024526,ENSG00000025772,ENSG00000035499,ENSG00000043355,ENSG00000050344,ENSG00000051341,ENSG00000064651,ENSG00000065328,ENSG00000066279,ENSG00000068489,ENSG00000071539,ENSG00000072571,ENSG00000073111,ENSG00000075218,ENSG00000075702,ENSG00000077152,ENSG00000078114,ENSG00000078900,ENSG00000079462,ENSG00000080986,ENSG00000081059…
GO:CC	replication fork	GO:0005657	0.0318839	1.49643	67	468	8	21698	ENSG00000075218,ENSG00000140534,ENSG00000148848,ENSG00000175538,ENSG00000181143
KEGG	Cell cycle	KEGG:04110	1.77501e-12	11.7508	120	192	23	7559	ENSG00000007038,ENSG00000085999,ENSG00000101224,ENSG00000102265,ENSG00000102384,ENSG00000105929,ENSG00000107187,ENSG00000124635,ENSG00000130720,ENSG00000142235,ENSG00000151012,ENSG00000159259,ENSG00000175315,ENSG00000181143,ENSG00000183760,ENSG00000184937,ENSG00000196859,ENSG00000196866,ENSG00000196890,ENSG00000198554,ENSG00000213186,ENSG00000221867
KEGG	Systemic lupus erythematosus	KEGG:05322	1.13069e-05	4.94666	127	192	16	7559	ENSG00000138182,ENSG00000197757
KEGG	Progesterone-mediated oocyte maturation	KEGG:04914	0.000562729	3.2497	97	192	12	7559	ENSG00000090889,ENSG00000105929,ENSG00000142235,ENSG00000151012,ENSG00000175315,ENSG00000184937,ENSG00000196859,ENSG00000196866,ENSG00000198554,ENSG00000213186,ENSG00000221867
KEGG	Alcoholism	KEGG:05034	0.00100129	2.99944	177	192	16	7559	ENSG00000114346,ENSG00000138182
KEGG	Oocyte meiosis	KEGG:04114	0.00637768	2.19534	123	192	12	7559	ENSG00000090889,ENSG00000130720,ENSG00000142235,ENSG00000145040,ENSG00000151012,ENSG00000184937,ENSG00000196866,ENSG00000196890,ENSG00000198554,ENSG00000213186,ENSG00000221867
KEGG	Neutrophil extracellular trap formation	KEGG:04613	0.00644916	2.1905	184	192	15	7559	ENSG00000138182
KEGG	Fanconi anemia pathway	KEGG:03460	0.0280304	1.55237	51	192	7	7559	ENSG00000043355,ENSG00000088325,ENSG00000159216,ENSG00000165891,ENSG00000167757
KEGG	Homologous recombination	KEGG:03440	0.0473589	1.3246	40	192	6	7559	ENSG00000043355,ENSG00000089723,ENSG00000159216,ENSG00000165891
REAC	Cell Cycle	REAC:R-HSA-1640170	5.61388e-33	32.2507	678	300	87	10770	ENSG00000007038,ENSG00000043355,ENSG00000075218,ENSG00000081059,ENSG00000085999,ENSG00000087586,ENSG00000089327,ENSG00000090889,ENSG00000091651,ENSG00000100565,ENSG00000101224,ENSG00000101412,ENSG00000102265,ENSG00000102384,ENSG00000104899,ENSG00000105048,ENSG00000105929,ENSG00000107187,ENSG00000108375,ENSG00000112655,ENSG00000118557,ENSG00000121621,ENSG00000122861,ENSG00000125726,ENSG00000125931…
REAC	Cell Cycle, Mitotic	REAC:R-HSA-69278	1.17061e-29	28.9316	548	300	75	10770	ENSG00000007038,ENSG00000075218,ENSG00000081059,ENSG00000085999,ENSG00000087586,ENSG00000089327,ENSG00000090889,ENSG00000091651,ENSG00000100565,ENSG00000101224,ENSG00000102265,ENSG00000102384,ENSG00000104899,ENSG00000105048,ENSG00000105929,ENSG00000107187,ENSG00000108375,ENSG00000112655,ENSG00000118557,ENSG00000121621,ENSG00000122861,ENSG00000125726,ENSG00000125931,ENSG00000128564,ENSG00000130720…
REAC	Cell Cycle Checkpoints	REAC:R-HSA-69620	2.23858e-23	22.65	290	300	50	10770	ENSG00000007038,ENSG00000043355,ENSG00000075218,ENSG00000085999,ENSG00000087586,ENSG00000089327,ENSG00000100565,ENSG00000101224,ENSG00000101412,ENSG00000102265,ENSG00000102384,ENSG00000108375,ENSG00000112655,ENSG00000118557,ENSG00000128564,ENSG00000130720,ENSG00000131015,ENSG00000135976,ENSG00000137309,ENSG00000138182,ENSG00000142235,ENSG00000145040,ENSG00000148848,ENSG00000151012,ENSG00000159216…
REAC	M Phase	REAC:R-HSA-68886	1.0735e-13	12.9692	407	300	46	10770	ENSG00000089327,ENSG00000100565,ENSG00000108375,ENSG00000118557,ENSG00000121621,ENSG00000125726,ENSG00000125931,ENSG00000128564,ENSG00000130720,ENSG00000130826,ENSG00000131015,ENSG00000135119,ENSG00000135976,ENSG00000137309,ENSG00000138182,ENSG00000145040,ENSG00000151012,ENSG00000163132,ENSG00000163191,ENSG00000164778,ENSG00000169679,ENSG00000170312,ENSG00000171320,ENSG00000175894,ENSG00000176165…
REAC	RHO GTPase Effectors	REAC:R-HSA-195258	1.89871e-12	11.7215	319	300	39	10770	ENSG00000089327,ENSG00000100565,ENSG00000108375,ENSG00000112837,ENSG00000128564,ENSG00000130720,ENSG00000131015,ENSG00000131389,ENSG00000135976,ENSG00000137309,ENSG00000138182,ENSG00000145040,ENSG00000163191,ENSG00000164778,ENSG00000166803,ENSG00000170312,ENSG00000171320,ENSG00000182459,ENSG00000183598,ENSG00000183760,ENSG00000184270,ENSG00000184937,ENSG00000196550,ENSG00000196866,ENSG00000198554…
REAC	Mitotic Prometaphase	REAC:R-HSA-68877	1.31784e-11	10.8801	199	300	30	10770	ENSG00000089327,ENSG00000100565,ENSG00000108375,ENSG00000121621,ENSG00000125726,ENSG00000128564,ENSG00000130720,ENSG00000130826,ENSG00000131015,ENSG00000135119,ENSG00000135976,ENSG00000137309,ENSG00000145040,ENSG00000151012,ENSG00000163191,ENSG00000164778,ENSG00000169679,ENSG00000170312,ENSG00000171320,ENSG00000175894,ENSG00000182459,ENSG00000183598,ENSG00000183760,ENSG00000196550,ENSG00000196866…
REAC	Resolution of Sister Chromatid Cohesion	REAC:R-HSA-2500257	1.60794e-11	10.7937	123	300	24	10770	ENSG00000089327,ENSG00000100565,ENSG00000108375,ENSG00000128564,ENSG00000130720,ENSG00000131015,ENSG00000135976,ENSG00000137309,ENSG00000145040,ENSG00000151012,ENSG00000163191,ENSG00000164778,ENSG00000170312,ENSG00000171320,ENSG00000175894,ENSG00000182459,ENSG00000183598,ENSG00000183760,ENSG00000196550,ENSG00000196866,ENSG00000198554,ENSG00000213186,ENSG00000221867
REAC	Amplification of signal from unattached kinetochores via a MAD2 inhibitory signal	REAC:R-HSA-141444	2.53804e-11	10.5955	92	300	21	10770	ENSG00000089327,ENSG00000100565,ENSG00000108375,ENSG00000128564,ENSG00000130720,ENSG00000131015,ENSG00000135976,ENSG00000137309,ENSG00000145040,ENSG00000163191,ENSG00000164778,ENSG00000170312,ENSG00000171320,ENSG00000182459,ENSG00000183598,ENSG00000183760,ENSG00000196550,ENSG00000196866,ENSG00000198554,ENSG00000213186
REAC	Amplification of signal from the kinetochores	REAC:R-HSA-141424	2.53804e-11	10.5955	92	300	21	10770	ENSG00000089327,ENSG00000100565,ENSG00000108375,ENSG00000128564,ENSG00000130720,ENSG00000131015,ENSG00000135976,ENSG00000137309,ENSG00000145040,ENSG00000163191,ENSG00000164778,ENSG00000170312,ENSG00000171320,ENSG00000182459,ENSG00000183598,ENSG00000183760,ENSG00000196550,ENSG00000196866,ENSG00000198554,ENSG00000213186
REAC	G2/M Checkpoints	REAC:R-HSA-69481	5.58157e-11	10.2532	168	300	27	10770	ENSG00000007038,ENSG00000043355,ENSG00000075218,ENSG00000085999,ENSG00000087586,ENSG00000101224,ENSG00000101412,ENSG00000102265,ENSG00000102384,ENSG00000112655,ENSG00000138182,ENSG00000142235,ENSG00000148848,ENSG00000151012,ENSG00000159216,ENSG00000164611,ENSG00000181143,ENSG00000184937,ENSG00000196859,ENSG00000221867
REAC	Mitotic Spindle Checkpoint	REAC:R-HSA-69618	9.40393e-11	10.0267	109	300	22	10770	ENSG00000089327,ENSG00000100565,ENSG00000108375,ENSG00000118557,ENSG00000128564,ENSG00000130720,ENSG00000131015,ENSG00000135976,ENSG00000137309,ENSG00000145040,ENSG00000163191,ENSG00000164778,ENSG00000170312,ENSG00000171320,ENSG00000182459,ENSG00000183598,ENSG00000183760,ENSG00000196550,ENSG00000196866,ENSG00000198554,ENSG00000213186
REAC	EML4 and NUDC in mitotic spindle formation	REAC:R-HSA-9648025	2.61768e-09	8.58208	115	300	21	10770	ENSG00000089327,ENSG00000100565,ENSG00000108375,ENSG00000128564,ENSG00000130720,ENSG00000131015,ENSG00000135976,ENSG00000137309,ENSG00000145040,ENSG00000163191,ENSG00000164778,ENSG00000170312,ENSG00000171320,ENSG00000182459,ENSG00000183598,ENSG00000183760,ENSG00000196550,ENSG00000196866,ENSG00000198554,ENSG00000213186
REAC	RHO GTPases Activate Formins	REAC:R-HSA-5663220	1.00167e-08	7.99928	136	300	22	10770	ENSG00000089327,ENSG00000100565,ENSG00000108375,ENSG00000128564,ENSG00000130720,ENSG00000131015,ENSG00000135976,ENSG00000137309,ENSG00000145040,ENSG00000163191,ENSG00000164778,ENSG00000166803,ENSG00000170312,ENSG00000171320,ENSG00000182459,ENSG00000183598,ENSG00000183760,ENSG00000196550,ENSG00000196866,ENSG00000198554,ENSG00000213186
REAC	Activation of ATR in response to replication stress	REAC:R-HSA-176187	8.37501e-08	7.07701	37	300	12	10770	ENSG00000007038,ENSG00000075218,ENSG00000085999,ENSG00000101224,ENSG00000101412,ENSG00000102265,ENSG00000102384,ENSG00000112655,ENSG00000148848,ENSG00000181143,ENSG00000184937,ENSG00000196859
REAC	Separation of Sister Chromatids	REAC:R-HSA-2467813	1.98111e-07	6.70309	188	300	24	10770	ENSG00000089327,ENSG00000100565,ENSG00000108375,ENSG00000118557,ENSG00000128564,ENSG00000130720,ENSG00000131015,ENSG00000135976,ENSG00000137309,ENSG00000145040,ENSG00000163191,ENSG00000164778,ENSG00000170312,ENSG00000171320,ENSG00000175894,ENSG00000182459,ENSG00000183598,ENSG00000183760,ENSG00000196550,ENSG00000196866,ENSG00000196890,ENSG00000198554,ENSG00000213186
REAC	Mitotic Anaphase	REAC:R-HSA-68882	4.39399e-07	6.35714	228	300	26	10770	ENSG00000089327,ENSG00000100565,ENSG00000108375,ENSG00000118557,ENSG00000128564,ENSG00000130720,ENSG00000131015,ENSG00000135976,ENSG00000137309,ENSG00000145040,ENSG00000151012,ENSG00000163191,ENSG00000164778,ENSG00000170312,ENSG00000171320,ENSG00000175894,ENSG00000182459,ENSG00000183598,ENSG00000183760,ENSG00000196550,ENSG00000196866,ENSG00000196890,ENSG00000198554,ENSG00000213186,ENSG00000221867
REAC	Mitotic Metaphase and Anaphase	REAC:R-HSA-2555396	4.83387e-07	6.31571	229	300	26	10770	ENSG00000089327,ENSG00000100565,ENSG00000108375,ENSG00000118557,ENSG00000128564,ENSG00000130720,ENSG00000131015,ENSG00000135976,ENSG00000137309,ENSG00000145040,ENSG00000151012,ENSG00000163191,ENSG00000164778,ENSG00000170312,ENSG00000171320,ENSG00000175894,ENSG00000182459,ENSG00000183598,ENSG00000183760,ENSG00000196550,ENSG00000196866,ENSG00000196890,ENSG00000198554,ENSG00000213186,ENSG00000221867
REAC	Condensation of Prophase Chromosomes	REAC:R-HSA-2299718	5.42686e-07	6.26545	73	300	15	10770	ENSG00000138182,ENSG00000151012,ENSG00000176165,ENSG00000198554,ENSG00000221867
REAC	Chromosome Maintenance	REAC:R-HSA-73886	7.19492e-07	6.14297	139	300	20	10770	ENSG00000108375,ENSG00000128564,ENSG00000137309,ENSG00000137699,ENSG00000138182,ENSG00000146670,ENSG00000148848,ENSG00000159217,ENSG00000163191,ENSG00000164611,ENSG00000175315
REAC	Polo-like kinase mediated events	REAC:R-HSA-156711	8.62613e-07	6.06418	15	300	8	10770	ENSG00000105048,ENSG00000122861,ENSG00000131015,ENSG00000142235,ENSG00000151012,ENSG00000184937,ENSG00000196859,ENSG00000198554
REAC	G2/M DNA damage checkpoint	REAC:R-HSA-69473	3.21396e-06	5.49296	95	300	16	10770	ENSG00000043355,ENSG00000138182,ENSG00000148848,ENSG00000151012,ENSG00000159216,ENSG00000164611,ENSG00000181143,ENSG00000184937,ENSG00000221867
REAC	DNA Double-Strand Break Repair	REAC:R-HSA-5693532	3.36318e-06	5.47325	167	300	21	10770	ENSG00000043355,ENSG00000072571,ENSG00000101412,ENSG00000123219,ENSG00000138182,ENSG00000148848,ENSG00000159216,ENSG00000164611,ENSG00000165891,ENSG00000175315,ENSG00000181143
REAC	Homology Directed Repair	REAC:R-HSA-5693538	3.95425e-06	5.40294	138	300	19	10770	ENSG00000043355,ENSG00000072571,ENSG00000101412,ENSG00000123219,ENSG00000138182,ENSG00000148848,ENSG00000159216,ENSG00000164611,ENSG00000165891,ENSG00000175315,ENSG00000181143
REAC	Nucleosome assembly	REAC:R-HSA-774815	5.07143e-06	5.29487	73	300	14	10770	ENSG00000108375,ENSG00000128564,ENSG00000137309,ENSG00000137699,ENSG00000138182,ENSG00000163191
REAC	Deposition of new CENPA-containing nucleosomes at the centromere	REAC:R-HSA-606279	5.07143e-06	5.29487	73	300	14	10770	ENSG00000108375,ENSG00000128564,ENSG00000137309,ENSG00000137699,ENSG00000138182,ENSG00000163191
REAC	Cyclin A/B1/B2 associated events during G2/M transition	REAC:R-HSA-69273	5.94569e-06	5.2258	25	300	9	10770	ENSG00000105929,ENSG00000122861,ENSG00000142235,ENSG00000151012,ENSG00000175315,ENSG00000184937,ENSG00000196859,ENSG00000198554,ENSG00000221867
REAC	Meiotic recombination	REAC:R-HSA-912446	6.91031e-06	5.1605	87	300	15	10770	ENSG00000043355,ENSG00000135245,ENSG00000138182,ENSG00000165891
REAC	Transcriptional regulation of granulopoiesis	REAC:R-HSA-9616222	9.52805e-06	5.021	89	300	15	10770	ENSG00000107187,ENSG00000138182,ENSG00000159259,ENSG00000165181,ENSG00000185269
REAC	DNA methylation	REAC:R-HSA-5334118	1.00913e-05	4.99605	65	300	13	10770	ENSG00000090932,ENSG00000138182,ENSG00000169248
REAC	HDR through Homologous Recombination (HRR) or Single Strand Annealing (SSA)	REAC:R-HSA-5693567	1.15031e-05	4.93919	132	300	18	10770	ENSG00000043355,ENSG00000101412,ENSG00000123219,ENSG00000138182,ENSG00000148848,ENSG00000159216,ENSG00000164611,ENSG00000165891,ENSG00000175315,ENSG00000181143
REAC	Mitotic G2-G2/M phases	REAC:R-HSA-453274	1.33478e-05	4.87459	197	300	22	10770	ENSG00000081059,ENSG00000087586,ENSG00000090889,ENSG00000091651,ENSG00000105048,ENSG00000105929,ENSG00000107187,ENSG00000122861,ENSG00000125726,ENSG00000130826,ENSG00000131015,ENSG00000142235,ENSG00000144354,ENSG00000151012,ENSG00000165480,ENSG00000169679,ENSG00000175315,ENSG00000184937,ENSG00000196859,ENSG00000198554,ENSG00000221867
REAC	DNA Repair	REAC:R-HSA-73894	1.7722e-05	4.75149	329	300	29	10770	ENSG00000043355,ENSG00000072571,ENSG00000088325,ENSG00000101412,ENSG00000121211,ENSG00000123219,ENSG00000138182,ENSG00000148848,ENSG00000159216,ENSG00000164611,ENSG00000165891,ENSG00000167757,ENSG00000172139,ENSG00000175315,ENSG00000181143,ENSG00000198088
REAC	Signaling by Rho GTPases	REAC:R-HSA-194315	1.93781e-05	4.71269	702	300	46	10770	ENSG00000025772,ENSG00000065911,ENSG00000089327,ENSG00000100565,ENSG00000108375,ENSG00000112837,ENSG00000127564,ENSG00000128564,ENSG00000130720,ENSG00000131015,ENSG00000131389,ENSG00000135976,ENSG00000137309,ENSG00000138182,ENSG00000145040,ENSG00000163191,ENSG00000163507,ENSG00000164778,ENSG00000166803,ENSG00000170312,ENSG00000171320,ENSG00000182459,ENSG00000183598,ENSG00000183760,ENSG00000184270…
REAC	HDACs deacetylate histones	REAC:R-HSA-3214815	2.0468e-05	4.68892	94	300	15	10770	ENSG00000138182
REAC	Kinesins	REAC:R-HSA-983189	3.56371e-05	4.4481	60	300	12	10770	ENSG00000101003,ENSG00000112837,ENSG00000125931,ENSG00000135976,ENSG00000163132,ENSG00000163993,ENSG00000164109,ENSG00000164778,ENSG00000170312,ENSG00000196584
REAC	Processing of DNA double-strand break ends	REAC:R-HSA-5693607	3.63908e-05	4.43901	98	300	15	10770	ENSG00000043355,ENSG00000101412,ENSG00000138182,ENSG00000148848,ENSG00000159216,ENSG00000164611,ENSG00000175315,ENSG00000181143
REAC	Signaling by Rho GTPases, Miro GTPases and RHOBTB3	REAC:R-HSA-9716542	3.65506e-05	4.43711	717	300	46	10770	ENSG00000025772,ENSG00000065911,ENSG00000089327,ENSG00000100565,ENSG00000108375,ENSG00000112837,ENSG00000127564,ENSG00000128564,ENSG00000130720,ENSG00000131015,ENSG00000131389,ENSG00000135976,ENSG00000137309,ENSG00000138182,ENSG00000145040,ENSG00000163191,ENSG00000163507,ENSG00000164778,ENSG00000166803,ENSG00000170312,ENSG00000171320,ENSG00000182459,ENSG00000183598,ENSG00000183760,ENSG00000184270…
REAC	G2/M Transition	REAC:R-HSA-69275	5.2367e-05	4.28094	195	300	21	10770	ENSG00000081059,ENSG00000087586,ENSG00000090889,ENSG00000091651,ENSG00000105048,ENSG00000105929,ENSG00000122861,ENSG00000125726,ENSG00000130826,ENSG00000131015,ENSG00000142235,ENSG00000144354,ENSG00000151012,ENSG00000165480,ENSG00000169679,ENSG00000175315,ENSG00000184937,ENSG00000196859,ENSG00000198554,ENSG00000221867
REAC	Diseases of programmed cell death	REAC:R-HSA-9645723	6.2839e-05	4.20177	102	300	15	10770	ENSG00000090932,ENSG00000105929,ENSG00000138182,ENSG00000184937,ENSG00000196859
REAC	Homologous DNA Pairing and Strand Exchange	REAC:R-HSA-5693579	7.77458e-05	4.10932	42	300	10	10770	ENSG00000043355,ENSG00000123219,ENSG00000148848,ENSG00000159216,ENSG00000164611,ENSG00000165891,ENSG00000181143
REAC	Diseases of DNA Double-Strand Break Repair	REAC:R-HSA-9675136	7.91876e-05	4.10134	24	300	8	10770	ENSG00000043355,ENSG00000123219,ENSG00000159216,ENSG00000164611,ENSG00000165891
REAC	Defective HDR through Homologous Recombination Repair (HRR) due to PALB2 loss of BRCA1 binding function	REAC:R-HSA-9704331	7.91876e-05	4.10134	24	300	8	10770	ENSG00000043355,ENSG00000123219,ENSG00000159216,ENSG00000164611,ENSG00000165891
REAC	Defective HDR through Homologous Recombination (HRR) due to PALB2 loss of function	REAC:R-HSA-9701193	7.91876e-05	4.10134	24	300	8	10770	ENSG00000043355,ENSG00000123219,ENSG00000159216,ENSG00000164611,ENSG00000165891
REAC	Defective HDR through Homologous Recombination Repair (HRR) due to PALB2 loss of BRCA2/RAD51/RAD51C binding function	REAC:R-HSA-9704646	7.91876e-05	4.10134	24	300	8	10770	ENSG00000043355,ENSG00000123219,ENSG00000159216,ENSG00000164611,ENSG00000165891
REAC	Diseases of DNA repair	REAC:R-HSA-9675135	9.22258e-05	4.03515	33	300	9	10770	ENSG00000043355,ENSG00000121211,ENSG00000123219,ENSG00000159216,ENSG00000164611,ENSG00000165891
REAC	Formation of the beta-catenin:TCF transactivating complex	REAC:R-HSA-201722	9.33208e-05	4.03002	91	300	14	10770	ENSG00000089685,ENSG00000138182,ENSG00000159259,ENSG00000165181
REAC	Resolution of D-loop Structures through Synthesis-Dependent Strand Annealing (SDSA)	REAC:R-HSA-5693554	0.000160224	3.79527	26	300	8	10770	ENSG00000043355,ENSG00000123219,ENSG00000159216,ENSG00000164611,ENSG00000165891
REAC	G0 and Early G1	REAC:R-HSA-1538133	0.000160224	3.79527	26	300	8	10770	ENSG00000102384,ENSG00000105048,ENSG00000107187,ENSG00000148734,ENSG00000159259,ENSG00000175315,ENSG00000196859,ENSG00000221867
REAC	Reproduction	REAC:R-HSA-1474165	0.000215129	3.6673	143	300	17	10770	ENSG00000043355,ENSG00000135245,ENSG00000138182,ENSG00000165891,ENSG00000186193
REAC	Cellular Senescence	REAC:R-HSA-2559583	0.000234593	3.62969	195	300	20	10770	ENSG00000107187,ENSG00000118557,ENSG00000138160,ENSG00000138182,ENSG00000161652,ENSG00000168505,ENSG00000175315,ENSG00000181418,ENSG00000198901,ENSG00000263711
REAC	HCMV Late Events	REAC:R-HSA-9610379	0.000247415	3.60657	113	300	15	10770	ENSG00000138182
REAC	PRC2 methylates histones and DNA	REAC:R-HSA-212300	0.000338686	3.4702	73	300	12	10770	ENSG00000090932,ENSG00000138182
REAC	Defective pyroptosis	REAC:R-HSA-9710421	0.000338686	3.4702	73	300	12	10770	ENSG00000090932,ENSG00000138182
REAC	Meiosis	REAC:R-HSA-1500620	0.000390429	3.40846	117	300	15	10770	ENSG00000043355,ENSG00000135245,ENSG00000138182,ENSG00000165891
REAC	Presynaptic phase of homologous DNA pairing and strand exchange	REAC:R-HSA-5693616	0.000437428	3.35909	39	300	9	10770	ENSG00000043355,ENSG00000148848,ENSG00000159216,ENSG00000164611,ENSG00000165891,ENSG00000181143
REAC	RNA Polymerase I Promoter Opening	REAC:R-HSA-73728	0.00053143	3.27455	63	300	11	10770	ENSG00000138182
REAC	B-WICH complex positively regulates rRNA expression	REAC:R-HSA-5250924	0.000540691	3.26705	90	300	13	10770	ENSG00000131188,ENSG00000138182,ENSG00000197446
REAC	Pre-NOTCH Transcription and Translation	REAC:R-HSA-1912408	0.000792364	3.10108	93	300	13	10770	ENSG00000107187,ENSG00000138182,ENSG00000185269
REAC	DNA Damage/Telomere Stress Induced Senescence	REAC:R-HSA-2559586	0.000932379	3.03041	80	300	12	10770	ENSG00000138160,ENSG00000138182,ENSG00000161652,ENSG00000175315,ENSG00000198901
REAC	Activated PKN1 stimulates transcription of AR (androgen receptor) regulated genes KLK2 and KLK3	REAC:R-HSA-5625886	0.00100435	2.99812	67	300	11	10770	ENSG00000138182
REAC	S Phase	REAC:R-HSA-69242	0.00115162	2.93869	161	300	17	10770	ENSG00000085999,ENSG00000101224,ENSG00000102265,ENSG00000102384,ENSG00000104899,ENSG00000105929,ENSG00000107187,ENSG00000112655,ENSG00000118557,ENSG00000148848,ENSG00000159259,ENSG00000164611,ENSG00000175315,ENSG00000175894,ENSG00000176692,ENSG00000196859,ENSG00000243509
REAC	SIRT1 negatively regulates rRNA expression	REAC:R-HSA-427359	0.00116885	2.93224	68	300	11	10770	ENSG00000138182
REAC	Resolution of D-loop Structures through Holliday Junction Intermediates	REAC:R-HSA-5693568	0.00120129	2.92035	33	300	8	10770	ENSG00000043355,ENSG00000123219,ENSG00000159216,ENSG00000164611,ENSG00000165891
REAC	Senescence-Associated Secretory Phenotype (SASP)	REAC:R-HSA-2559582	0.0012408	2.9063	112	300	14	10770	ENSG00000118557,ENSG00000138182,ENSG00000175315,ENSG00000181418
REAC	Telomere Maintenance	REAC:R-HSA-157579	0.0012408	2.9063	112	300	14	10770	ENSG00000138182,ENSG00000146670,ENSG00000148848,ENSG00000159217,ENSG00000164611,ENSG00000175315
REAC	Resolution of D-Loop Structures	REAC:R-HSA-5693537	0.00153326	2.81438	34	300	8	10770	ENSG00000043355,ENSG00000123219,ENSG00000159216,ENSG00000164611,ENSG00000165891
REAC	Mitotic G1 phase and G1/S transition	REAC:R-HSA-453279	0.00153649	2.81347	147	300	16	10770	ENSG00000007038,ENSG00000075218,ENSG00000085999,ENSG00000101224,ENSG00000102265,ENSG00000102384,ENSG00000105048,ENSG00000107187,ENSG00000112655,ENSG00000148734,ENSG00000151012,ENSG00000159259,ENSG00000175315,ENSG00000196859,ENSG00000221867,ENSG00000244355
REAC	HCMV Early Events	REAC:R-HSA-9609690	0.00242189	2.61585	135	300	15	10770	ENSG00000138182
REAC	Mitotic Prophase	REAC:R-HSA-68875	0.00242189	2.61585	135	300	15	10770	ENSG00000138182,ENSG00000151012,ENSG00000176165,ENSG00000198554,ENSG00000221867
REAC	Positive epigenetic regulation of rRNA expression	REAC:R-HSA-5250913	0.00315945	2.50039	105	300	13	10770	ENSG00000131188,ENSG00000138182,ENSG00000197446
REAC	NoRC negatively regulates rRNA expression	REAC:R-HSA-427413	0.00351242	2.45439	106	300	13	10770	ENSG00000090932,ENSG00000131188,ENSG00000138182
REAC	ERCC6 (CSB) and EHMT2 (G9a) positively regulate rRNA expression	REAC:R-HSA-427389	0.00358191	2.44589	76	300	11	10770	ENSG00000138182
REAC	RNA Polymerase I Promoter Escape	REAC:R-HSA-73772	0.00371436	2.43012	91	300	12	10770	ENSG00000131188,ENSG00000138182
REAC	Oxidative Stress Induced Senescence	REAC:R-HSA-2559580	0.00378507	2.42193	123	300	14	10770	ENSG00000107187,ENSG00000138182,ENSG00000168505,ENSG00000263711
REAC	Phosphorylation of Emi1	REAC:R-HSA-176417	0.00407251	2.39014	6	300	4	10770	ENSG00000130720,ENSG00000151012,ENSG00000198554,ENSG00000221867
REAC	HATs acetylate histones	REAC:R-HSA-3214847	0.00414596	2.38237	141	300	15	10770	ENSG00000138182
REAC	Negative epigenetic regulation of rRNA expression	REAC:R-HSA-5250941	0.00478895	2.31976	109	300	13	10770	ENSG00000090932,ENSG00000131188,ENSG00000138182
REAC	Pre-NOTCH Expression and Processing	REAC:R-HSA-1912422	0.00478895	2.31976	109	300	13	10770	ENSG00000107187,ENSG00000138182,ENSG00000185269
REAC	RHO GTPases activate PKNs	REAC:R-HSA-5625740	0.00521825	2.28247	94	300	12	10770	ENSG00000138182,ENSG00000184937
REAC	Unwinding of DNA	REAC:R-HSA-176974	0.00525946	2.27906	12	300	5	10770	ENSG00000085999,ENSG00000102265,ENSG00000104899,ENSG00000112655,ENSG00000176692
REAC	DNA Replication	REAC:R-HSA-69306	0.00602015	2.22039	128	300	14	10770	ENSG00000007038,ENSG00000075218,ENSG00000085999,ENSG00000101224,ENSG00000102265,ENSG00000102384,ENSG00000104899,ENSG00000107187,ENSG00000112655,ENSG00000118557,ENSG00000148848,ENSG00000164611,ENSG00000175315,ENSG00000176692
REAC	Epigenetic regulation of gene expression	REAC:R-HSA-212165	0.00688661	2.16199	147	300	15	10770	ENSG00000090932,ENSG00000131188,ENSG00000138182,ENSG00000169248,ENSG00000197446
REAC	HDR through Homologous Recombination (HRR)	REAC:R-HSA-5685942	0.00707559	2.15024	67	300	10	10770	ENSG00000043355,ENSG00000123219,ENSG00000148848,ENSG00000159216,ENSG00000164611,ENSG00000165891,ENSG00000181143
REAC	G1/S Transition	REAC:R-HSA-69206	0.00719919	2.14272	130	300	14	10770	ENSG00000007038,ENSG00000075218,ENSG00000085999,ENSG00000101224,ENSG00000102265,ENSG00000102384,ENSG00000107187,ENSG00000112655,ENSG00000151012,ENSG00000159259,ENSG00000175315,ENSG00000196859,ENSG00000221867,ENSG00000244355
REAC	RUNX1 regulates genes involved in megakaryocyte differentiation and platelet function	REAC:R-HSA-8936459	0.00723034	2.14084	97	300	12	10770	ENSG00000138182,ENSG00000185269
REAC	Estrogen-dependent gene expression	REAC:R-HSA-9018519	0.00747382	2.12646	148	300	15	10770	ENSG00000138182,ENSG00000139618,ENSG00000159259,ENSG00000185269
REAC	Cleavage of the damaged purine	REAC:R-HSA-110331	0.00887371	2.05189	55	300	9	10770	ENSG00000121211,ENSG00000138182
REAC	Depurination	REAC:R-HSA-73927	0.00887371	2.05189	55	300	9	10770	ENSG00000121211,ENSG00000138182
REAC	Recognition and association of DNA glycosylase with site containing an affected purine	REAC:R-HSA-110330	0.00887371	2.05189	55	300	9	10770	ENSG00000121211,ENSG00000138182
REAC	COPI-dependent Golgi-to-ER retrograde traffic	REAC:R-HSA-6811434	0.00892149	2.04956	99	300	12	10770	ENSG00000101003,ENSG00000112837,ENSG00000125931,ENSG00000135976,ENSG00000163132,ENSG00000163993,ENSG00000164109,ENSG00000164778,ENSG00000170312,ENSG00000196584
REAC	Hydroxycarboxylic acid-binding receptors	REAC:R-HSA-3296197	0.0102901	1.98758	3	300	3	10770
REAC	DNA strand elongation	REAC:R-HSA-69190	0.0107859	1.96714	32	300	7	10770	ENSG00000085999,ENSG00000102265,ENSG00000104899,ENSG00000112655,ENSG00000148848,ENSG00000164611,ENSG00000176692
REAC	Activation of the pre-replicative complex	REAC:R-HSA-68962	0.0133664	1.87399	33	300	7	10770	ENSG00000007038,ENSG00000075218,ENSG00000085999,ENSG00000101224,ENSG00000102265,ENSG00000102384,ENSG00000112655
REAC	APC/C-mediated degradation of cell cycle proteins	REAC:R-HSA-174143	0.0148783	1.82745	88	300	11	10770	ENSG00000090889,ENSG00000118557,ENSG00000130720,ENSG00000130826,ENSG00000151012,ENSG00000175315,ENSG00000183760,ENSG00000196866,ENSG00000196890,ENSG00000198554,ENSG00000221867
REAC	Regulation of mitotic cell cycle	REAC:R-HSA-453276	0.0148783	1.82745	88	300	11	10770	ENSG00000090889,ENSG00000118557,ENSG00000130720,ENSG00000130826,ENSG00000151012,ENSG00000175315,ENSG00000183760,ENSG00000196866,ENSG00000196890,ENSG00000198554,ENSG00000221867
REAC	HCMV Infection	REAC:R-HSA-9609646	0.01753	1.75622	159	300	15	10770	ENSG00000138182
REAC	Depyrimidination	REAC:R-HSA-73928	0.018261	1.73847	60	300	9	10770	ENSG00000121211,ENSG00000138182
REAC	Cleavage of the damaged pyrimidine	REAC:R-HSA-110329	0.018261	1.73847	60	300	9	10770	ENSG00000121211,ENSG00000138182
REAC	Recognition and association of DNA glycosylase with site containing an affected pyrimidine	REAC:R-HSA-110328	0.018261	1.73847	60	300	9	10770	ENSG00000121211,ENSG00000138182
REAC	Base-Excision Repair, AP Site Formation	REAC:R-HSA-73929	0.0209054	1.67974	61	300	9	10770	ENSG00000121211,ENSG00000138182
REAC	Activation of APC/C and APC/C:Cdc20 mediated degradation of mitotic proteins	REAC:R-HSA-176814	0.0244797	1.61119	77	300	10	10770	ENSG00000118557,ENSG00000130720,ENSG00000130826,ENSG00000151012,ENSG00000175315,ENSG00000183760,ENSG00000196866,ENSG00000196890,ENSG00000198554,ENSG00000221867
REAC	RNA Polymerase I Promoter Clearance	REAC:R-HSA-73854	0.02584	1.58771	110	300	12	10770	ENSG00000131188,ENSG00000138182
REAC	Amyloid fiber formation	REAC:R-HSA-977225	0.02584	1.58771	110	300	12	10770	ENSG00000111247,ENSG00000138182
REAC	TP53 Regulates Transcription of Cell Cycle Genes	REAC:R-HSA-6791312	0.0264867	1.57697	49	300	8	10770	ENSG00000090889,ENSG00000107187,ENSG00000129810,ENSG00000151012,ENSG00000175315,ENSG00000184937,ENSG00000197472,ENSG00000221867
REAC	RNA Polymerase I Transcription	REAC:R-HSA-73864	0.0282628	1.54879	111	300	12	10770	ENSG00000131188,ENSG00000138182
REAC	RUNX1 regulates transcription of genes involved in differentiation of HSCs	REAC:R-HSA-8939236	0.031763	1.49808	130	300	13	10770	ENSG00000088836,ENSG00000138182,ENSG00000185269
REAC	Factors involved in megakaryocyte development and platelet production	REAC:R-HSA-983231	0.0355274	1.44944	169	300	15	10770	ENSG00000101003,ENSG00000112837,ENSG00000125931,ENSG00000135976,ENSG00000163132,ENSG00000163993,ENSG00000164109,ENSG00000164778,ENSG00000170312,ENSG00000196584
REAC	Golgi-to-ER retrograde transport	REAC:R-HSA-8856688	0.0402356	1.39539	133	300	13	10770	ENSG00000088992,ENSG00000101003,ENSG00000112837,ENSG00000125931,ENSG00000135976,ENSG00000163132,ENSG00000163993,ENSG00000164109,ENSG00000164778,ENSG00000170312,ENSG00000196584
REAC	Packaging Of Telomere Ends	REAC:R-HSA-171306	0.0411091	1.38606	52	300	8	10770	ENSG00000138182
REAC	Transcription of E2F targets under negative control by DREAM complex	REAC:R-HSA-1362277	0.0495734	1.30475	18	300	5	10770	ENSG00000102384,ENSG00000107187,ENSG00000148734,ENSG00000159259,ENSG00000196859
WP	Cell cycle	WP:WP179	3.58906e-09	8.44502	116	220	21	7364	ENSG00000007038,ENSG00000085999,ENSG00000101224,ENSG00000102265,ENSG00000102384,ENSG00000105929,ENSG00000107187,ENSG00000124635,ENSG00000130720,ENSG00000142235,ENSG00000151012,ENSG00000159259,ENSG00000175315,ENSG00000181143,ENSG00000184937,ENSG00000196859,ENSG00000196890,ENSG00000198554,ENSG00000213186,ENSG00000221867
WP	Retinoblastoma gene in cancer	WP:WP2446	7.67887e-08	7.1147	86	220	17	7364	ENSG00000025772,ENSG00000101003,ENSG00000102265,ENSG00000105929,ENSG00000107187,ENSG00000124635,ENSG00000148734,ENSG00000148848,ENSG00000151012,ENSG00000159259,ENSG00000169679,ENSG00000175315,ENSG00000181143,ENSG00000196859,ENSG00000221867,ENSG00000244355
WP	DNA IR-damage and cellular response via ATR	WP:WP4016	1.27271e-06	5.89527	78	220	15	7364	ENSG00000043355,ENSG00000085999,ENSG00000101412,ENSG00000102265,ENSG00000107187,ENSG00000122861,ENSG00000159216,ENSG00000165891,ENSG00000167757,ENSG00000181143,ENSG00000184937,ENSG00000198554,ENSG00000221867
WP	Gastric cancer network 1	WP:WP2361	8.72092e-06	5.05944	27	220	9	7364	ENSG00000090889,ENSG00000091651,ENSG00000105048,ENSG00000127564,ENSG00000131015,ENSG00000148734,ENSG00000164109,ENSG00000196584,ENSG00000197472
WP	Regulation of sister chromatid separation at the metaphase-anaphase transition	WP:WP4240	0.000489526	3.31022	15	220	6	7364	ENSG00000130720,ENSG00000164778,ENSG00000183760,ENSG00000196866,ENSG00000196890,ENSG00000213186
WP	Integrated cancer pathway	WP:WP1971	0.0010318	2.98641	45	220	9	7364	ENSG00000043355,ENSG00000105929,ENSG00000107187,ENSG00000159259,ENSG00000181143,ENSG00000196859,ENSG00000198554,ENSG00000221867
WP	Trans-sulfuration and one-carbon metabolism	WP:WP2525	0.00508074	2.29407	31	220	7	7364	ENSG00000075702,ENSG00000090932,ENSG00000107807,ENSG00000133454,ENSG00000154839,ENSG00000169248
WP	DNA damage response	WP:WP707	0.0054302	2.26518	68	220	10	7364	ENSG00000043355,ENSG00000107187,ENSG00000151012,ENSG00000159259,ENSG00000168779,ENSG00000181143,ENSG00000184937,ENSG00000196859,ENSG00000221867
WP	DNA IR-double strand breaks and cellular response via ATM	WP:WP3959	0.00570974	2.24338	55	220	9	7364	ENSG00000043355,ENSG00000088836,ENSG00000107187,ENSG00000165891,ENSG00000181143,ENSG00000184937
WP	Gastric cancer network 2	WP:WP2363	0.00633985	2.19792	32	220	7	7364	ENSG00000088325,ENSG00000148734,ENSG00000148848,ENSG00000159217,ENSG00000159259,ENSG00000167757,ENSG00000183742
WP	Cohesin complex - Cornelia de Lange syndrome	WP:WP5117	0.00963009	2.01637	34	220	7	7364	ENSG00000145040,ENSG00000175894,ENSG00000196550,ENSG00000196890,ENSG00000198554,ENSG00000221867,ENSG00000243509
WP	ATM signaling pathway	WP:WP2516	0.0242477	1.61533	39	220	7	7364	ENSG00000043355,ENSG00000088836,ENSG00000151012,ENSG00000181143,ENSG00000184937,ENSG00000196859,ENSG00000221867
WP	DNA replication	WP:WP466	0.0286544	1.54281	40	220	7	7364	ENSG00000007038,ENSG00000075218,ENSG00000085999,ENSG00000101224,ENSG00000102265,ENSG00000102384,ENSG00000148848
TF	Factor: NFYA; motif: NNRGCCAATSRGMRSSNNSN	TF:M12642	1.40831e-06	5.8513	2837	481	119	19958	ENSG00000011426,ENSG00000017483,ENSG00000065911,ENSG00000077152,ENSG00000078114,ENSG00000081059,ENSG00000087586,ENSG00000088305,ENSG00000089723,ENSG00000091651,ENSG00000101224,ENSG00000102265,ENSG00000102384,ENSG00000102854,ENSG00000104327,ENSG00000104738,ENSG00000104783,ENSG00000104899,ENSG00000107187,ENSG00000108375,ENSG00000111981,ENSG00000112742,ENSG00000114270,ENSG00000118557,ENSG00000120254…
TF	Factor: E2F-1; motif: TTTSGCGCGMNR; match class: 1	TF:M00516_1	3.86237e-05	4.41315	2111	481	92	19958	ENSG00000006606,ENSG00000007038,ENSG00000011426,ENSG00000075218,ENSG00000085999,ENSG00000088836,ENSG00000088992,ENSG00000089327,ENSG00000090889,ENSG00000100625,ENSG00000101224,ENSG00000101412,ENSG00000102265,ENSG00000102384,ENSG00000104899,ENSG00000105464,ENSG00000105929,ENSG00000107187,ENSG00000111247,ENSG00000112655,ENSG00000121211,ENSG00000122861,ENSG00000125657,ENSG00000128578,ENSG00000129195…
TF	Factor: HMGXB3; motif: NRGCCAATSRGNRNNS	TF:M12616	7.76611e-05	4.1098	2899	481	115	19958	ENSG00000017483,ENSG00000064651,ENSG00000065911,ENSG00000077152,ENSG00000078114,ENSG00000087586,ENSG00000088305,ENSG00000088325,ENSG00000089685,ENSG00000090889,ENSG00000091651,ENSG00000101224,ENSG00000102265,ENSG00000102384,ENSG00000102854,ENSG00000104327,ENSG00000104738,ENSG00000104783,ENSG00000108375,ENSG00000111981,ENSG00000112742,ENSG00000114270,ENSG00000118557,ENSG00000120254,ENSG00000122861…
TF	Factor: NF-Y; motif: NCTGATTGGYTASY	TF:M00209	0.000267116	3.5733	3836	481	140	19958	ENSG00000043355,ENSG00000050344,ENSG00000065328,ENSG00000065911,ENSG00000072571,ENSG00000075218,ENSG00000075702,ENSG00000078114,ENSG00000078900,ENSG00000088325,ENSG00000088992,ENSG00000089685,ENSG00000090889,ENSG00000091651,ENSG00000101224,ENSG00000101412,ENSG00000102265,ENSG00000102384,ENSG00000104327,ENSG00000104738,ENSG00000104783,ENSG00000108106,ENSG00000108375,ENSG00000109674,ENSG00000112655…
TF	Factor: NFYA; motif: RRCCAATCAGN	TF:M09816	0.000544448	3.26404	2006	481	85	19958	ENSG00000065911,ENSG00000078114,ENSG00000088325,ENSG00000089685,ENSG00000090889,ENSG00000091651,ENSG00000101224,ENSG00000102265,ENSG00000102384,ENSG00000104327,ENSG00000104783,ENSG00000108375,ENSG00000109674,ENSG00000118557,ENSG00000120254,ENSG00000124635,ENSG00000125657,ENSG00000125931,ENSG00000127564,ENSG00000131015,ENSG00000131389,ENSG00000133454,ENSG00000135119,ENSG00000137699,ENSG00000137804…
TF	Factor: E2F; motif: NCSCGCSAAAN; match class: 1	TF:M00919_1	0.000599834	3.22197	1569	481	71	19958	ENSG00000007038,ENSG00000011426,ENSG00000071539,ENSG00000075218,ENSG00000085999,ENSG00000088836,ENSG00000089327,ENSG00000090889,ENSG00000101412,ENSG00000102265,ENSG00000102384,ENSG00000104899,ENSG00000105929,ENSG00000107187,ENSG00000108375,ENSG00000111247,ENSG00000122861,ENSG00000128578,ENSG00000133119,ENSG00000133454,ENSG00000135245,ENSG00000135976,ENSG00000136108,ENSG00000138182,ENSG00000141682…
TF	Factor: NFYB; motif: RGCCAATSRGNRNNNNSNG	TF:M12643	0.000869628	3.06067	2028	481	85	19958	ENSG00000017483,ENSG00000065911,ENSG00000077152,ENSG00000078114,ENSG00000087586,ENSG00000088305,ENSG00000089723,ENSG00000091651,ENSG00000102265,ENSG00000102384,ENSG00000102854,ENSG00000104738,ENSG00000104783,ENSG00000108375,ENSG00000111981,ENSG00000118557,ENSG00000120254,ENSG00000125657,ENSG00000125931,ENSG00000128564,ENSG00000128578,ENSG00000130720,ENSG00000130826,ENSG00000131015,ENSG00000131389…
TF	Factor: NF-YA; motif: CRGCCAATCAGNRN	TF:M02106	0.000946162	3.02403	1776	481	77	19958	ENSG00000064651,ENSG00000065911,ENSG00000078114,ENSG00000088325,ENSG00000089685,ENSG00000101224,ENSG00000102384,ENSG00000104327,ENSG00000108375,ENSG00000111981,ENSG00000120254,ENSG00000125657,ENSG00000125931,ENSG00000128564,ENSG00000128578,ENSG00000130826,ENSG00000131015,ENSG00000131389,ENSG00000133454,ENSG00000135119,ENSG00000137804,ENSG00000137843,ENSG00000138182,ENSG00000140481,ENSG00000140534…
TF	Factor: E2F; motif: TTTSGCGSG; match class: 1	TF:M00939_1	0.00113724	2.94415	1721	481	75	19958	ENSG00000007038,ENSG00000011426,ENSG00000071539,ENSG00000075218,ENSG00000085999,ENSG00000088836,ENSG00000089327,ENSG00000090889,ENSG00000101412,ENSG00000102265,ENSG00000102384,ENSG00000104899,ENSG00000105929,ENSG00000107187,ENSG00000108375,ENSG00000111247,ENSG00000122861,ENSG00000128578,ENSG00000133119,ENSG00000133454,ENSG00000135245,ENSG00000135976,ENSG00000136108,ENSG00000138182,ENSG00000141682…
TF	Factor: NF-YA; motif: YTCTSATTGGYYRN	TF:M04683	0.00116327	2.93432	1722	481	75	19958	ENSG00000065911,ENSG00000077152,ENSG00000078114,ENSG00000090889,ENSG00000091651,ENSG00000101224,ENSG00000102265,ENSG00000102384,ENSG00000104327,ENSG00000104783,ENSG00000108375,ENSG00000111981,ENSG00000118557,ENSG00000120254,ENSG00000125657,ENSG00000125931,ENSG00000128564,ENSG00000130826,ENSG00000131015,ENSG00000131389,ENSG00000133454,ENSG00000135119,ENSG00000137804,ENSG00000137843,ENSG00000138182…
TF	Factor: YB-1; motif: CCAMTCNGMR; match class: 1	TF:M03805_1	0.00120433	2.91925	3753	481	135	19958	ENSG00000051341,ENSG00000064651,ENSG00000065911,ENSG00000071539,ENSG00000072571,ENSG00000077152,ENSG00000078114,ENSG00000081059,ENSG00000088305,ENSG00000089327,ENSG00000089685,ENSG00000090889,ENSG00000091651,ENSG00000101224,ENSG00000102265,ENSG00000102384,ENSG00000104327,ENSG00000104341,ENSG00000104783,ENSG00000108375,ENSG00000109255,ENSG00000109805,ENSG00000111981,ENSG00000112655,ENSG00000112984…
TF	Factor: NFYC; motif: NNCCAATCANN	TF:M12455	0.0016294	2.78797	1334	481	62	19958	ENSG00000078114,ENSG00000088325,ENSG00000090889,ENSG00000101224,ENSG00000102265,ENSG00000102384,ENSG00000104327,ENSG00000104783,ENSG00000108375,ENSG00000118557,ENSG00000120254,ENSG00000125657,ENSG00000125931,ENSG00000131015,ENSG00000131389,ENSG00000133454,ENSG00000135119,ENSG00000137804,ENSG00000137843,ENSG00000138182,ENSG00000140534,ENSG00000143590,ENSG00000148734,ENSG00000152253,ENSG00000156697…
TF	Factor: E2F; motif: NNTTTCGCGCN; match class: 1	TF:M08875_1	0.0016381	2.78566	1769	481	76	19958	ENSG00000007038,ENSG00000011332,ENSG00000017483,ENSG00000075702,ENSG00000085999,ENSG00000088305,ENSG00000088836,ENSG00000089685,ENSG00000090889,ENSG00000099399,ENSG00000101412,ENSG00000104899,ENSG00000105048,ENSG00000105929,ENSG00000107187,ENSG00000107807,ENSG00000108375,ENSG00000111665,ENSG00000112655,ENSG00000120254,ENSG00000121152,ENSG00000121211,ENSG00000122861,ENSG00000125657,ENSG00000125931…
TF	Factor: NF-YC; motif: NNRRCCAATCAGNR	TF:M10006	0.00219755	2.65806	2572	481	100	19958	ENSG00000065911,ENSG00000077152,ENSG00000078114,ENSG00000078900,ENSG00000088325,ENSG00000089685,ENSG00000090889,ENSG00000091651,ENSG00000101224,ENSG00000102265,ENSG00000102384,ENSG00000104327,ENSG00000104738,ENSG00000104783,ENSG00000108375,ENSG00000111981,ENSG00000112742,ENSG00000114270,ENSG00000118557,ENSG00000120254,ENSG00000125657,ENSG00000125931,ENSG00000128564,ENSG00000130826,ENSG00000131015…
TF	Factor: E2F-4; motif: SNGGGCGGGAANN; match class: 1	TF:M09894_1	0.0047439	2.32386	14243	481	388	19958	ENSG00000006606,ENSG00000006634,ENSG00000007038,ENSG00000008300,ENSG00000011332,ENSG00000011426,ENSG00000011677,ENSG00000017483,ENSG00000024526,ENSG00000025772,ENSG00000043355,ENSG00000049192,ENSG00000064651,ENSG00000065328,ENSG00000065911,ENSG00000066279,ENSG00000068489,ENSG00000071539,ENSG00000072571,ENSG00000073111,ENSG00000075218,ENSG00000075702,ENSG00000077152,ENSG00000078114,ENSG00000078900…
TF	Factor: NF-YB; motif: NNNYNRRCCAATCAG	TF:M07115	0.00503559	2.29795	548	481	33	19958	ENSG00000078114,ENSG00000091651,ENSG00000101224,ENSG00000104327,ENSG00000104783,ENSG00000108375,ENSG00000120254,ENSG00000125931,ENSG00000131015,ENSG00000133454,ENSG00000135119,ENSG00000137804,ENSG00000138182,ENSG00000143590,ENSG00000148734,ENSG00000152253,ENSG00000163132,ENSG00000175832,ENSG00000177602,ENSG00000182459,ENSG00000183742,ENSG00000196859,ENSG00000197472,ENSG00000221867,ENSG00000263711
TF	Factor: HMGXB3; motif: NRGCCAATSRGNRNNS; match class: 1	TF:M12616_1	0.00716822	2.14459	557	481	33	19958	ENSG00000077152,ENSG00000078114,ENSG00000091651,ENSG00000101224,ENSG00000102265,ENSG00000102384,ENSG00000104327,ENSG00000104783,ENSG00000108375,ENSG00000111981,ENSG00000114270,ENSG00000118557,ENSG00000123485,ENSG00000128578,ENSG00000137804,ENSG00000137843,ENSG00000140481,ENSG00000152253,ENSG00000164045,ENSG00000175832,ENSG00000186832,ENSG00000196859,ENSG00000215784
TF	Factor: E2F; motif: NKCGCGCSAAAN; match class: 1	TF:M00920_1	0.00809229	2.09193	1338	481	60	19958	ENSG00000011426,ENSG00000071539,ENSG00000075218,ENSG00000085999,ENSG00000088836,ENSG00000089327,ENSG00000090889,ENSG00000101412,ENSG00000102265,ENSG00000102384,ENSG00000104899,ENSG00000105929,ENSG00000107187,ENSG00000108375,ENSG00000111247,ENSG00000128578,ENSG00000133119,ENSG00000133454,ENSG00000135245,ENSG00000135976,ENSG00000138182,ENSG00000141682,ENSG00000143476,ENSG00000154839,ENSG00000157890…
TF	Factor: NF-Y; motif: RGCCAATCRGN	TF:M07302	0.00900974	2.04529	1625	481	69	19958	ENSG00000078114,ENSG00000088325,ENSG00000090889,ENSG00000091651,ENSG00000101224,ENSG00000102384,ENSG00000104327,ENSG00000104783,ENSG00000108375,ENSG00000109674,ENSG00000111981,ENSG00000120254,ENSG00000125657,ENSG00000125931,ENSG00000131015,ENSG00000131389,ENSG00000133454,ENSG00000135119,ENSG00000137804,ENSG00000137843,ENSG00000138182,ENSG00000140534,ENSG00000143590,ENSG00000148734,ENSG00000152253…
TF	Factor: E2F; motif: TTTSGCGSG; match class: 1	TF:M00918_1	0.0120052	1.92063	1293	481	58	19958	ENSG00000007038,ENSG00000071539,ENSG00000075218,ENSG00000085999,ENSG00000088836,ENSG00000089327,ENSG00000090889,ENSG00000101412,ENSG00000102265,ENSG00000102384,ENSG00000104899,ENSG00000105929,ENSG00000107187,ENSG00000108375,ENSG00000111247,ENSG00000122861,ENSG00000133119,ENSG00000133454,ENSG00000135245,ENSG00000135976,ENSG00000138182,ENSG00000141682,ENSG00000142731,ENSG00000143476,ENSG00000148848…
TF	Factor: NFYA; motif: AGNSYKCTGATTGGTNNR	TF:M07222	0.0238951	1.62169	644	481	35	19958	ENSG00000091651,ENSG00000101224,ENSG00000104327,ENSG00000104783,ENSG00000108375,ENSG00000133454,ENSG00000135119,ENSG00000137804,ENSG00000137843,ENSG00000138182,ENSG00000143590,ENSG00000152253,ENSG00000163132,ENSG00000168078,ENSG00000175832,ENSG00000177602,ENSG00000182459,ENSG00000183742,ENSG00000186832,ENSG00000187583,ENSG00000188211,ENSG00000196859,ENSG00000197472
MIRNA	hsa-miR-215-5p	MIRNA:hsa-miR-215-5p	7.17396e-15	14.1442	707	372	64	13650	ENSG00000025772,ENSG00000043355,ENSG00000064651,ENSG00000075218,ENSG00000077152,ENSG00000080986,ENSG00000081059,ENSG00000089685,ENSG00000100625,ENSG00000101412,ENSG00000102854,ENSG00000104327,ENSG00000107159,ENSG00000108375,ENSG00000121152,ENSG00000121211,ENSG00000124635,ENSG00000125931,ENSG00000127564,ENSG00000128564,ENSG00000130720,ENSG00000131015,ENSG00000131389,ENSG00000135119,ENSG00000135976…
MIRNA	hsa-miR-193b-3p	MIRNA:hsa-miR-193b-3p	2.29958e-13	12.6384	779	372	65	13650	ENSG00000043355,ENSG00000075218,ENSG00000077152,ENSG00000080986,ENSG00000088305,ENSG00000091651,ENSG00000101224,ENSG00000102384,ENSG00000103253,ENSG00000107187,ENSG00000108821,ENSG00000111206,ENSG00000120694,ENSG00000124575,ENSG00000127564,ENSG00000130720,ENSG00000133119,ENSG00000134827,ENSG00000135119,ENSG00000135245,ENSG00000137270,ENSG00000138160,ENSG00000141682,ENSG00000142235,ENSG00000145040…
MIRNA	hsa-miR-192-5p	MIRNA:hsa-miR-192-5p	8.34378e-11	10.0786	926	372	67	13650	ENSG00000025772,ENSG00000043355,ENSG00000064651,ENSG00000075218,ENSG00000077152,ENSG00000080986,ENSG00000081059,ENSG00000089685,ENSG00000100625,ENSG00000101412,ENSG00000102854,ENSG00000104327,ENSG00000107159,ENSG00000108375,ENSG00000121152,ENSG00000121211,ENSG00000124635,ENSG00000125931,ENSG00000127564,ENSG00000128564,ENSG00000130720,ENSG00000131015,ENSG00000131389,ENSG00000135119,ENSG00000135976…
MIRNA	hsa-miR-34a-5p	MIRNA:hsa-miR-34a-5p	2.85117e-05	4.54498	685	372	45	13650	ENSG00000043355,ENSG00000075218,ENSG00000085999,ENSG00000088836,ENSG00000089685,ENSG00000100565,ENSG00000101003,ENSG00000101187,ENSG00000107187,ENSG00000118557,ENSG00000130720,ENSG00000133316,ENSG00000137843,ENSG00000138160,ENSG00000138182,ENSG00000138795,ENSG00000147509,ENSG00000158106,ENSG00000159259,ENSG00000163993,ENSG00000165181,ENSG00000170312,ENSG00000179241,ENSG00000183734,ENSG00000184937…
MIRNA	hsa-miR-6822-3p	MIRNA:hsa-miR-6822-3p	0.00183315	2.7368	83	372	12	13650	ENSG00000092853,ENSG00000167612,ENSG00000198901
MIRNA	hsa-miR-8057	MIRNA:hsa-miR-8057	0.00254723	2.59393	150	372	16	13650	ENSG00000007038,ENSG00000078114,ENSG00000092853,ENSG00000107159,ENSG00000198901
MIRNA	hsa-miR-146a-3p	MIRNA:hsa-miR-146a-3p	0.0314085	1.50295	109	372	12	13650	ENSG00000117724,ENSG00000196890,ENSG00000198901
HPA	testis; preleptotene spermatocytes[High]	HPA:0570783	0.000331359	3.4797	663	284	39	10976	ENSG00000064651,ENSG00000068489,ENSG00000085999,ENSG00000089723,ENSG00000100565,ENSG00000101224,ENSG00000102265,ENSG00000115163,ENSG00000129195,ENSG00000133119,ENSG00000135119,ENSG00000137807,ENSG00000137843,ENSG00000138182,ENSG00000140481,ENSG00000140525,ENSG00000146670,ENSG00000161652,ENSG00000162073,ENSG00000163191,ENSG00000164778,ENSG00000185480
HPA	rectum; enterocytes[â‰¥Medium]	HPA:0401302	0.000889616	3.0508	390	284	27	10976	ENSG00000025772,ENSG00000085999,ENSG00000089685,ENSG00000099399,ENSG00000112655,ENSG00000128578,ENSG00000131015,ENSG00000133119,ENSG00000137270,ENSG00000138180,ENSG00000145040,ENSG00000146670,ENSG00000151012,ENSG00000161652,ENSG00000162073,ENSG00000165480,ENSG00000171848,ENSG00000173894,ENSG00000175315,ENSG00000175894,ENSG00000179241,ENSG00000196550,ENSG00000197446,ENSG00000244355
HPA	testis; preleptotene spermatocytes[â‰¥Low]	HPA:0570781	0.00147993	2.82976	1705	284	73	10976	ENSG00000011332,ENSG00000011426,ENSG00000064651,ENSG00000068489,ENSG00000080986,ENSG00000085999,ENSG00000089723,ENSG00000091651,ENSG00000100565,ENSG00000100625,ENSG00000101187,ENSG00000101224,ENSG00000102265,ENSG00000105929,ENSG00000112655,ENSG00000115163,ENSG00000120254,ENSG00000124635,ENSG00000125999,ENSG00000128564,ENSG00000129195,ENSG00000131015,ENSG00000133119,ENSG00000135119,ENSG00000136108…
HPA	testis; pachytene spermatocytes[â‰¥Low]	HPA:0570761	0.00396069	2.40223	2142	284	85	10976	ENSG00000011332,ENSG00000011426,ENSG00000017483,ENSG00000025772,ENSG00000049192,ENSG00000064651,ENSG00000068489,ENSG00000080986,ENSG00000081059,ENSG00000085999,ENSG00000088305,ENSG00000089723,ENSG00000090889,ENSG00000091651,ENSG00000100565,ENSG00000100625,ENSG00000101224,ENSG00000102265,ENSG00000105929,ENSG00000111981,ENSG00000112655,ENSG00000115163,ENSG00000116014,ENSG00000122136,ENSG00000124635…
HPA	appendix; non-germinal center cells[â‰¥Low]	HPA:0030441	0.00592066	2.22763	336	284	23	10976	ENSG00000025772,ENSG00000085999,ENSG00000089685,ENSG00000112655,ENSG00000128578,ENSG00000129810,ENSG00000131015,ENSG00000133119,ENSG00000137270,ENSG00000138180,ENSG00000140481,ENSG00000146263,ENSG00000146670,ENSG00000151012,ENSG00000161652,ENSG00000162073,ENSG00000173894,ENSG00000175315,ENSG00000175894,ENSG00000186832,ENSG00000197446
HPA	testis; pachytene spermatocytes[High]	HPA:0570763	0.00692408	2.15964	866	284	43	10976	ENSG00000011332,ENSG00000025772,ENSG00000064651,ENSG00000068489,ENSG00000081059,ENSG00000100565,ENSG00000100625,ENSG00000101224,ENSG00000102265,ENSG00000111981,ENSG00000112655,ENSG00000115163,ENSG00000124635,ENSG00000130720,ENSG00000137843,ENSG00000140481,ENSG00000146670,ENSG00000148734,ENSG00000157890,ENSG00000159216,ENSG00000161652,ENSG00000163191,ENSG00000183742,ENSG00000183856,ENSG00000196550…
HPA	testis; pachytene spermatocytes[â‰¥Medium]	HPA:0570762	0.00786569	2.10426	1723	284	71	10976	ENSG00000011332,ENSG00000011426,ENSG00000017483,ENSG00000025772,ENSG00000064651,ENSG00000068489,ENSG00000080986,ENSG00000081059,ENSG00000090889,ENSG00000100565,ENSG00000100625,ENSG00000101224,ENSG00000102265,ENSG00000105929,ENSG00000111981,ENSG00000112655,ENSG00000115163,ENSG00000116014,ENSG00000124635,ENSG00000128564,ENSG00000130720,ENSG00000130826,ENSG00000135119,ENSG00000136108,ENSG00000137843…
HPA	appendix; enterocytes[â‰¥Medium]	HPA:0031302	0.0197865	1.70363	363	284	23	10976	ENSG00000025772,ENSG00000085999,ENSG00000099399,ENSG00000109255,ENSG00000112655,ENSG00000128578,ENSG00000133119,ENSG00000138180,ENSG00000145040,ENSG00000146670,ENSG00000151012,ENSG00000161652,ENSG00000162073,ENSG00000165480,ENSG00000171848,ENSG00000173894,ENSG00000175315,ENSG00000175894,ENSG00000197446,ENSG00000244355
HPA	colon; enterocytes[â‰¥Medium]	HPA:0131302	0.0409614	1.38763	381	284	23	10976	ENSG00000025772,ENSG00000085999,ENSG00000109255,ENSG00000112655,ENSG00000128578,ENSG00000131015,ENSG00000138180,ENSG00000145040,ENSG00000146670,ENSG00000151012,ENSG00000161652,ENSG00000162073,ENSG00000165480,ENSG00000165905,ENSG00000171848,ENSG00000173894,ENSG00000175315,ENSG00000175894,ENSG00000197446,ENSG00000244355
HPA	testis; preleptotene spermatocytes[â‰¥Medium]	HPA:0570782	0.0474768	1.32352	1339	284	56	10976	ENSG00000011426,ENSG00000064651,ENSG00000068489,ENSG00000085999,ENSG00000089723,ENSG00000100565,ENSG00000100625,ENSG00000101187,ENSG00000101224,ENSG00000102265,ENSG00000105929,ENSG00000112655,ENSG00000115163,ENSG00000120254,ENSG00000125999,ENSG00000128564,ENSG00000129195,ENSG00000133119,ENSG00000135119,ENSG00000137807,ENSG00000137843,ENSG00000138182,ENSG00000140481,ENSG00000140525,ENSG00000146670…
HPA	appendix; germinal center cells[â‰¥Low]	HPA:0030431	0.0487001	1.31247	287	284	19	10976	ENSG00000025772,ENSG00000085999,ENSG00000089685,ENSG00000112655,ENSG00000129810,ENSG00000131015,ENSG00000133119,ENSG00000138180,ENSG00000140481,ENSG00000145040,ENSG00000146670,ENSG00000151012,ENSG00000162073,ENSG00000173894,ENSG00000186832,ENSG00000197446
CORUM	CDK1-CCNB1-CCNF complex	CORUM:5550	0.0127013	1.89615	3	113	3	3627	ENSG00000151012,ENSG00000186832,ENSG00000221867
CORUM	Mitotic checkpoint complex (MCC)	CORUM:190	0.0496486	1.30409	4	113	3	3627	ENSG00000130720,ENSG00000183760,ENSG00000196866
CORUM	NDC80 kinetochore complex	CORUM:127	0.0496486	1.30409	4	113	3	3627	ENSG00000089327,ENSG00000171320,ENSG00000182459
HP	Sloping forehead	HP:0000340	0.000294088	3.53152	161	133	19	4508	ENSG00000043355,ENSG00000066279,ENSG00000077152,ENSG00000080986,ENSG00000088305,ENSG00000088325,ENSG00000131389,ENSG00000135119,ENSG00000154839,ENSG00000159216,ENSG00000163191,ENSG00000163993,ENSG00000164778,ENSG00000165891,ENSG00000167757,ENSG00000169679,ENSG00000183760,ENSG00000213186
HP	Abnormality of chromosome stability	HP:0003220	0.00203516	2.6914	49	133	10	4508	ENSG00000043355,ENSG00000088325,ENSG00000090932,ENSG00000133119,ENSG00000159216,ENSG00000165891,ENSG00000167757,ENSG00000173077
HP	Abnormal duodenum morphology	HP:0002246	0.00532545	2.27364	80	133	12	4508	ENSG00000043355,ENSG00000066279,ENSG00000080986,ENSG00000088325,ENSG00000102265,ENSG00000131015,ENSG00000159216,ENSG00000165891,ENSG00000167757,ENSG00000183760,ENSG00000213186
HP	Myelodysplasia	HP:0002863	0.00742411	2.12936	97	133	13	4508	ENSG00000043355,ENSG00000080986,ENSG00000088325,ENSG00000104899,ENSG00000146670,ENSG00000159216,ENSG00000165891,ENSG00000167757,ENSG00000183760,ENSG00000185269,ENSG00000213186
HP	Small intestinal stenosis	HP:0012848	0.0166898	1.77755	27	133	7	4508	ENSG00000043355,ENSG00000088325,ENSG00000102265,ENSG00000159216,ENSG00000165891,ENSG00000167757
HP	Duodenal stenosis	HP:0100867	0.0166898	1.77755	27	133	7	4508	ENSG00000043355,ENSG00000088325,ENSG00000102265,ENSG00000159216,ENSG00000165891,ENSG00000167757
HP	Abnormality of the female genitalia	HP:0010460	0.0227023	1.64393	547	133	34	4508	ENSG00000008300,ENSG00000011677,ENSG00000043355,ENSG00000080986,ENSG00000088325,ENSG00000090889,ENSG00000101057,ENSG00000101224,ENSG00000102265,ENSG00000102384,ENSG00000118193,ENSG00000119969,ENSG00000120254,ENSG00000127423,ENSG00000129195,ENSG00000131389,ENSG00000141527,ENSG00000143476,ENSG00000146670,ENSG00000159216,ENSG00000159259,ENSG00000165891,ENSG00000167757,ENSG00000183760,ENSG00000188211…
HP	Abnormal morphology of female internal genitalia	HP:0000008	0.0364837	1.4379	462	133	30	4508	ENSG00000008300,ENSG00000011677,ENSG00000043355,ENSG00000080986,ENSG00000088325,ENSG00000090889,ENSG00000101057,ENSG00000118193,ENSG00000119969,ENSG00000120254,ENSG00000127423,ENSG00000129195,ENSG00000131389,ENSG00000141527,ENSG00000146670,ENSG00000159216,ENSG00000159259,ENSG00000165891,ENSG00000167757,ENSG00000183760,ENSG00000188211,ENSG00000213186,ENSG00000243509,ENSG00000263711
HP	Abnormal uterus morphology	HP:0031105	0.0496381	1.30418	132	133	14	4508	ENSG00000043355,ENSG00000088325,ENSG00000090889,ENSG00000120254,ENSG00000159216,ENSG00000165891,ENSG00000167757,ENSG00000183760,ENSG00000213186,ENSG00000243509
